# Supplementary material for: CroCoNet: a framework for the quantitative comparison of gene regulatory networks across species
Source: Genome Biol. 2026 Jul 15;27:228. doi: 10.1186/s13059-026-04152-5 (PMC13371563; doi:10.1186/s13059-026-04152-5)
Supplement: Supplementary file 2 — Additional file 2: Supplementary Tables S1-S10. [file 13059_2026_4152_MOESM2_ESM.xlsx]

## Sheet: Table S1
Table S1.Cell lines used in the neural differentiation scRNA-seq, iPSC and NPC bulk ATAC-seq, iPSC and NPC long-read RNA-seq and CRISPRi experiments.
species	clone	clone_lab_ID	individual	sex	scRNA_seq	ATAC_seq		long_read_RNA_seq		CRISPRi	genotype	primary_material	provider_of_primary_material	reprogramming_method	provider_of_cell_line	publication
						iPSC	NPC	iPSC	NPC
human	H1c1	11C2	cz	M	✔						wild type	urine-derived stem cell	human donor	integration-free Sendai virus-based OSKM vectors	in-house	Geuder et al., 2021 [79]
human	H1c2	29B5	cz	M		✔	✔		✔		wild type	urine-derived stem cell	human donor	integration-free Sendai virus-based OSKM vectors	in-house	Geuder et al., 2021 [79]
human	H1c3	29B5-39s	cz	M						✔	KRAB-dCas9-HA-P2A-mCherry insertion	urine-derived stem cell	human donor	integration-free Sendai virus-based OSKM vectors	in-house	Edenhofer et al., 2024 [82]
human	H2c1	12C2	sp	F	✔	✔	✔	✔			wild type	urine-derived stem cell	human donor	integration-free Sendai virus-based OSKM vectors	in-house	Geuder et al., 2021 [79]
human	H2c2	30B2	sp	F				✔			wild type	urine-derived stem cell	human donor	integration-free Sendai virus-based OSKM vectors	in-house	this paper
human	H3c1	1383D2	jp_reference	M	✔						wild type	peripheral blood mononuclear cell	human donor	integration-free Sendai virus-based OSKM vectors	Center for iPS Cell Research and Application (CiRA), Kyoto, Japan	Sasaki et al. 2015 [78]
human	H4c1	63Ab2.2-02	bv	F						✔	KRAB-dCas9-HA-P2A-mCherry insertion	urine-derived stem cell	human donor	integration-free Sendai virus-based OSKM vectors	in-house	Edenhofer et al., 2024 [82]
gorilla	G1c1	55C1	tano	M	✔			✔			wild type	urine-derived stem cell	Hellabrunn Zoo, Munich, Germany	integration-free Sendai virus-based OSKM vectors	in-house	Geuder et al., 2021 [79]
gorilla	G1c2	55D1	tano	M	✔	✔			✔		wild type	urine-derived stem cell	Hellabrunn Zoo, Munich, Germany	integration-free Sendai virus-based OSKM vectors	in-house	Geuder et al., 2021 [79]
gorilla	G1c3	79A2	tano	M		✔					wild type	urine-derived stem cell	Hellabrunn Zoo, Munich, Germany	integration-free Sendai virus-based OSKM vectors	in-house	Edenhofer et al., 2024 [82]
cynomolgus	C1c1	39B2	QC-14K16S07	F	✔	✔	✔	✔	✔		wild type	dermal fibroblast	PELOBiotech, Planegg, Germany	integration-free Sendai virus-based OSKM vectors	in-house	Kliesmete et al. 2023 [80]
cynomolgus	C1c2	46B6	QC-14K16S07	F	✔				✔		wild type	dermal fibroblast	PELOBiotech, Planegg, Germany	integration-free Sendai virus-based OSKM vectors	in-house	this paper
cynomolgus	C1c3	82A3	QC-14K16S07	F		✔					wild type	dermal fibroblast	PELOBiotech, Planegg, Germany	integration-free Sendai virus-based OSKM vectors	in-house	Edenhofer et al., 2024 [82]
cynomolgus	C1c4	82A3-05s	QC-14K16S07	F						✔	KRAB-dCas9-HA-P2A-mCherry insertion	dermal fibroblast	PELOBiotech, Planegg, Germany	integration-free Sendai virus-based OSKM vectors	in-house	Edenhofer et al., 2024 [82]
cynomolgus	C2c1	56A1	QC-16K16S07	F	✔	✔	✔				wild type	dermal fibroblast	PELOBiotech, Planegg, Germany	integration-free Sendai virus-based OSKM vectors	in-house	Kliesmete et al. 2024 [81]
cynomolgus	C2c2	56B1	QC-16K16S07	F	✔						wild type	dermal fibroblast	PELOBiotech, Planegg, Germany	integration-free Sendai virus-based OSKM vectors	in-house	Edenhofer et al., 2024 [82]
cynomolgus	C2c3	56B1-01s	QC-16K16S07	F						✔	KRAB-dCas9-HA-P2A-mCherry insertion	dermal fibroblast	PELOBiotech, Planegg, Germany	integration-free Sendai virus-based OSKM vectors	in-house	Edenhofer et al., 2024 [82]

## Sheet: Table S2
Table S2. Donors (replicates) of the brain dataset.
species	replicate_ID_Jorstad_et_al	replicate_ID_this_paper
human	H18.30.002	h1
human	H19.30.001	h2
human	H19.30.002	h3
chimp	C19.32.001	c1
chimp	C19.32.002	c2
chimp	C19.32.003	c3
chimp	C19.32.004	c4
chimp	C19.32.005	c5
chimp	C19.32.007	c6
gorilla	G19.32.001	g1
gorilla	G19.32.002	g2
gorilla	G20.32.001	g3
gorilla	G20.32.002	g4
rhesus	Q19.26.010	r1
rhesus	Q19.26.011	r2
rhesus	Q19.26.015	r3
marmoset	bi005	m1
marmoset	bi006	m2
marmoset	bi007	m3

## Sheet: Table S3
Table S3. Pruned modules in the neural differentiation dataset.
regulator	module_size	target	adj_regulator_target	kIM	direction	rho	p_adj_rho	n_supporting_replicates	supporting_replicates
ADNP	51	AASS	0.000181	0.00828	+	0.00837	0.799	2	H2c1,C1c1
ADNP	51	AKIRIN1	0.000331	0.00858	-	-0.0175	0.544	1	C2c1
ADNP	51	AP1M2	0.0011	0.0104	+	0.0027	0.979	1	C1c2
ADNP	51	ARL4C	0.000188	0.00878	+	0.0329	0.147	1	H2c1
ADNP	51	ASPM	0.000195	0.011	+	0.0159	0.523	3	H1c1,C1c1,C2c1
ADNP	51	ATOX1	0.000292	0.00493	-	-0.0238	0.38	2	G1c1,C2c2
ADNP	51	CDH2	0.000202	0.067	+	0.0126	0.689	4	H1c1,G1c1,C1c1,C1c2
ADNP	51	CETN2	0.000274	0.00714	+	0.0188	0.512	1	H2c1
ADNP	51	CLU	0.00021	0.018	+	0.0303	0.242	2	C1c1,C2c2
ADNP	51	CRB2	0.000262	0.0172	+	0.0161	0.576	1	H2c1
ADNP	51	CYB5A	0.000247	0.0215	-	-0.00257	0.879	3	H1c1,H3c1,G1c1
ADNP	51	DLK1	0.000187	0.0622	+	0.015	0.607	3	H1c1,H3c1,G1c1
ADNP	51	DPY30	0.000269	0.0216	-	-0.00846	0.769	1	H1c1
ADNP	51	EFNB2	0.000176	0.0145	+	0.0409	0.0742	3	G1c2,C1c2,C2c2
ADNP	51	ENO1	0.0003	0.0288	+	0.00769	0.827	4	H1c1,G1c2,C1c2,C2c2
ADNP	51	FOXD1	0.000321	0.00706	+	0.00203	0.935	1	C2c1
ADNP	51	FST	0.000193	0.0326	+	0.0178	0.531	1	G1c1
ADNP	51	FXYD5	0.000265	0.00972	+	0.0131	0.733	2	H1c1,G1c2
ADNP	51	GJC1	0.000204	0.00949	+	0.0191	0.458	3	G1c1,C1c2,C2c2
ADNP	51	HMGB3	0.00038	0.0159	+	0.00633	0.882	2	H2c1,C2c2
ADNP	51	HMGN1	0.000521	0.0157	+	0.00289	0.96	1	H3c1
ADNP	51	IGDCC3	0.000239	0.0287	+	0.0265	0.285	1	C1c2
ADNP	51	IGFBP5	0.00186	0.0644	+	0.0382	0.1	4	H3c1,G1c1,G1c2,C2c2
ADNP	51	JARID2	0.000327	0.0152	-	-0.00358	0.866	1	G1c2
ADNP	51	KRT18	0.00022	0.0644	-	-0.0106	0.732	3	H1c1,C1c1,C2c1
ADNP	51	LIN28A	0.000172	0.0369	+	0.0237	0.36	2	G1c1,G1c2
ADNP	51	LRP2	0.000316	0.0334	+	0.0305	0.216	1	C1c2
ADNP	51	NARS	0.000453	0.00854	+	0.0562	0.00773	2	H3c1,C2c1
ADNP	51	NHP2	0.00023	0.0343	-	-0.00897	0.763	2	H1c1,G1c2
ADNP	51	NLN	0.000577	0.00558	+	0.03	0.278	4	H1c1,H2c1,H3c1,C2c2
ADNP	51	NME4	0.000324	0.0184	+	0.0417	0.0631	1	C1c2
ADNP	51	NNAT	0.000295	0.0262	+	0.0139	0.602	3	G1c1,C1c1,C2c1
ADNP	51	PARK7	0.000265	0.0181	-	-0.0275	0.253	3	H1c1,H2c1,H3c1
ADNP	51	PFN1	0.000516	0.199	-	-0.0194	0.388	5	H1c1,H2c1,H3c1,G1c1,G1c2
ADNP	51	PGK1	0.000434	0.0118	+	0.0371	0.14	1	C2c1
ADNP	51	PKM	0.000286	0.0124	-	-0.0115	0.699	3	H3c1,G1c1,C2c1
ADNP	51	PRDX6	0.000245	0.0387	-	-0.0148	0.58	2	H2c1,G1c1
ADNP	51	PSMA6	0.00105	0.012	-	-0.0214	0.388	3	G1c2,C1c2,C2c1
ADNP	51	PTCH1	0.000284	0.0248	+	0.0373	0.103	2	G1c1,C2c2
ADNP	51	RACK1	0.000241	0.0247	+	0.00375	0.926	3	H1c1,H2c1,G1c2
ADNP	51	REXO2	0.000383	0.0116	-	-0.00495	0.873	1	G1c2
ADNP	51	RPA3	0.000178	0.0225	-	-0.00601	0.807	3	H1c1,H2c1,C1c1
ADNP	51	SAP18	0.000355	0.0422	-	-0.0473	0.0293	3	H1c1,H3c1,C1c1
ADNP	51	SEC61G	0.000283	0.0716	-	-0.0227	0.401	4	H1c1,H3c1,C2c1,C2c2
ADNP	51	SKIDA1	0.000218	0.00935	+	0.0451	0.0419	1	C1c2
ADNP	51	SNRPD1	0.000171	0.0375	-	-0.0159	0.507	3	H1c1,H2c1,C1c2
ADNP	51	SNRPD3	0.000237	0.0407	-	-0.0108	0.688	3	H1c1,H3c1,G1c1
ADNP	51	SOX11	0.000384	0.0263	+	0.0259	0.235	3	H3c1,C1c1,C1c2
ADNP	51	SOX4	0.000212	0.026	+	0.00469	0.897	2	H3c1,C1c2
ADNP	51	TMA7	0.000382	0.0597	-	-0.0226	0.422	4	H1c1,H2c1,G1c1,C1c1
ADNP	51	TPT1	0.000512	0.0195	-	-0.023	0.381	3	H2c1,G1c1,C1c1
AHR	44	ANXA1	0.000284	0.0146	+	0.0039	0.937	1	C1c1
AHR	44	AP1M2	0.000249	0.00907	+	0.0533	0.0244	3	H3c1,C1c1,C2c2
AHR	44	ARL4C	0.000416	0.00762	+	0.0248	0.347	4	H1c1,H2c1,G1c2,C1c1
AHR	44	CAMK2N1	0.000949	0.0159	-	-0.0333	0.202	1	C1c2
AHR	44	CDH1	0.000197	0.0132	+	0.0868	1.26e-05	2	C1c1,C2c2
AHR	44	CRABP1	0.000158	0.129	-	-0.0668	0.00202	3	H1c1,C1c1,C2c1
AHR	44	CRB2	0.000195	0.0101	-	-0.0362	0.128	1	H2c1
AHR	44	DCAF13	0.000282	0.0081	+	0.0273	0.31	3	G1c1,C2c1,C2c2
AHR	44	DPYSL5	0.000568	0.0269	-	-0.0408	0.0879	3	H1c1,G1c2,C2c2
AHR	44	DSG2	0.000267	0.00687	+	0.0722	0.000574	1	H3c1
AHR	44	EBF3	0.000164	0.0049	+	0.000214	0.948	1	C2c1
AHR	44	FGF2	0.000228	0.0123	+	0.0663	0.00216	2	H2c1,C1c1
AHR	44	GMNN	0.000151	0.00309	+	0.013	0.693	2	H1c1,H3c1
AHR	44	GNG5	0.000398	0.00385	+	0.0127	0.664	2	H2c1,C2c1
AHR	44	HIGD1A	0.000493	0.00405	+	0.0408	0.0616	2	H2c1,G1c2
AHR	44	HMGA1	0.000458	0.0251	+	0.0544	0.02	4	H2c1,G1c1,C2c1,C2c2
AHR	44	ID1	0.00021	0.0169	+	0.0643	0.00311	1	H2c1
AHR	44	IGFBP6	0.000219	0.0119	+	0.0584	0.00691	1	G1c2
AHR	44	KRT19	0.000217	0.0188	+	0.0429	0.0855	2	H3c1,C1c1
AHR	44	LAPTM4B	0.00032	0.0136	+	0.0417	0.0874	2	C1c1,C1c2
AHR	44	LSM10	0.000298	0.00202	+	0.0207	0.473	1	C2c1
AHR	44	MPDZ	0.000413	0.00421	-	-0.0359	0.134	1	H2c1
AHR	44	MSH2	0.000289	0.00472	+	0.0477	0.0543	3	H1c1,H2c1,C2c1
AHR	44	MTLN	0.000236	0.0187	+	0.0623	0.00317	3	G1c2,C1c2,C2c2
AHR	44	NDUFA6	0.000178	0.0131	+	0.00937	0.809	2	H1c1,H2c1
AHR	44	NDUFV3	0.0004	0.00321	+	0.0402	0.0912	1	G1c2
AHR	44	NES	0.00025	0.0226	-	-0.0178	0.503	2	H2c1,C1c1
AHR	44	PDPN	0.000174	0.00347	+	0.0482	0.0347	1	C1c1
AHR	44	PSMA7	0.000175	0.0101	+	0.0188	0.55	1	H2c1
AHR	44	PSMB3	0.00027	0.0142	+	0.0457	0.0446	2	H1c1,C1c1
AHR	44	REEP1	0.000542	0.00489	-	-0.012	0.752	1	H3c1
AHR	44	RTL8A	0.000177	0.00373	-	-0.023	0.414	1	C1c1
AHR	44	SALL4	0.000615	0.00589	-	-0.0108	0.647	2	H1c1,H2c1
AHR	44	SLC25A39	0.000188	0.0095	+	0.0497	0.0226	2	H2c1,G1c1
AHR	44	SLC7A3	0.000818	0.011	+	0.078	0.000165	4	G1c2,C1c1,C2c1,C2c2
AHR	44	TCF4	0.00031	0.00492	-	-0.0459	0.0344	2	C2c1,C2c2
AHR	44	TMEM50A	0.000374	0.00289	+	0.0335	0.213	1	C1c1
AHR	44	TRMT112	0.00027	0.0398	+	0.0683	0.000884	3	H3c1,G1c1,C1c1
AHR	44	TXLNG	0.000161	0.00749	+	0.0406	0.0874	2	H1c1,G1c2
AHR	44	UBE2D3	0.00102	0.00362	+	0.00624	0.859	1	C2c1
AHR	44	VGF	0.000493	0.0315	+	0.0524	0.0245	2	H3c1,G1c1
AHR	44	WFDC2	0.000239	0.0123	+	0.0226	0.369	3	H1c1,H3c1,C1c2
AHR	44	ZFP42	0.000175	0.0068	+	0.0841	3.25e-05	2	G1c2,C2c1
AHR	44	ZNF208	0.000258	0.00889	+	0.0588	0.00646	1	C1c1
AR	39	ATP5MC3	0.000147	0.0686	+	0.00729	0.918	2	H1c1,C2c2
AR	39	C19orf33	0.000179	0.0115	+	0.0435	0.0741	1	C2c1
AR	39	CD24	0.000157	0.261	+	0.0281	0.338	1	G1c1
AR	39	CISD1	0.00033	0.0151	+	0.0523	0.0207	1	C1c2
AR	39	COX7C	0.000271	0.362	+	0.0224	0.536	2	H1c1,C2c2
AR	39	COX8A	0.000307	0.0491	-	-0.0067	0.759	2	H2c1,H3c1
AR	39	DCN	0.000182	0.0163	-	-0.0182	0.602	3	H2c1,C1c1,C2c2
AR	39	DLK1	0.000145	0.0161	+	0.019	0.446	3	H2c1,G1c2,C2c2
AR	39	DNAJC2	0.000175	0.00655	+	0.0455	0.0436	2	C1c1,C2c1
AR	39	EXOSC8	0.000352	0.0125	+	0.00447	0.901	1	H2c1
AR	39	FILIP1	0.000159	0.00656	+	0.0379	0.13	1	C1c2
AR	39	GABRB3	0.000145	0.0232	+	0.0295	0.271	2	H3c1,C1c1
AR	39	GNG12	0.000175	0.00331	-	-0.0104	0.733	2	H3c1,G1c2
AR	39	IGDCC3	0.000373	0.0383	-	-0.00647	0.904	1	H1c1
AR	39	ITGA6	0.000195	0.0156	+	0.0837	2.36e-05	2	H3c1,C1c2
AR	39	LAMTOR4	0.000342	0.0244	+	0.0384	0.123	3	H2c1,H3c1,C1c2
AR	39	LFNG	0.000463	0.00814	+	0.00129	0.967	1	H3c1
AR	39	MPDZ	0.000191	0.00712	+	0.0307	0.179	1	C2c2
AR	39	NAP1L1	0.000156	0.0137	+	0.0174	0.537	2	H2c1,G1c2
AR	39	NFE2L3	0.000163	0.00876	+	0.0247	0.429	3	H3c1,G1c1,C2c2
AR	39	NME2	0.000335	0.136	+	0.00764	0.911	3	H2c1,G1c2,C1c1
AR	39	NOS2	0.000173	0.00641	+	0.041	0.0508	2	H2c1,C2c2
AR	39	NTRK2	0.0002	0.0121	-	-0.0362	0.124	2	G1c2,C1c1
AR	39	PDCD5	0.000255	0.0343	+	0.00859	0.894	2	H1c1,C1c1
AR	39	PFDN4	0.00049	0.0527	+	0.0277	0.35	1	C2c1
AR	39	PHF6	0.000219	0.0186	-	-0.00153	0.985	1	H1c1
AR	39	PSMA1	0.000174	0.0071	+	0.0381	0.108	1	H3c1
AR	39	ROMO1	0.000672	0.0426	-	-0.00311	0.808	2	H1c1,C1c2
AR	39	S100A6	0.000229	0.0031	+	0.0124	0.804	1	C2c2
AR	39	SEMA3A	0.000553	0.00671	+	0.0137	0.605	3	H1c1,C1c1,C2c1
AR	39	SERF2	0.000333	0.0511	-	-0.00571	0.813	2	H2c1,C2c2
AR	39	SLC2A1	0.000314	0.0111	+	0.0225	0.328	1	H1c1
AR	39	SSBP1	0.000146	0.0353	+	0.0334	0.208	4	H2c1,G1c2,C1c1,C1c2
AR	39	SSR3	0.000142	0.0115	+	0.000943	0.994	1	C2c1
AR	39	TMSB15A	0.00113	0.0683	-	-0.0339	0.227	3	H1c1,H2c1,C2c1
AR	39	TRMT112	0.000141	0.0725	+	0.0339	0.22	2	H1c1,H2c1
AR	39	UBL5	0.000365	0.0302	-	-0.00904	0.736	1	H1c1
AR	39	ZNF516	0.000167	0.00429	+	0.00588	0.853	1	H2c1
AR	39	ZNF706	0.000773	0.00753	+	0.0186	0.592	1	C1c1
ARID1B	43	ACAT2	0.000283	0.0372	-	-0.0228	0.394	1	C2c2
ARID1B	43	ATP5MPL	0.000232	0.0311	-	-0.0322	0.205	3	H3c1,C2c1,C2c2
ARID1B	43	C12orf45	0.00111	0.00944	-	-0.0333	0.154	1	G1c2
ARID1B	43	CHCHD2	0.00071	0.1	-	-0.0108	0.812	2	C1c1,C2c1
ARID1B	43	COX4I1	0.000327	0.0477	-	-0.023	0.412	2	G1c1,C1c1
ARID1B	43	CRIP1	0.000416	0.0667	-	-0.000441	0.994	3	H3c1,G1c2,C2c2
ARID1B	43	CSTB	0.000394	0.0594	-	-0.0384	0.0983	2	C1c1,C2c2
ARID1B	43	DDT	0.000366	0.0519	-	-0.0189	0.532	2	C1c1,C2c2
ARID1B	43	DIAPH2	0.000277	0.025	-	-0.00904	0.798	2	H1c1,H2c1
ARID1B	43	DLK1	0.000192	0.0755	+	0.0243	0.318	3	H1c1,G1c1,G1c2
ARID1B	43	DMAC1	0.000207	0.0113	-	-0.0176	0.608	3	G1c2,C1c1,C2c2
ARID1B	43	DTX4	0.00085	0.0121	+	0.0208	0.506	2	H1c1,C1c1
ARID1B	43	FAT4	0.000455	0.0192	+	0.0252	0.354	3	C1c1,C1c2,C2c1
ARID1B	43	GNG5	0.00083	0.0201	-	-0.0399	0.0982	2	H2c1,G1c2
ARID1B	43	GSTP1	0.000417	0.145	-	-0.0732	0.000242	5	H1c1,H2c1,G1c1,C1c1,C2c2
ARID1B	43	HES6	0.000282	0.0126	-	-0.00899	0.764	2	H3c1,C1c1
ARID1B	43	HMGCS1	0.00057	0.0383	-	-0.0185	0.503	1	C2c2
ARID1B	43	HSPA9	0.000644	0.00818	-	-0.00597	0.806	1	H3c1
ARID1B	43	IDI1	0.000324	0.0426	+	0.0201	0.494	2	H2c1,C2c2
ARID1B	43	IGFBP5	0.000936	0.056	+	0.0135	0.624	2	G1c2,C2c2
ARID1B	43	LSM7	0.000186	0.0439	-	-0.053	0.0218	4	H1c1,C1c1,C2c1,C2c2
ARID1B	43	MIF	0.000465	0.176	-	-0.0795	7.35e-05	2	G1c2,C1c1
ARID1B	43	MT1F	0.000342	0.00608	+	0.018	0.504	1	C1c2
ARID1B	43	NDUFB1	0.000202	0.068	-	-0.0587	0.00732	4	G1c2,C1c2,C2c1,C2c2
ARID1B	43	NDUFC1	0.000436	0.0421	-	-0.00458	0.957	1	C1c1
ARID1B	43	PCDH8	0.000262	0.0214	+	0.0237	0.372	2	G1c2,C1c1
ARID1B	43	POLR2I	0.000263	0.0423	-	-0.0361	0.176	1	C1c1
ARID1B	43	PSMA2	0.000763	0.0369	-	-0.0171	0.648	1	C2c2
ARID1B	43	PSMG4	0.000246	0.011	+	0.0237	0.394	1	C2c1
ARID1B	43	PTGES3	0.000748	0.0117	+	0.00617	0.797	1	C2c2
ARID1B	43	RBIS	0.00019	0.0227	-	-0.0124	0.579	2	C1c1,C2c2
ARID1B	43	SESN3	0.000188	0.0224	+	0.0677	0.000936	1	C1c1
ARID1B	43	SLC3A2	0.000259	0.0104	+	0.0167	0.491	1	G1c1
ARID1B	43	SREK1IP1	0.000262	0.011	-	-0.0124	0.723	1	H2c1
ARID1B	43	TMSB15A	0.000303	0.0431	+	0.00207	0.936	2	G1c1,C2c2
ARID1B	43	TMSB4X	0.000275	0.199	-	-0.0876	3.26e-06	5	H1c1,H3c1,G1c1,G1c2,C1c2
ARID1B	43	TPI1	0.000224	0.0227	-	-0.0653	0.00204	3	H1c1,H2c1,G1c2
ARID1B	43	TRIM28	0.00026	0.00983	-	-0.00133	0.999	2	G1c2,C2c2
ARID1B	43	TXN	0.000828	0.274	-	-0.0478	0.0365	3	G1c2,C1c1,C1c2
ARID1B	43	TXNDC17	0.000223	0.0578	-	-0.0286	0.26	3	H2c1,G1c2,C1c1
ARID1B	43	UQCC2	0.000228	0.0251	-	-0.052	0.0245	4	G1c2,C1c1,C2c1,C2c2
ARID1B	43	ZBTB16	0.000577	0.014	+	0.0306	0.25	2	H2c1,G1c2
ARID1B	43	ZFP36L1	0.00021	0.0431	+	0.00304	0.957	2	C1c1,C2c2
ARID2	48	ADSL	0.000863	0.0117	+	0.0171	0.531	2	H3c1,C1c1
ARID2	48	AP1S2	0.00019	0.0589	+	0.0597	0.00412	1	C2c1
ARID2	48	ATP5IF1	0.000341	0.106	-	-0.0395	0.0862	3	H3c1,G1c1,G1c2
ARID2	48	ATP5MC3	0.000164	0.0722	-	-0.0161	0.584	2	G1c2,C2c2
ARID2	48	ATP5MF	0.000159	0.0629	-	-0.012	0.68	2	H3c1,C1c2
ARID2	48	CCND2	0.000129	0.0265	+	0.00326	0.982	2	G1c1,C1c1
ARID2	48	CCT7	0.000176	0.0108	+	0.0167	0.562	1	H1c1
ARID2	48	CCT8	0.000185	0.0113	+	0.00234	0.988	4	H1c1,H3c1,G1c1,C2c2
ARID2	48	CEMIP2	0.000143	0.0135	+	0.0413	0.0878	2	H2c1,H3c1
ARID2	48	CENPF	0.000134	0.00959	+	0.0705	0.000548	1	H3c1
ARID2	48	CNTNAP2	0.000127	0.0148	+	0.0374	0.116	3	H3c1,G1c2,C1c2
ARID2	48	COX7A2	0.000148	0.123	-	-0.0288	0.21	3	H2c1,G1c1,G1c2
ARID2	48	DMKN	0.00143	0.0689	+	0.0076	0.79	2	H1c1,C2c2
ARID2	48	DPYSL3	0.000152	0.0181	+	0.0426	0.055	1	C1c2
ARID2	48	EIF6	0.000129	0.0222	+	0.00284	0.934	2	G1c2,C2c2
ARID2	48	ELOC	0.000187	0.0628	+	0.00653	0.891	4	H2c1,H3c1,C1c1,C2c1
ARID2	48	FBN2	0.000134	0.011	+	0.00338	0.92	2	G1c2,C2c1
ARID2	48	FZD3	0.000173	0.0388	+	0.0664	0.000896	2	G1c2,C2c2
ARID2	48	GAPDH	0.000133	0.0612	-	-0.00851	0.771	2	G1c1,C2c1
ARID2	48	HSPB1	0.000625	0.0594	+	0.0437	0.0575	5	H1c1,G1c2,C1c1,C1c2,C2c1
ARID2	48	IGFBP6	0.00021	0.0141	+	0.0135	0.704	4	H1c1,H3c1,G1c1,C1c1
ARID2	48	ITM2A	0.00052	0.00887	-	-0.00163	0.956	2	H3c1,G1c2
ARID2	48	KRT18	0.000329	0.0808	+	0.00357	0.949	2	G1c1,C1c1
ARID2	48	LSM3	0.000173	0.0775	-	-0.00595	0.854	3	G1c2,C1c1,C2c2
ARID2	48	LSM5	0.000193	0.0274	-	-0.019	0.526	4	H2c1,G1c1,G1c2,C2c1
ARID2	48	MT1G	0.000134	0.0247	-	-0.0172	0.549	1	G1c2
ARID2	48	MT2A	0.000224	0.148	+	0.0263	0.369	3	H1c1,C1c2,C2c1
ARID2	48	NME4	0.000457	0.0194	+	0.0141	0.619	1	G1c1
ARID2	48	NPM3	0.000241	0.0142	+	0.0353	0.14	1	C1c1
ARID2	48	ORMDL2	0.000125	0.00899	+	0.0096	0.774	3	H1c1,C1c1,C2c2
ARID2	48	PAWR	0.000125	0.0114	+	0.0247	0.397	1	G1c2
ARID2	48	PFDN4	0.000232	0.0698	-	-0.0186	0.504	4	G1c1,G1c2,C1c1,C2c2
ARID2	48	PODXL	0.00018	0.089	+	0.0165	0.594	2	H2c1,G1c2
ARID2	48	PSIP1	0.000712	0.0194	+	0.0317	0.202	1	C2c2
ARID2	48	PTMA	0.000228	0.0539	-	-0.00556	0.887	3	G1c1,C1c2,C2c1
ARID2	48	RAC1	0.000193	0.0104	-	-0.00955	0.786	1	C1c2
ARID2	48	SEPHS1	0.000142	0.0724	+	0.00128	0.999	2	H3c1,C1c1
ARID2	48	SKIL	0.000129	0.0183	+	0.0348	0.153	4	H1c1,H2c1,G1c1,C1c1
ARID2	48	SLIRP	0.000211	0.394	-	-0.0214	0.428	3	G1c1,C1c1,C1c2
ARID2	48	SMIM26	0.000151	0.0156	-	-0.00593	0.83	2	H3c1,C2c2
ARID2	48	SNRPF	0.000148	0.12	-	-0.0346	0.123	3	G1c1,G1c2,C1c2
ARID2	48	SNRPG	0.00016	0.153	-	-0.0361	0.0931	3	H1c1,H3c1,C1c1
ARID2	48	SURF2	0.000146	0.0105	+	0.0217	0.411	3	G1c2,C1c1,C1c2
ARID2	48	TMEM258	0.00015	0.0709	-	-0.0517	0.0186	4	G1c1,G1c2,C1c1,C2c1
ARID2	48	TNRC6B	0.000242	0.00991	+	0.0335	0.139	1	G1c2
ARID2	48	TOMM5	0.000274	0.0494	-	-0.0209	0.422	2	G1c1,G1c2
ARID2	48	TUBB2B	0.000218	0.0225	-	-0.0109	0.791	3	H1c1,G1c2,C2c2
ARID2	48	ZIC2	0.000141	0.0162	+	0.0632	0.00178	2	C1c1,C1c2
ARID3B	41	ATP5F1B	0.000434	0.0178	+	0.0738	0.000184	2	G1c2,C2c1
ARID3B	41	ATP5F1E	0.000316	0.0402	+	0.0322	0.251	3	G1c2,C1c1,C2c1
ARID3B	41	BTF3	0.000263	0.0443	+	0.0689	0.00139	2	H3c1,C1c1
ARID3B	41	C4orf48	0.00023	0.0355	-	-0.0397	0.107	2	G1c2,C1c2
ARID3B	41	CISD2	0.000239	0.0108	+	0.0735	0.000288	1	C2c2
ARID3B	41	CNIH4	0.000229	0.016	+	0.0621	0.00319	2	H1c1,C1c1
ARID3B	41	CNTNAP2	0.000453	0.0189	+	0.0587	0.00738	1	C2c2
ARID3B	41	COL1A2	0.00022	0.0716	-	-0.0315	0.241	2	C1c2,C2c2
ARID3B	41	COL3A1	0.000336	0.158	-	-0.0981	1.43e-07	3	H3c1,C1c2,C2c2
ARID3B	41	COX7A2	0.000245	0.0587	+	0.0507	0.0389	2	H2c1,C1c1
ARID3B	41	CRIP1	0.000177	0.208	+	0.0429	0.12	3	H3c1,G1c1,C1c1
ARID3B	41	DPYSL3	0.000291	0.0533	+	0.0211	0.331	1	G1c2
ARID3B	41	EPCAM	0.000335	0.0983	+	0.118	2.48e-10	3	H2c1,C1c2,C2c2
ARID3B	41	HSPE1	0.000296	0.227	+	0.12	1.22e-10	3	H3c1,G1c1,C1c2
ARID3B	41	LFNG	0.000719	0.0157	-	-0.0445	0.0621	3	H1c1,G1c2,C1c1
ARID3B	41	LIN28A	0.000438	0.134	+	0.112	2.37e-09	4	H1c1,H2c1,C1c2,C2c2
ARID3B	41	LRP2	0.000174	0.0252	-	-0.0183	0.518	1	C1c2
ARID3B	41	MAGED4	0.000969	0.0503	-	-0.0644	0.00169	2	H1c1,C2c2
ARID3B	41	MGST3	0.00023	0.0105	+	0.0495	0.0257	2	H1c1,H3c1
ARID3B	41	MICOS10	0.00038	0.0252	+	0.0608	0.00636	3	G1c2,C1c1,C2c2
ARID3B	41	MMRN1	0.000339	0.0484	-	-0.0339	0.221	1	C2c1
ARID3B	41	MYL12A	0.000283	0.0316	+	0.0998	2.24e-07	1	C2c2
ARID3B	41	NELL2	0.000184	0.014	-	-0.00565	0.856	2	G1c1,G1c2
ARID3B	41	NOS2	0.00039	0.0143	+	0.00396	0.913	3	H2c1,H3c1,G1c2
ARID3B	41	NR2F1	0.000294	0.5	-	-0.11	5.5e-09	1	C2c2
ARID3B	41	PAM	0.000229	0.0102	-	-0.0441	0.0466	2	H2c1,G1c2
ARID3B	41	PHF6	0.000434	0.014	+	0.0261	0.301	1	G1c1
ARID3B	41	PLS3	0.00029	0.00929	+	0.0938	1.07e-06	3	H2c1,H3c1,G1c2
ARID3B	41	POU3F2	0.000317	0.14	-	-0.0739	0.000409	3	H1c1,C2c1,C2c2
ARID3B	41	PSIP1	0.000359	0.0375	+	0.0725	0.000372	2	C1c2,C2c2
ARID3B	41	PTN	0.000994	0.138	-	-0.0532	0.0144	4	H2c1,C1c1,C1c2,C2c2
ARID3B	41	RGMA	0.000403	0.0145	-	-0.000641	0.993	2	C1c2,C2c2
ARID3B	41	SEC61G	0.000198	0.0963	+	0.0868	1.72e-05	5	H1c1,H3c1,C1c2,C2c1,C2c2
ARID3B	41	SGK1	0.000857	0.012	+	0.123	1.19e-10	1	C2c2
ARID3B	41	SLC16A1	0.000539	0.0254	+	0.0648	0.00239	3	H2c1,H3c1,C2c2
ARID3B	41	SLC7A3	0.000176	0.0297	+	0.136	1.37e-13	1	C2c2
ARID3B	41	SMIM4	0.000176	0.017	+	0.0538	0.0132	3	H2c1,C1c2,C2c2
ARID3B	41	SOX1	0.000192	0.0421	-	-0.0233	0.377	2	H1c1,G1c2
ARID3B	41	TOMM7	0.00192	0.054	+	0.107	3.56e-08	3	H1c1,C2c1,C2c2
ARID3B	41	UQCC3	0.000239	0.0154	+	0.065	0.00277	2	H3c1,G1c1
ARID3B	41	ZFP36L1	0.000374	0.0628	-	-0.0815	3.61e-05	3	H1c1,H2c1,C1c2
ARID4A	38	ATF4	0.000315	0.0178	-	-0.0402	0.0892	3	G1c1,C1c2,C2c2
ARID4A	38	CD9	0.000875	0.014	-	-0.0187	0.432	3	H3c1,C1c2,C2c1
ARID4A	38	CHCHD10	0.000236	0.0828	-	-0.023	0.415	1	C1c2
ARID4A	38	COX7A2	0.00026	0.131	-	-0.0931	1.02e-06	5	H3c1,G1c2,C1c1,C2c1,C2c2
ARID4A	38	CRABP1	0.000693	0.363	+	0.0255	0.355	3	H1c1,H2c1,C1c2
ARID4A	38	CRIP1	0.00122	0.139	+	0.0501	0.0152	3	G1c1,G1c2,C1c1
ARID4A	38	DDT	0.000286	0.0484	-	-0.059	0.0037	2	G1c1,G1c2
ARID4A	38	FAM162A	0.000303	0.0264	-	-0.047	0.0338	2	H1c1,C2c1
ARID4A	38	GAS1	0.00101	0.0184	+	0.0311	0.159	2	G1c1,G1c2
ARID4A	38	HES6	0.000254	0.0343	+	0.0343	0.167	2	H3c1,C1c1
ARID4A	38	HSPD1	0.00032	0.0347	-	-0.0199	0.462	3	H1c1,G1c2,C2c2
ARID4A	38	ILDR2	0.00078	0.0115	+	0.0542	0.012	3	H1c1,H3c1,C1c1
ARID4A	38	MAGED4	0.000222	0.0353	+	0.0283	0.253	2	H1c1,H2c1
ARID4A	38	MGST1	0.000463	0.0391	-	-0.0292	0.201	1	G1c1
ARID4A	38	MMRN1	0.000588	0.0428	+	0.052	0.0114	1	G1c2
ARID4A	38	MYL12A	0.000626	0.0339	-	-0.0484	0.0243	4	H1c1,H2c1,G1c1,C2c2
ARID4A	38	MYL6	0.00038	0.146	-	-0.0413	0.0583	3	G1c2,C2c1,C2c2
ARID4A	38	NARS	0.000414	0.0102	-	-0.0204	0.403	1	G1c2
ARID4A	38	NDUFB2	0.000377	0.0572	-	-0.0593	0.00746	4	G1c2,C1c1,C2c1,C2c2
ARID4A	38	NDUFB9	0.000305	0.0408	-	-0.0511	0.0125	1	G1c2
ARID4A	38	NPC2	0.000913	0.0183	-	-0.0315	0.224	1	C1c1
ARID4A	38	NRIP1	0.000295	0.022	+	0.0459	0.0354	2	H3c1,C2c2
ARID4A	38	NUDT5	0.000729	0.0101	-	-0.031	0.149	3	H1c1,H2c1,H3c1
ARID4A	38	PHB2	0.000249	0.021	+	0.00831	0.786	1	H2c1
ARID4A	38	PHPT1	0.000457	0.0141	-	-0.04	0.0917	1	C1c1
ARID4A	38	PPIAL4F	0.000393	0.0578	-	-0.000537	0.993	1	C2c2
ARID4A	38	PTX3	0.00143	0.058	+	0.0701	0.000612	3	H1c1,H3c1,C1c1
ARID4A	38	SLIRP	0.000545	0.272	-	-0.0626	0.00244	1	C1c1
ARID4A	38	SYNE2	0.000942	0.0191	+	0.0686	0.00063	1	C1c1
ARID4A	38	TAGLN	0.000616	0.0485	-	-0.0179	0.565	3	H1c1,G1c1,C2c1
ARID4A	38	TGIF1	0.000676	0.0205	-	-0.021	0.462	1	H3c1
ARID4A	38	TIMP1	0.000449	0.00584	-	-0.00168	0.959	2	H2c1,C2c1
ARID4A	38	TMEM147	0.00098	0.0102	-	-0.03	0.192	4	H1c1,H3c1,C1c2,C2c1
ARID4A	38	TMSB10	0.000626	0.295	-	-0.0624	0.00318	1	G1c1
ARID4A	38	TMSB4X	0.000233	0.224	-	-0.0414	0.0416	2	C1c1,C1c2
ARID4A	38	TOP2A	0.000232	0.011	+	0.0303	0.192	2	G1c1,C2c1
ARID4A	38	TUBA1A	0.000875	0.196	+	0.0411	0.066	4	G1c1,C1c1,C1c2,C2c1
ARID4A	38	VDAC2	0.000345	0.017	-	-0.0108	0.668	2	H1c1,C1c2
ARID4B	43	APOE	0.000568	0.393	+	0.0102	0.751	5	H1c1,G1c1,G1c2,C1c1,C2c1
ARID4B	43	ATP5MC1	0.000572	0.064	-	-0.042	0.0697	2	G1c1,C2c1
ARID4B	43	ATP5MC3	0.000392	0.192	-	-0.0536	0.0127	1	G1c1
ARID4B	43	ATP5PO	0.000446	0.0358	-	-0.0185	0.637	2	H3c1,C2c2
ARID4B	43	ATP6V1G1	0.000317	0.0337	-	-0.015	0.574	2	G1c1,C1c1
ARID4B	43	BOLA2B	0.000788	0.188	-	-0.025	0.365	2	G1c1,C2c2
ARID4B	43	C4orf48	0.000357	0.0538	+	0.00799	0.799	5	H1c1,H2c1,G1c1,G1c2,C2c2
ARID4B	43	COX7B	0.00115	0.13	-	-0.0556	0.0106	5	H3c1,G1c1,G1c2,C1c1,C2c2
ARID4B	43	CTSC	0.00042	0.0616	-	-0.00321	0.898	3	H1c1,G1c2,C2c2
ARID4B	43	DPPA4	0.000449	0.263	-	-0.00816	0.824	4	H2c1,G1c2,C1c1,C1c2
ARID4B	43	EEF1E1	0.000484	0.0698	-	-0.0213	0.459	3	H3c1,G1c1,C1c2
ARID4B	43	ERH	0.000855	0.0476	-	-0.0775	9.22e-05	4	H1c1,G1c1,C1c1,C2c2
ARID4B	43	FABP5	0.00132	0.208	-	-0.0616	0.00305	2	G1c1,G1c2
ARID4B	43	FTL	0.00146	0.494	-	-0.0489	0.0277	2	H3c1,C2c2
ARID4B	43	HMGB3	0.00106	0.0356	-	-0.0163	0.513	4	H2c1,G1c1,C1c1,C2c2
ARID4B	43	HSPE1	0.000709	0.704	-	-0.0413	0.0542	3	H2c1,G1c1,C2c2
ARID4B	43	IGFBP5	0.000878	0.209	+	0.0271	0.291	3	H1c1,C1c1,C1c2
ARID4B	43	KRT19	0.000475	0.0757	+	0.0114	0.727	1	C2c1
ARID4B	43	L1TD1	0.000448	0.489	-	-0.00647	0.82	5	G1c1,G1c2,C1c2,C2c1,C2c2
ARID4B	43	LAPTM4B	0.000333	0.036	-	-0.000704	0.973	3	H1c1,G1c2,C2c2
ARID4B	43	LUM	0.000961	0.132	-	-0.0246	0.35	3	C1c1,C2c1,C2c2
ARID4B	43	MAP1B	0.000902	0.302	+	0.035	0.162	2	C1c2,C2c2
ARID4B	43	MGST1	0.000724	0.148	-	-0.00518	0.797	1	H1c1
ARID4B	43	MYL12A	0.00192	0.0732	-	-0.0101	0.726	2	G1c1,C2c2
ARID4B	43	NOL7	0.000636	0.0261	+	0.0264	0.318	2	C2c1,C2c2
ARID4B	43	OLFM3	0.00077	0.0238	+	0.0429	0.0509	2	G1c1,G1c2
ARID4B	43	PARK7	0.000588	0.052	-	-0.0446	0.042	1	C2c2
ARID4B	43	PPIA	0.000542	0.287	-	-0.0548	0.00968	6	H1c1,H2c1,H3c1,G1c1,C1c2,C2c2
ARID4B	43	PRTG	0.00121	1.26	+	0.0634	0.00199	3	H2c1,C1c1,C2c2
ARID4B	43	PSMB4	0.000607	0.062	-	-0.038	0.105	4	H1c1,H3c1,G1c2,C2c1
ARID4B	43	PTN	0.00127	0.259	+	0.0304	0.239	4	H2c1,C1c2,C2c1,C2c2
ARID4B	43	RAN	0.000292	0.0639	-	-0.0339	0.143	4	H2c1,H3c1,G1c1,C1c1
ARID4B	43	RBPMS	0.00154	0.0708	+	0.00165	0.919	2	H1c1,C2c2
ARID4B	43	SEC61B	0.000535	0.0583	-	-0.0443	0.0618	1	G1c1
ARID4B	43	SEPHS1	0.00035	0.205	-	-0.0401	0.0803	5	H2c1,H3c1,G1c1,G1c2,C2c2
ARID4B	43	SLIRP	0.000302	0.594	-	-0.0675	0.00101	4	H3c1,G1c1,C1c2,C2c2
ARID4B	43	SNRPE	0.000458	0.107	-	-0.0498	0.0166	2	G1c1,G1c2
ARID4B	43	SNRPN	0.000419	0.388	-	-0.0226	0.352	1	G1c1
ARID4B	43	SOX3	0.00037	0.03	+	0.0211	0.494	3	H2c1,H3c1,C2c2
ARID4B	43	TIMM10	0.000424	0.0384	-	-0.0143	0.696	2	C1c1,C1c2
ARID4B	43	TMSB4X	0.00106	0.255	-	-0.0486	0.0247	3	H2c1,H3c1,G1c1
ARID4B	43	TOMM5	0.00084	0.0903	-	-0.064	0.00256	3	H1c1,G1c2,C2c2
ARID4B	43	UBB	0.000386	0.0219	-	-0.0797	5.69e-05	2	G1c1,C1c2
ARID5B	48	ATP5IF1	0.000281	0.107	-	-0.0538	0.0166	1	C2c2
ARID5B	48	ATP5MC1	0.000301	0.0548	-	-0.00892	0.835	3	H2c1,H3c1,C2c2
ARID5B	48	ATP5MD	0.000342	0.137	-	-0.0738	0.000288	3	C1c2,C2c1,C2c2
ARID5B	48	BNIP3	0.000733	0.00939	-	-0.00114	0.946	4	H1c1,H3c1,C1c2,C2c1
ARID5B	48	BOC	0.000275	0.0324	+	0.0233	0.385	1	H3c1
ARID5B	48	BOD1L1	0.000199	0.0125	-	-0.0145	0.636	1	H2c1
ARID5B	48	BOLA2B	0.000274	0.115	-	-0.0443	0.0559	1	C2c1
ARID5B	48	C4orf48	0.000809	0.0371	+	0.0518	0.0285	2	C2c1,C2c2
ARID5B	48	CAMK2N1	0.000235	0.0172	+	0.0457	0.0655	2	H3c1,G1c1
ARID5B	48	CCT5	0.000356	0.016	-	-0.0421	0.0556	3	H3c1,C1c1,C2c2
ARID5B	48	CELSR2	0.000569	0.0101	+	0.0379	0.14	3	C1c1,C1c2,C2c2
ARID5B	48	COX5A	0.000452	0.0354	-	-0.0612	0.00406	2	C1c2,C2c1
ARID5B	48	COX5B	0.00019	0.0806	-	-0.0527	0.0172	1	C2c1
ARID5B	48	DACH1	0.000206	0.0332	+	0.0487	0.0284	2	H3c1,C2c1
ARID5B	48	EEF1G	0.000209	0.0153	-	-0.00795	0.778	2	H1c1,C1c2
ARID5B	48	EIF5A	0.000225	0.0226	-	-0.0687	0.000661	2	H2c1,H3c1
ARID5B	48	EZR	0.000769	0.0275	-	-0.0138	0.637	1	G1c1
ARID5B	48	GPM6B	0.00111	0.0159	+	0.0464	0.0311	1	H2c1
ARID5B	48	HMGB2	0.000275	0.00541	-	-0.016	0.541	2	C1c2,C2c1
ARID5B	48	HMGN3	0.000207	0.00869	-	-0.029	0.238	2	G1c1,C2c1
ARID5B	48	ITGB5	0.00125	0.0113	-	-0.0369	0.126	1	C2c1
ARID5B	48	MAPK1	0.000435	0.00622	-	-0.0157	0.542	2	C1c2,C2c1
ARID5B	48	MEIS2	0.0002	0.0338	+	0.0535	0.0181	3	H2c1,C2c1,C2c2
ARID5B	48	MGST1	0.000244	0.0737	-	-0.025	0.296	4	H2c1,G1c1,C2c1,C2c2
ARID5B	48	NDUFA7	0.000251	0.0487	-	-0.0358	0.148	1	H1c1
ARID5B	48	NDUFB1	0.000744	0.0557	-	-0.067	0.00291	2	C1c2,C2c1
ARID5B	48	NME2	0.000231	0.125	-	-0.0787	8.12e-05	5	H2c1,H3c1,G1c1,C1c1,C2c2
ARID5B	48	NR2F1	0.000696	0.276	+	0.0975	1.45e-07	4	H1c1,H2c1,C1c2,C2c1
ARID5B	48	OCIAD2	0.000281	0.0111	-	-0.00753	0.822	1	H3c1
ARID5B	48	PEG10	0.000788	0.0339	+	0.0482	0.031	4	C1c1,C1c2,C2c1,C2c2
ARID5B	48	PODXL	0.000388	0.141	-	-0.0563	0.00611	3	H1c1,H2c1,C2c1
ARID5B	48	POP5	0.000198	0.0135	-	-0.0359	0.154	2	H2c1,C1c2
ARID5B	48	REEP1	0.000404	0.00951	+	0.081	3.95e-05	4	H2c1,H3c1,G1c1,C1c2
ARID5B	48	RFX4	0.000258	0.0348	+	0.0445	0.0613	2	G1c2,C1c1
ARID5B	48	RGS5	0.000246	0.0191	-	-0.0106	0.739	3	H1c1,H2c1,G1c2
ARID5B	48	SHISA2	0.000289	0.0141	-	-0.0377	0.11	1	C2c1
ARID5B	48	SLIRP	0.000224	0.365	-	-0.0897	3.98e-06	4	H3c1,C1c2,C2c1,C2c2
ARID5B	48	SNRPD3	0.000279	0.0588	-	-0.069	0.00101	2	H3c1,C2c1
ARID5B	48	SOD1	0.000433	0.0244	-	-0.028	0.26	2	C1c1,C2c2
ARID5B	48	SULF1	0.0002	0.0408	+	0.0356	0.182	1	C2c1
ARID5B	48	TAGLN	0.000398	0.0283	-	-0.0224	0.434	3	G1c1,G1c2,C1c1
ARID5B	48	TNFRSF12A	0.000198	0.0183	-	-0.0185	0.549	1	C1c2
ARID5B	48	TOX3	0.000387	0.0117	-	-0.00178	0.941	1	C1c2
ARID5B	48	UGP2	0.000349	0.263	-	-0.0731	0.00037	3	H2c1,C2c1,C2c2
ARID5B	48	UQCRH	0.000253	0.184	-	-0.0817	2.91e-05	3	H3c1,G1c1,C2c1
ARID5B	48	USP44	0.000336	0.0197	-	-0.0266	0.286	2	G1c1,G1c2
ARID5B	48	VRTN	0.000192	0.0154	-	-0.0289	0.246	2	G1c1,C1c2
ARID5B	48	ZNF703	0.000778	0.0168	+	0.0442	0.0641	1	C2c1
ARNT	50	ADM	0.00035	0.00624	-	-0.0112	0.759	2	C1c2,C2c1
ARNT	50	ATIC	0.000367	0.00417	+	0.00963	0.786	2	H1c1,G1c2
ARNT	50	ATP5F1B	0.000303	0.00852	+	0.00815	0.838	2	H2c1,C1c2
ARNT	50	C19orf53	0.000262	0.00586	-	-0.00075	0.984	1	G1c2
ARNT	50	CDH11	0.000269	0.0122	+	0.0188	0.537	1	C2c1
ARNT	50	CLDN7	0.000417	0.00991	-	-0.0234	0.354	2	H2c1,G1c1
ARNT	50	CNIH4	0.000202	0.0162	-	-0.0127	0.62	3	H1c1,H2c1,G1c1
ARNT	50	CNPY2	0.000191	0.00934	+	0.0253	0.472	2	H1c1,C1c1
ARNT	50	CNTN2	0.000212	0.0169	+	0.0287	0.224	1	G1c1
ARNT	50	COL2A1	0.000752	0.00658	+	0.0154	0.559	2	H1c1,C2c1
ARNT	50	CSNK2B	0.000715	0.00581	+	0.000273	0.947	1	H1c1
ARNT	50	CYP1B1	0.000168	0.0182	+	0.0312	0.148	3	H1c1,C1c2,C2c1
ARNT	50	DLK1	0.000272	0.0475	+	0.0426	0.0662	1	H2c1
ARNT	50	EEF1A1	0.000204	0.0171	-	-0.012	0.654	2	C1c2,C2c1
ARNT	50	EIF4A1	0.000152	0.0189	+	0.00215	0.968	1	C1c2
ARNT	50	ELAVL2	0.00061	0.0038	-	-0.00388	0.883	1	C1c2
ARNT	50	EPCAM	0.000152	0.0844	-	-0.0146	0.538	3	H1c1,H2c1,C2c1
ARNT	50	FAT1	0.000254	0.0047	+	0.0325	0.216	1	C1c1
ARNT	50	FN1	0.000217	0.0183	+	0.0218	0.436	1	C1c2
ARNT	50	FXYD6	0.000594	0.00936	+	0.0217	0.408	3	H1c1,H2c1,C1c1
ARNT	50	HMGB1	0.000214	0.00814	-	-0.0299	0.24	2	H2c1,C1c2
ARNT	50	HOXB2	0.000174	0.0112	+	0.00315	0.902	1	H2c1
ARNT	50	IQGAP1	0.000221	0.00474	+	0.0393	0.0931	1	C1c2
ARNT	50	JAG1	0.00021	0.0182	+	0.0243	0.4	3	H1c1,C1c1,C1c2
ARNT	50	LITAF	0.000181	0.0203	-	-0.015	0.555	2	H1c1,G1c1
ARNT	50	MCM4	0.000236	0.00447	-	-0.00202	0.935	2	G1c2,C1c1
ARNT	50	MTLN	0.000175	0.0169	+	0.00583	0.913	3	H3c1,G1c2,C2c2
ARNT	50	MYL6	0.000575	0.0204	+	0.00237	0.99	3	H1c1,H3c1,C2c2
ARNT	50	NES	0.0013	0.0285	+	0.0106	0.647	4	H2c1,H3c1,C1c1,C1c2
ARNT	50	NPPC	0.000389	0.00759	+	0.0158	0.471	1	H1c1
ARNT	50	PAWR	0.000194	0.0114	+	0.0133	0.648	1	H2c1
ARNT	50	PAX3	0.000243	0.00804	+	0.0236	0.411	1	C2c2
ARNT	50	POU3F2	0.000163	0.0521	-	-0.011	0.861	5	H1c1,H2c1,G1c1,G1c2,C1c2
ARNT	50	PPIA	0.000162	0.0397	+	0.0132	0.752	4	H2c1,H3c1,G1c2,C1c1
ARNT	50	PRDX2	0.000166	0.00893	+	0.00602	0.845	2	G1c1,C2c2
ARNT	50	PSMD11	0.000417	0.00396	+	0.0206	0.5	1	G1c2
ARNT	50	RABGAP1L	0.000232	0.0304	+	0.0251	0.446	2	H2c1,G1c1
ARNT	50	REX1BD	0.00024	0.00614	+	0.0268	0.297	2	C1c1,C2c1
ARNT	50	SF3B5	0.000149	0.0043	-	-0.0226	0.403	1	H1c1
ARNT	50	SF3B6	0.000161	0.00846	-	-0.022	0.382	2	H1c1,G1c2
ARNT	50	SOX5	0.000271	0.00862	+	0.0362	0.129	1	H1c1
ARNT	50	SRP9	0.000149	0.00566	-	-0.000939	0.947	2	H1c1,C1c2
ARNT	50	TCP1	0.000247	0.00654	+	0.0105	0.772	2	H1c1,H3c1
ARNT	50	TFPI	0.000284	0.00965	-	-0.0171	0.577	1	C1c2
ARNT	50	TMEM205	0.000155	0.0104	-	-0.00711	0.742	1	H2c1
ARNT	50	TRIP6	0.000158	0.00714	+	0.00259	0.985	2	H1c1,H3c1
ARNT	50	TWIST1	0.0009	0.0118	+	0.0277	0.239	1	H1c1
ARNT	50	UCHL3	0.000211	0.00684	+	0.0188	0.615	1	C2c2
ARNT	50	WLS	0.000201	0.032	-	-0.00846	0.86	2	H1c1,C1c1
ARNT	50	WNT4	0.000232	0.00962	+	0.0133	0.666	1	C1c1
ARNT2	43	APOC1	0.000285	0.0453	-	-0.102	4.56e-08	3	H2c1,G1c2,C1c1
ARNT2	43	APOE	0.000279	0.367	-	-0.129	8.73e-13	5	H2c1,G1c1,G1c2,C1c1,C1c2
ARNT2	43	CHCHD2	0.000507	0.18	-	-0.0751	0.000269	4	G1c1,C1c1,C1c2,C2c2
ARNT2	43	CKS1B	0.000596	0.067	-	-0.0693	0.000534	2	H1c1,C1c1
ARNT2	43	CLDN6	0.000909	0.187	-	-0.112	1.76e-09	5	H3c1,G1c2,C1c1,C1c2,C2c2
ARNT2	43	COX17	0.000289	0.0796	-	-0.083	1.65e-05	1	C2c2
ARNT2	43	CRABP1	0.000324	0.571	+	0.0593	0.00804	2	C1c1,C1c2
ARNT2	43	CSRNP3	0.000215	0.0241	+	0.0465	0.0462	3	H2c1,G1c1,C1c1
ARNT2	43	DCX	0.000625	0.0274	+	0.0301	0.293	1	C1c1
ARNT2	43	DHCR24	0.000343	0.0226	-	-0.00704	0.819	2	H1c1,C2c1
ARNT2	43	DPPA4	0.000271	0.245	-	-0.128	1.91e-12	4	H1c1,G1c2,C1c1,C2c2
ARNT2	43	GSTP1	0.000355	0.0857	-	-0.0952	1.05e-06	4	H1c1,H2c1,H3c1,C2c1
ARNT2	43	HMGA1	0.000257	0.0997	-	-0.0921	1.78e-06	4	H2c1,G1c2,C1c1,C1c2
ARNT2	43	HSPA9	0.000236	0.0187	-	-0.0362	0.146	2	H3c1,C1c2
ARNT2	43	LDHB	0.000314	0.0515	-	-0.0584	0.00509	3	G1c2,C1c2,C2c1
ARNT2	43	LIN28A	0.000917	0.106	-	-0.0896	2.86e-06	3	H2c1,G1c2,C2c1
ARNT2	43	MAP1B	0.000212	0.278	+	0.108	4.76e-09	2	H1c1,C1c1
ARNT2	43	MARCKS	0.000248	0.15	+	0.0736	0.000274	2	H2c1,G1c1
ARNT2	43	MT1E	0.000257	0.0347	-	-0.00708	0.827	3	G1c2,C1c1,C2c1
ARNT2	43	MT1G	0.000263	0.0157	-	-0.0313	0.187	3	H1c1,G1c2,C1c1
ARNT2	43	MTHFD2	0.000391	0.0208	-	-0.0574	0.00691	1	H2c1
ARNT2	43	MTLN	0.000256	0.0435	-	-0.0376	0.104	2	H3c1,C2c1
ARNT2	43	NCAM1	0.000514	0.0349	+	0.0666	0.00151	2	H1c1,H2c1
ARNT2	43	NOP10	0.000572	0.0441	-	-0.0843	1.67e-05	5	H2c1,G1c1,C1c2,C2c1,C2c2
ARNT2	43	PCDH8	0.000254	0.024	+	0.0703	0.000243	3	H2c1,G1c2,C1c2
ARNT2	43	POU5F1	0.000294	0.655	-	-0.133	3.32e-13	4	H1c1,G1c2,C1c1,C2c2
ARNT2	43	PSMB6	0.000256	0.0419	-	-0.0726	0.000275	3	H2c1,H3c1,G1c1
ARNT2	43	RAB13	0.000222	0.022	-	-0.0452	0.0544	2	G1c1,C1c2
ARNT2	43	RAN	0.000489	0.0403	-	-0.0319	0.177	2	H2c1,C1c1
ARNT2	43	S100A10	0.000357	0.331	-	-0.117	3.33e-10	4	H1c1,H2c1,H3c1,C1c1
ARNT2	43	SLC39A4	0.000643	0.119	-	-0.0655	0.00298	1	C1c1
ARNT2	43	SLC7A3	0.000379	0.0317	-	-0.0545	0.0125	3	G1c1,G1c2,C1c2
ARNT2	43	SOX11	0.00033	0.0483	+	0.0613	0.00531	4	H1c1,C1c2,C2c1,C2c2
ARNT2	43	STMN2	0.000734	0.101	+	0.042	0.09	3	H2c1,H3c1,C1c1
ARNT2	43	TLE4	0.000796	0.0377	+	0.082	1.93e-05	4	G1c1,G1c2,C1c2,C2c2
ARNT2	43	TMEM126A	0.000351	0.0347	-	-0.0371	0.134	2	C1c1,C2c2
ARNT2	43	TMSB15A	0.000885	0.164	+	0.097	3.15e-07	5	H1c1,H3c1,G1c2,C1c1,C2c1
ARNT2	43	TOMM7	0.000549	0.081	-	-0.0707	0.000489	2	H1c1,C1c1
ARNT2	43	TPI1	0.000248	0.0235	-	-0.0526	0.0129	1	H2c1
ARNT2	43	TTC3	0.000986	0.0489	+	0.0905	2.46e-06	3	H1c1,H3c1,G1c2
ARNT2	43	TTYH1	0.000225	0.0493	+	0.0423	0.0585	2	H1c1,C1c2
ARNT2	43	TXNL4A	0.00043	0.0285	-	-0.0367	0.156	1	G1c2
ARNT2	43	ZNF703	0.000257	0.0427	+	0.0445	0.0585	2	G1c1,C1c1
ARNTL	52	APELA	0.000202	0.0242	+	0.0336	0.141	2	H2c1,C1c2
ARNTL	52	ATP5MC2	0.000334	0.0183	+	0.00063	0.953	2	H2c1,C2c1
ARNTL	52	ATP6V1G1	0.000153	0.016	+	0.018	0.491	2	H2c1,C2c1
ARNTL	52	BST2	0.00014	0.00797	-	-0.00585	0.937	1	G1c1
ARNTL	52	CLDN6	0.000149	0.0795	+	0.0378	0.0676	4	H3c1,G1c1,G1c2,C2c2
ARNTL	52	COL1A1	0.000283	0.0211	+	0.00883	0.708	1	C2c1
ARNTL	52	COX7C	0.000203	0.313	+	0.015	0.53	4	H1c1,G1c1,G1c2,C2c2
ARNTL	52	CYB5A	0.000191	0.0177	+	0.0283	0.216	1	C1c2
ARNTL	52	DLK1	0.000318	0.026	+	0.0221	0.372	4	H1c1,H2c1,H3c1,C2c2
ARNTL	52	DUT	0.000375	0.0381	-	-0.0042	0.934	2	H1c1,G1c2
ARNTL	52	GHITM	0.000241	0.0115	+	0.00672	0.803	1	H2c1
ARNTL	52	GLI3	0.000154	0.0167	-	-0.0171	0.525	2	C1c2,C2c2
ARNTL	52	HMGA1	0.000638	0.063	+	0.0472	0.0225	3	H3c1,C1c1,C2c1
ARNTL	52	HMGN1	0.000218	0.0138	-	-0.0194	0.541	1	C2c1
ARNTL	52	HMGN2	0.000247	0.00696	+	0.0103	0.756	2	C1c2,C2c1
ARNTL	52	HNRNPA1P48	0.000179	0.00795	-	-0.0197	0.491	3	H1c1,H3c1,C1c1
ARNTL	52	HSBP1	0.00021	0.0174	+	0.0258	0.368	3	G1c2,C1c1,C2c2
ARNTL	52	IDI1	0.000143	0.00889	+	0.00161	0.929	2	C2c1,C2c2
ARNTL	52	JARID2	0.000232	0.015	+	0.0132	0.612	2	C1c2,C2c2
ARNTL	52	LDHB	0.000483	0.047	+	0.0148	0.538	2	H1c1,G1c2
ARNTL	52	MAGOH	0.000248	0.0146	+	0.00799	0.76	1	C1c2
ARNTL	52	MAPK1	0.000178	0.00811	+	0.00594	0.885	3	H1c1,C1c2,C2c2
ARNTL	52	MMRN1	0.00038	0.0227	-	-0.00476	0.818	2	G1c1,G1c2
ARNTL	52	MRPS36	0.000143	0.0148	+	0.0148	0.547	1	C1c1
ARNTL	52	NCALD	0.000148	0.0137	+	0.000735	0.991	2	H2c1,G1c1
ARNTL	52	NDUFA5	0.000253	0.00999	+	0.00384	0.906	2	G1c1,G1c2
ARNTL	52	NDUFB1	0.000199	0.061	-	-0.0361	0.169	2	H2c1,G1c2
ARNTL	52	NES	0.000175	0.0376	-	-0.0233	0.357	2	G1c2,C2c1
ARNTL	52	NF1	0.000269	0.00709	+	0.0063	0.917	2	H2c1,C2c1
ARNTL	52	NRCAM	0.000164	0.0115	-	-0.018	0.513	2	H3c1,C2c2
ARNTL	52	OAZ1	0.00015	0.0702	+	0.0207	0.354	2	C1c1,C1c2
ARNTL	52	PGAM1	0.000176	0.0368	+	0.0143	0.565	1	C1c1
ARNTL	52	PHC1	0.000193	0.0331	+	0.0429	0.049	3	G1c1,C1c2,C2c2
ARNTL	52	PHF6	0.000183	0.0103	-	-0.0128	0.687	2	G1c1,C2c2
ARNTL	52	POLR3G	0.00023	0.0206	+	0.0404	0.06	2	H1c1,H2c1
ARNTL	52	PSIP1	0.000264	0.0217	+	0.0251	0.341	1	H3c1
ARNTL	52	PSMA4	0.000258	0.00585	-	-0.0142	0.67	1	C2c1
ARNTL	52	PTMA	0.00027	0.0557	+	0.00588	0.815	2	G1c2,C1c2
ARNTL	52	RAB15	0.000145	0.00758	+	0.00819	0.797	2	H2c1,C1c1
ARNTL	52	RAB34	0.000333	0.008	+	0.0221	0.365	1	H3c1
ARNTL	52	RPA3	0.000223	0.0358	+	0.0307	0.203	2	G1c2,C1c1
ARNTL	52	SCNN1A	0.000151	0.00934	-	-0.0112	0.701	1	G1c1
ARNTL	52	SFRP1	0.000177	0.0188	+	0.0468	0.0307	3	H2c1,H3c1,G1c2
ARNTL	52	SLC3A2	0.000197	0.0145	-	-0.0113	0.712	2	G1c2,C1c1
ARNTL	52	SOX11	0.000392	0.0231	+	0.00494	0.892	1	G1c2
ARNTL	52	TGFBI	0.00102	0.0251	-	-0.00348	0.933	3	H2c1,C2c1,C2c2
ARNTL	52	TOMM5	0.000227	0.0319	+	0.0223	0.428	1	C1c1
ARNTL	52	TUBA1B	0.000375	0.0209	-	-0.0208	0.468	2	H3c1,C2c2
ARNTL	52	TUBA4A	0.000204	0.0217	-	-0.00919	0.828	2	G1c1,C1c1
ARNTL	52	UBE2L3	0.000256	0.0225	-	-0.0228	0.429	2	G1c1,C1c2
ARNTL	52	UQCC2	0.000244	0.0114	-	-0.0086	0.785	1	H2c1
ARNTL	52	UQCRB	0.000188	0.0257	-	-0.00814	0.826	1	C1c2
ARNTL2	41	AIMP1	0.000251	0.00593	+	0.0439	0.0568	1	C1c1
ARNTL2	41	ANXA2	0.00019	0.0267	+	0.0849	2.67e-05	4	G1c1,G1c2,C2c1,C2c2
ARNTL2	41	ARPC1B	0.000298	0.00352	+	0.0919	1.41e-06	2	H1c1,C2c1
ARNTL2	41	BOC	0.000191	0.00922	-	-0.0459	0.0448	3	H3c1,C1c2,C2c2
ARNTL2	41	CCND2	0.000413	0.00781	-	-0.02	0.482	2	G1c2,C2c1
ARNTL2	41	CENPV	0.000576	0.028	-	-0.0882	1.33e-05	4	H3c1,G1c2,C1c1,C1c2
ARNTL2	41	COMMD1	0.000176	0.00266	+	0.0473	0.0345	1	C1c2
ARNTL2	41	CRABP2	0.000223	0.0112	+	0.00553	0.948	2	G1c1,G1c2
ARNTL2	41	DACH1	0.000233	0.0205	-	-0.0457	0.0587	1	G1c2
ARNTL2	41	DBI	0.000269	0.00749	+	0.056	0.0102	2	H1c1,C2c2
ARNTL2	41	DLK1	0.000208	0.0527	-	-0.00918	0.885	2	H2c1,G1c2
ARNTL2	41	DMAC1	0.000213	0.00978	+	0.0743	0.000341	3	G1c1,C1c2,C2c2
ARNTL2	41	FOXN3	0.000899	0.00615	+	0.0806	0.000109	2	H3c1,C1c1
ARNTL2	41	IARS	0.000979	0.00433	+	0.0488	0.0313	1	C1c2
ARNTL2	41	IER3IP1	0.000353	0.00709	+	0.0765	7.54e-05	2	H1c1,C1c1
ARNTL2	41	IGFBP6	0.000177	0.00844	+	0.0916	6.21e-06	1	C1c1
ARNTL2	41	LSM3	0.000355	0.0164	+	0.0911	2.38e-06	1	H3c1
ARNTL2	41	MAP2	0.000294	0.0162	-	-0.0617	0.0049	2	H3c1,C1c2
ARNTL2	41	MGST1	0.000248	0.0309	+	0.0281	0.268	1	H2c1
ARNTL2	41	MT1M	0.000272	0.00228	+	0.0491	0.0247	2	H1c1,C2c2
ARNTL2	41	MYL12A	0.000191	0.0159	+	0.0831	3.12e-05	2	G1c1,C1c2
ARNTL2	41	NCALD	0.000426	0.007	-	-0.0169	0.587	1	H2c1
ARNTL2	41	NDUFB1	0.000239	0.0121	+	0.0311	0.226	4	G1c2,C1c1,C1c2,C2c1
ARNTL2	41	NKX6-1	0.000179	0.00354	-	-0.0166	0.645	1	H2c1
ARNTL2	41	NKX6-2	0.000892	0.00987	-	-0.0282	0.348	2	G1c2,C2c1
ARNTL2	41	OSTC	0.00031	0.00395	+	0.0321	0.239	1	G1c2
ARNTL2	41	PODXL	0.000195	0.064	+	0.0831	2.33e-05	2	G1c1,C2c2
ARNTL2	41	PRSS23	0.00047	0.0201	-	-0.0506	0.0311	3	H1c1,C1c1,C1c2
ARNTL2	41	SELENOP	0.000473	0.0125	+	0.0511	0.0277	1	C1c1
ARNTL2	41	SLC1A5	0.000207	0.00932	+	0.0408	0.104	3	H1c1,C1c2,C2c2
ARNTL2	41	SMIM30	0.000653	0.00604	+	0.0617	0.00296	1	H1c1
ARNTL2	41	SPINT2	0.000526	0.017	+	0.0799	6.48e-05	3	H2c1,C1c1,C2c1
ARNTL2	41	SRP9	0.000364	0.0049	+	0.041	0.074	3	H3c1,C1c2,C2c1
ARNTL2	41	SUMO2	0.000554	0.00494	+	0.0422	0.0792	1	C2c2
ARNTL2	41	TDGF1	0.000204	0.0846	+	0.132	7.68e-13	7	H1c1,H3c1,G1c2,C1c1,C1c2,C2c1,C2c2
ARNTL2	41	TP53I11	0.00118	0.00263	+	0.029	0.242	4	H1c1,C1c1,C2c1,C2c2
ARNTL2	41	VSNL1	0.000494	0.032	+	0.0369	0.125	2	H1c1,C1c1
ARNTL2	41	ZEB2	0.000203	0.0163	-	-0.0264	0.344	3	H2c1,G1c1,C1c2
ARNTL2	41	ZFHX4	0.000191	0.0202	-	-0.023	0.418	1	H1c1
ARNTL2	41	ZNF208	0.000322	0.00442	+	0.053	0.0326	1	G1c2
ARNTL2	41	ZNF229	0.000266	0.00292	+	0.131	1.22e-12	2	C1c1,C1c2
ARX	44	APOE	0.00145	0.299	-	-0.0939	4.68e-07	4	H1c1,G1c2,C1c1,C1c2
ARX	44	ATP5MC3	0.000311	0.0904	-	-0.0713	0.000389	2	G1c1,C1c1
ARX	44	BUB1	0.000297	0.0172	-	-0.0488	0.0233	2	H2c1,G1c2
ARX	44	C12orf75	0.000343	0.0361	-	-0.0713	0.000537	2	G1c2,C2c1
ARX	44	CCNG1	0.000416	0.0235	-	-0.0173	0.564	2	G1c1,C1c1
ARX	44	CDH2	0.000336	0.151	+	0.115	6.11e-11	3	H2c1,G1c1,G1c2
ARX	44	CEMIP2	0.000484	0.0294	+	0.0776	4.59e-05	4	H2c1,G1c1,G1c2,C1c2
ARX	44	DPY30	0.000259	0.0418	-	-0.045	0.037	3	H1c1,G1c1,C1c2
ARX	44	EMX2	0.000582	0.0515	+	0.0807	1.49e-05	2	G1c1,G1c2
ARX	44	F11R	0.00029	0.0579	-	-0.0508	0.022	4	H1c1,G1c1,C1c1,C1c2
ARX	44	FTH1	0.000329	0.13	-	-0.0848	7.02e-06	2	G1c2,C2c2
ARX	44	FTL	0.000569	0.348	-	-0.081	1.14e-05	3	H3c1,G1c1,G1c2
ARX	44	HMGA2	0.000465	0.0437	+	0.0438	0.0435	2	G1c2,C1c2
ARX	44	HNRNPA1P48	0.000366	0.00722	-	-0.0108	0.664	2	H1c1,H3c1
ARX	44	KRT8	0.000345	0.069	-	-0.0828	1.57e-05	3	C1c1,C1c2,C2c2
ARX	44	LSM8	0.000295	0.0301	-	-0.0533	0.0149	1	C2c2
ARX	44	MARCKS	0.000434	0.0747	+	0.0352	0.154	3	G1c2,C1c1,C1c2
ARX	44	MMRN1	0.000756	0.0269	+	0.0252	0.309	1	G1c2
ARX	44	NDUFC1	0.000414	0.0339	-	-0.0459	0.0342	4	H2c1,G1c1,C1c1,C2c1
ARX	44	NME2	0.000653	0.164	-	-0.0879	2.58e-06	6	H1c1,H2c1,G1c1,G1c2,C2c1,C2c2
ARX	44	OTX1	0.000445	0.0315	+	0.0373	0.0772	2	H1c1,G1c1
ARX	44	PABPC1	0.00149	0.0326	-	-0.035	0.153	3	G1c1,G1c2,C1c2
ARX	44	PAX6	0.000442	0.137	+	0.0738	7.18e-05	2	G1c2,C1c1
ARX	44	PIAS1	0.000315	0.0206	+	0.0318	0.131	1	G1c2
ARX	44	PMAIP1	0.000277	0.06	-	-0.0911	9.62e-07	2	G1c2,C2c2
ARX	44	POLR2F	0.00175	0.0531	-	-0.0575	0.00702	2	G1c2,C1c2
ARX	44	PRDX1	0.000264	0.209	-	-0.0785	5.04e-05	3	G1c2,C1c2,C2c2
ARX	44	PRDX5	0.0005	0.0235	-	-0.0498	0.0252	1	H1c1
ARX	44	PTCH1	0.0005	0.0392	+	0.00282	0.939	4	H2c1,G1c2,C1c2,C2c1
ARX	44	PTTG1	0.000297	0.0443	-	-0.0619	0.00191	3	H1c1,G1c2,C2c1
ARX	44	REXO2	0.000365	0.0317	-	-0.0424	0.0583	2	C2c1,C2c2
ARX	44	SCGB3A2	0.000356	0.273	-	-0.0286	0.165	2	G1c1,G1c2
ARX	44	SLC2A3	0.000619	0.0447	-	-0.075	0.000178	1	G1c1
ARX	44	SNRPF	0.000231	0.0902	-	-0.0647	0.00132	4	H2c1,G1c2,C1c2,C2c1
ARX	44	SNRPG	0.000359	0.139	-	-0.0774	6.42e-05	2	H1c1,G1c1
ARX	44	SNRPN	0.00121	0.278	-	-0.0986	6.47e-08	1	G1c2
ARX	44	SPCS1	0.000279	0.0159	-	-0.0198	0.455	2	C1c2,C2c1
ARX	44	SULF1	0.000609	0.0568	+	0.0982	8.19e-08	2	G1c2,C1c1
ARX	44	TLE4	0.000253	0.0496	+	0.102	9.99e-09	6	H1c1,H2c1,H3c1,G1c1,G1c2,C2c2
ARX	44	TMA7	0.000815	0.0715	-	-0.0778	7.6e-05	3	H1c1,G1c1,C2c1
ARX	44	TTC3	0.000395	0.0349	+	0.048	0.0308	2	G1c1,C2c2
ARX	44	WLS	0.000855	0.0807	+	0.0794	1.38e-05	3	H2c1,G1c2,C1c2
ARX	44	WNT2B	0.000277	0.0482	+	0.0962	1.36e-07	2	H1c1,G1c1
ARX	44	ZFHX3	0.000538	0.02	+	0.0617	0.00231	3	H1c1,C1c2,C2c1
ASCL1	46	ADGRL3	0.000232	0.0113	+	0.0256	0.357	3	G1c1,C1c1,C2c2
ASCL1	46	AK4	0.000231	0.00808	-	-0.0525	0.0131	1	C1c1
ASCL1	46	ATP5F1E	0.000471	0.0674	-	-0.00424	0.944	3	H3c1,G1c1,C2c1
ASCL1	46	ATP6V1G1	0.000255	0.0101	-	-0.0404	0.0689	4	H1c1,G1c1,G1c2,C2c2
ASCL1	46	B2M	0.00136	0.022	-	-0.0756	0.000181	3	H3c1,C1c1,C2c2
ASCL1	46	CCNG1	0.000513	0.027	-	-0.0755	0.000256	2	H3c1,C1c2
ASCL1	46	CD99	0.000246	0.0153	+	0.0488	0.0242	2	G1c2,C1c1
ASCL1	46	CHCHD10	0.00113	0.0674	-	-0.056	0.00811	2	H1c1,G1c2
ASCL1	46	COX4I1	0.000439	0.0392	-	-0.0736	0.000223	3	H1c1,H2c1,C1c2
ASCL1	46	CRABP1	0.000656	0.465	+	0.069	0.000778	5	H1c1,H2c1,H3c1,C2c1,C2c2
ASCL1	46	DCC	0.000611	0.044	+	0.0844	1.33e-05	1	H1c1
ASCL1	46	EIF5A	0.000328	0.0169	-	-0.0579	0.00357	2	C2c1,C2c2
ASCL1	46	ELAVL3	0.000433	0.0333	+	0.0662	0.00309	1	C2c1
ASCL1	46	FBL	0.000394	0.0102	-	-0.0575	0.00418	2	H1c1,G1c2
ASCL1	46	FN1	0.000243	0.0197	+	0.00976	0.728	3	H2c1,G1c1,C1c2
ASCL1	46	FOXC1	0.000344	0.016	+	0.0294	0.251	1	G1c1
ASCL1	46	GCSH	0.000281	0.0224	-	-0.0559	0.00831	1	C1c2
ASCL1	46	HMGA1	0.000246	0.133	-	-0.0911	1.61e-06	3	H1c1,H2c1,H3c1
ASCL1	46	HSPA8	0.00023	0.0589	-	-0.0728	0.000346	3	H3c1,C1c2,C2c2
ASCL1	46	ID3	0.000607	0.0141	-	-0.0186	0.51	2	H3c1,G1c1
ASCL1	46	IGFBPL1	0.000888	0.0722	+	0.0877	1.3e-05	2	H1c1,H3c1
ASCL1	46	LAPTM4B	0.000218	0.023	-	-0.0479	0.0288	4	H2c1,C1c1,C1c2,C2c2
ASCL1	46	MAP6	0.00024	0.0164	+	0.063	0.00253	4	H1c1,H2c1,G1c1,G1c2
ASCL1	46	MFSD2B	0.000285	0.0551	-	-0.0267	0.37	1	G1c1
ASCL1	46	MUSTN1	0.00049	0.115	+	0.084	1.66e-05	1	H3c1
ASCL1	46	MYL6	0.000264	0.0825	-	-0.0473	0.0382	3	G1c1,G1c2,C1c2
ASCL1	46	NCAM1	0.000409	0.0251	+	0.052	0.0183	2	H1c1,G1c2
ASCL1	46	NNAT	0.00122	0.0421	+	0.06	0.00161	2	H2c1,H3c1
ASCL1	46	NPC2	0.000291	0.0441	-	-0.0797	6.95e-05	3	H3c1,C1c2,C2c2
ASCL1	46	PGAM1	0.000204	0.0236	-	-0.041	0.0623	2	H3c1,G1c1
ASCL1	46	PHPT1	0.000396	0.0104	-	-0.031	0.254	3	G1c2,C1c1,C2c1
ASCL1	46	POU3F3	0.000228	0.0168	+	0.0734	0.000429	1	H1c1
ASCL1	46	SCN3A	0.000249	0.0447	+	0.0375	0.159	1	C1c1
ASCL1	46	SLC39A4	0.000413	0.0564	-	-0.0478	0.0395	2	H1c1,H2c1
ASCL1	46	SNRPD3	0.000411	0.0349	-	-0.082	4.62e-05	4	H2c1,G1c1,C1c2,C2c2
ASCL1	46	STMN2	0.000442	0.195	+	0.117	8.22e-10	3	C1c1,C1c2,C2c1
ASCL1	46	TMEM258	0.000206	0.0347	-	-0.0301	0.294	1	H3c1
ASCL1	46	TMSB10	0.000295	0.18	-	-0.0189	0.484	4	G1c1,C1c1,C1c2,C2c2
ASCL1	46	TPBG	0.000335	0.0143	+	0.0364	0.104	2	G1c1,G1c2
ASCL1	46	TTC3	0.000242	0.0357	+	0.0702	0.000508	3	H2c1,G1c1,C1c2
ASCL1	46	TUBA1A	0.00111	0.227	+	0.109	3.2e-09	2	H3c1,C1c1
ASCL1	46	TUBB3	0.000276	0.149	+	0.0602	0.00919	3	H2c1,C1c1,C1c2
ASCL1	46	VASP	0.000224	0.00851	-	-0.0377	0.0942	1	G1c2
ASCL1	46	VDAC2	0.000291	0.0124	-	-0.0567	0.00547	2	C1c1,C2c1
ASCL1	46	VIM	0.000297	0.328	+	0.113	1.34e-09	1	H1c1
ASCL1	46	ZIC1	0.000494	0.0483	+	0.108	1.91e-09	2	H3c1,C1c2
ATF2	44	APOE	0.000436	0.253	-	-0.0353	0.102	1	G1c1
ATF2	44	ATP5MD	0.00024	0.0727	-	-0.0372	0.0938	3	H1c1,H2c1,C1c1
ATF2	44	ATP5MPL	0.000231	0.0286	-	-0.0219	0.418	2	G1c1,C2c1
ATF2	44	C4orf48	0.000594	0.0306	+	0.0235	0.419	3	G1c1,G1c2,C2c2
ATF2	44	CENPV	0.000238	0.106	+	0.00561	0.866	2	C1c2,C2c2
ATF2	44	CNMD	0.000289	0.0102	-	-0.00587	0.838	1	G1c2
ATF2	44	COA3	0.000317	0.0211	-	-0.0275	0.25	4	H2c1,G1c1,C1c1,C2c2
ATF2	44	COTL1	0.000204	0.0262	+	0.000163	0.969	1	C1c1
ATF2	44	COX6A1	0.00125	0.0861	-	-0.0389	0.0974	3	G1c2,C1c1,C2c2
ATF2	44	CRABP1	0.000326	0.495	+	0.00219	0.954	3	H1c1,H3c1,C1c2
ATF2	44	EBPL	0.000353	0.0182	+	0.0133	0.679	6	H1c1,H3c1,G1c1,G1c2,C1c1,C1c2
ATF2	44	EIF4A1	0.000363	0.0255	-	-0.0697	0.000767	4	H1c1,G1c1,C1c1,C1c2
ATF2	44	EMG1	0.000784	0.0112	+	0.00308	0.979	1	H1c1
ATF2	44	GLI3	0.000344	0.0245	+	0.0438	0.0401	3	H1c1,H3c1,C1c2
ATF2	44	HMGB1	0.000793	0.0294	+	0.0205	0.437	3	G1c2,C1c1,C2c2
ATF2	44	IGFBP5	0.00149	0.125	+	0.0526	0.00854	5	H1c1,H2c1,H3c1,G1c1,C2c2
ATF2	44	ISCA1	0.00058	0.0124	+	0.0382	0.12	2	H1c1,C2c1
ATF2	44	KRT18	0.000805	0.0965	-	-0.0404	0.0663	3	H3c1,G1c2,C1c2
ATF2	44	LIN28A	0.000212	0.0402	+	0.059	0.00323	5	H1c1,H3c1,G1c2,C1c2,C2c2
ATF2	44	LITAF	0.000208	0.0276	-	-0.000657	0.93	2	H1c1,C1c1
ATF2	44	MAP1B	0.000503	0.196	+	0.0282	0.276	5	H1c1,H3c1,C1c2,C2c1,C2c2
ATF2	44	MAPK1	0.000209	0.314	-	-0.00757	0.786	2	C1c2,C2c2
ATF2	44	MT1E	0.000291	0.328	+	0.00947	0.799	3	C1c1,C1c2,C2c2
ATF2	44	NAV1	0.000493	0.0154	+	0.0499	0.0124	2	H3c1,C1c2
ATF2	44	NDUFAF4	0.000322	0.0169	+	0.0123	0.704	1	G1c2
ATF2	44	NDUFB9	0.000245	0.0244	-	-0.0249	0.291	1	G1c1
ATF2	44	NFE2L3	0.000261	0.0243	+	0.00205	0.967	2	H3c1,C1c2
ATF2	44	NNAT	0.000819	0.0596	+	0.0828	2.14e-05	2	C1c2,C2c2
ATF2	44	NUDT5	0.000222	0.0144	-	-0.0532	0.0168	2	H3c1,C1c2
ATF2	44	PGAM1	0.000328	0.0258	-	-0.00577	0.834	3	H1c1,C1c1,C1c2
ATF2	44	PODXL	0.000494	0.135	+	0.0229	0.469	3	H1c1,C1c1,C1c2
ATF2	44	PSMA5	0.000524	0.0199	-	-0.00558	0.798	4	H1c1,G1c1,C2c1,C2c2
ATF2	44	PTMA	0.00033	0.0501	-	-0.0474	0.0455	2	H3c1,C1c2
ATF2	44	RTRAF	0.000285	0.0106	+	0.00466	0.949	2	C1c1,C2c2
ATF2	44	SCNN1A	0.000218	0.0087	-	-0.0152	0.507	1	G1c2
ATF2	44	SFRP1	0.000263	0.0647	-	-0.00726	0.875	3	H1c1,H3c1,C2c2
ATF2	44	SRP14	0.000467	0.0181	-	-0.0193	0.475	1	C2c1
ATF2	44	SRSF2	0.000284	0.00774	+	0.0141	0.709	1	H2c1
ATF2	44	TMSB10	0.000267	0.198	-	-0.0656	0.00128	5	H3c1,G1c1,C1c1,C1c2,C2c1
ATF2	44	TMSB15A	0.000596	0.114	+	0.0311	0.212	5	H1c1,H2c1,H3c1,C1c2,C2c1
ATF2	44	TPT1	0.000424	0.0402	-	-0.0209	0.407	3	H1c1,G1c1,C1c2
ATF2	44	VGLL3	0.00131	0.0727	+	0.0649	0.00166	1	C1c2
ATF2	44	ZBTB16	0.000572	0.026	+	0.0389	0.0825	1	G1c1
ATF2	44	ZNF521	0.000278	0.00885	+	0.0601	0.00472	3	H1c1,H3c1,G1c2
ATF3	41	ACTG1	0.000175	0.0634	+	0.03	0.234	2	H3c1,C1c1
ATF3	41	AIMP2	0.000432	0.00817	+	0.0636	0.00236	3	H3c1,G1c1,C2c1
ATF3	41	ASPM	0.000231	0.0102	-	-0.0173	0.654	1	H2c1
ATF3	41	CCDC88A	0.000205	0.00416	+	0.0138	0.59	1	H1c1
ATF3	41	CCN2	0.000306	0.0212	+	0.0696	0.000897	2	H3c1,C2c2
ATF3	41	CDH2	0.000187	0.0677	-	-0.0591	0.00398	2	C1c2,C2c2
ATF3	41	CLTA	0.000201	0.00539	+	0.0415	0.0812	4	H1c1,C1c2,C2c1,C2c2
ATF3	41	COL6A3	0.000164	0.00377	+	0.0124	0.676	1	C2c2
ATF3	41	COX6A1	0.000516	0.0671	+	0.0399	0.0669	3	H1c1,G1c1,C1c2
ATF3	41	CXCR4	0.000165	0.00516	-	-0.0321	0.204	2	G1c2,C2c2
ATF3	41	DPYSL3	0.000169	0.0193	-	-0.0425	0.0717	3	H1c1,H3c1,C1c1
ATF3	41	EEF1A1	0.000174	0.0344	+	0.00279	0.949	2	C1c1,C1c2
ATF3	41	EMG1	0.000329	0.0174	+	0.0625	0.00306	1	G1c2
ATF3	41	EZR	0.000296	0.0165	+	0.0831	2.09e-05	4	H1c1,H3c1,G1c1,C2c2
ATF3	41	FOXN3	0.000296	0.00426	+	0.0324	0.149	2	C1c2,C2c2
ATF3	41	FZD7	0.000909	0.0118	+	0.0137	0.639	1	H3c1
ATF3	41	GNL3	0.000341	0.0092	+	0.0368	0.117	2	G1c1,C2c1
ATF3	41	GPC4	0.000181	0.0278	+	0.0455	0.0293	1	H2c1
ATF3	41	HSP90AA1	0.000367	0.024	+	0.0475	0.0308	2	H1c1,G1c1
ATF3	41	IFI27L2	0.000156	0.00459	-	-0.0245	0.321	1	C1c2
ATF3	41	LGR4	0.000325	0.00839	-	-0.0237	0.348	2	C2c1,C2c2
ATF3	41	LSM7	0.000199	0.0288	+	0.055	0.00956	2	C1c1,C2c1
ATF3	41	MMRN1	0.000217	0.0125	-	-0.022	0.379	2	H3c1,C1c2
ATF3	41	NME2	0.000362	0.115	+	0.0744	0.000132	3	H2c1,G1c1,G1c2
ATF3	41	PABPC1	0.000199	0.0275	+	0.0371	0.119	4	H3c1,G1c1,C1c1,C1c2
ATF3	41	POLR2I	0.000316	0.032	+	0.0543	0.0114	1	H3c1
ATF3	41	PSME3	0.000329	0.00701	+	0.0312	0.238	2	G1c1,C2c2
ATF3	41	ROMO1	0.000197	0.0382	+	0.037	0.106	2	G1c1,C2c2
ATF3	41	SCGB3A2	0.000544	0.183	+	0.0373	0.131	1	C1c1
ATF3	41	SELENOH	0.000206	0.0166	+	0.0365	0.132	2	H1c1,G1c1
ATF3	41	SERF2	0.000173	0.0575	+	0.0343	0.137	3	H1c1,G1c1,C2c2
ATF3	41	SLC16A1	0.000201	0.0178	+	0.0481	0.0208	1	H3c1
ATF3	41	SNRPA1	0.000376	0.00531	+	0.0129	0.636	2	H1c1,C1c2
ATF3	41	SNRPE	0.000562	0.0532	+	0.0445	0.0503	2	G1c1,C1c2
ATF3	41	SPATA13	0.000182	0.00775	+	0.0047	0.934	1	H3c1
ATF3	41	TDGF1	0.000555	0.0884	+	0.0697	0.00021	1	G1c2
ATF3	41	TOMM6	0.00031	0.0288	+	0.0363	0.126	2	G1c1,C1c1
ATF3	41	TRMT112	0.000268	0.0645	+	0.0796	5.96e-05	1	C1c1
ATF3	41	UQCRH	0.000357	0.135	+	0.0573	0.00744	4	H3c1,C1c1,C1c2,C2c2
ATF3	41	YARS	0.000185	0.008	+	0.0742	0.000152	1	H2c1
ATF3	41	ZNF462	0.000175	0.00685	+	0.0153	0.55	2	H2c1,C1c2
ATF4	54	ACTG1	0.00169	0.236	+	0.158	3.41e-19	6	H1c1,H3c1,C1c1,C1c2,C2c1,C2c2
ATF4	54	ATP5MC3	0.00489	0.353	+	0.195	5.65e-31	3	H1c1,H3c1,G1c2
ATF4	54	ATP5MF	0.0013	0.135	+	0.141	3.12e-15	6	H1c1,H2c1,G1c1,C1c2,C2c1,C2c2
ATF4	54	CD24	0.0018	1.72	+	0.255	7.59e-53	7	H1c1,H3c1,G1c1,G1c2,C1c1,C2c1,C2c2
ATF4	54	CHCHD2	0.00218	0.537	+	0.19	3.53e-27	3	C1c2,C2c1,C2c2
ATF4	54	COX6A1	0.0012	0.323	+	0.17	1.42e-22	3	H1c1,C2c1,C2c2
ATF4	54	COX7C	0.00811	1.99	+	0.262	2e-56	6	H1c1,G1c1,G1c2,C1c2,C2c1,C2c2
ATF4	54	DIAPH2	0.0038	0.181	+	0.158	3.15e-20	4	H1c1,G1c2,C1c2,C2c2
ATF4	54	DNMT3B	0.0035	1.48	+	0.276	6.85e-63	4	H1c1,G1c1,C1c2,C2c1
ATF4	54	DPPA4	0.00152	0.661	+	0.263	2.17e-55	4	H1c1,G1c2,C2c1,C2c2
ATF4	54	EEF1E1	0.00123	0.137	+	0.157	2.26e-19	4	H1c1,H3c1,G1c2,C2c2
ATF4	54	EIF4EBP1	0.00131	0.154	+	0.161	8.14e-22	2	H3c1,G1c2
ATF4	54	ESRP1	0.00229	0.195	+	0.235	3.81e-46	6	H1c1,H3c1,G1c1,G1c2,C1c1,C2c2
ATF4	54	FABP3	0.00602	0.313	+	0.188	2.23e-27	4	H2c1,C1c2,C2c1,C2c2
ATF4	54	FABP5	0.00147	0.477	+	0.181	4.01e-27	3	H1c1,G1c2,C2c2
ATF4	54	GAL	0.00198	0.385	+	0.176	2.01e-26	4	H1c1,H3c1,G1c2,C2c2
ATF4	54	HES1	0.00107	0.119	-	-0.112	1.93e-09	2	C1c2,C2c2
ATF4	54	HSPE1	0.00226	1.49	+	0.281	3.32e-64	7	H1c1,G1c1,G1c2,C1c1,C1c2,C2c1,C2c2
ATF4	54	KRT18	0.00388	0.384	+	0.222	1.11e-40	2	H1c1,G1c1
ATF4	54	KRT8	0.00133	0.197	+	0.205	7.1e-33	4	H3c1,G1c1,G1c2,C1c1
ATF4	54	L1TD1	0.00191	1.11	+	0.286	4.56e-68	7	H1c1,H2c1,G1c1,G1c2,C1c2,C2c1,C2c2
ATF4	54	LDHB	0.00204	0.231	+	0.188	1.11e-28	4	H3c1,G1c2,C1c2,C2c2
ATF4	54	MAP1B	0.00157	0.568	-	-0.202	2.03e-31	5	H1c1,G1c1,C1c1,C1c2,C2c1
ATF4	54	MYL6	0.00248	0.265	+	0.0599	0.00913	5	H2c1,G1c2,C1c2,C2c1,C2c2
ATF4	54	NDUFAB1	0.00281	0.0905	+	0.115	6.08e-11	1	H1c1
ATF4	54	NDUFS5	0.0046	0.727	+	0.205	2.81e-34	7	H1c1,H3c1,G1c2,C1c1,C1c2,C2c1,C2c2
ATF4	54	NDUFS6	0.00227	0.131	+	0.126	2.26e-12	3	H1c1,C1c1,C2c1
ATF4	54	OAZ1	0.00221	0.331	+	0.222	2.2e-39	7	H1c1,H2c1,H3c1,C1c1,C1c2,C2c1,C2c2
ATF4	54	PFN1	0.00112	1.09	+	0.247	5.9e-50	8	H1c1,H3c1,G1c1,G1c2,C1c1,C1c2,C2c1,C2c2
ATF4	54	PODXL	0.00222	0.408	+	0.191	2.53e-30	3	H1c1,H3c1,G1c2
ATF4	54	POU5F1	0.00582	2.08	+	0.312	2.89e-81	8	H1c1,H2c1,H3c1,G1c1,G1c2,C1c2,C2c1,C2c2
ATF4	54	PRDX1	0.00122	0.713	+	0.249	1.89e-50	6	H1c1,H2c1,H3c1,C1c2,C2c1,C2c2
ATF4	54	PRDX6	0.00174	0.164	+	0.142	1.47e-16	7	H1c1,H2c1,H3c1,G1c1,G1c2,C1c2,C2c2
ATF4	54	PRTG	0.0102	2.71	-	-0.286	1.25e-67	8	H1c1,H3c1,G1c1,G1c2,C1c1,C1c2,C2c1,C2c2
ATF4	54	PSMA3	0.00202	0.185	+	0.175	1.77e-23	4	H1c1,G1c1,G1c2,C1c1
ATF4	54	PTTG1	0.00126	0.154	+	0.167	8.97e-22	4	H2c1,H3c1,C1c2,C2c1
ATF4	54	SCGB3A2	0.00174	1.18	+	0.0835	1.49e-06	3	H3c1,G1c1,G1c2
ATF4	54	SEPHS1	0.00109	0.512	+	0.237	2.14e-45	4	G1c1,G1c2,C2c1,C2c2
ATF4	54	SERPINB6	0.00198	0.367	+	0.184	9.84e-26	2	C1c1,C1c2
ATF4	54	SLIRP	0.00495	1.35	+	0.245	5.69e-49	5	H1c1,G1c1,G1c2,C2c1,C2c2
ATF4	54	SNRPF	0.00131	0.361	+	0.204	1.87e-33	5	H1c1,G1c1,C1c1,C2c1,C2c2
ATF4	54	SNRPN	0.00195	0.922	+	0.226	4.62e-42	6	H1c1,H2c1,G1c1,G1c2,C1c2,C2c2
ATF4	54	TBCA	0.00209	0.273	+	0.207	9.94e-33	6	G1c1,G1c2,C1c1,C1c2,C2c1,C2c2
ATF4	54	TDGF1	0.00468	0.886	+	0.303	1.64e-76	9	H1c1,H2c1,H3c1,G1c1,G1c2,C1c1,C1c2,C2c1,C2c2
ATF4	54	TERF1	0.00232	1.43	+	0.266	1.3e-58	9	H1c1,H2c1,H3c1,G1c1,G1c2,C1c1,C1c2,C2c1,C2c2
ATF4	54	TLE4	0.00424	0.182	-	-0.0931	6.74e-08	1	H1c1
ATF4	54	TMSB10	0.0014	0.71	+	0.119	2.68e-10	4	H1c1,C1c2,C2c1,C2c2
ATF4	54	TMSB4X	0.00116	0.611	+	0.151	3.14e-19	4	H1c1,H3c1,G1c1,C1c2
ATF4	54	TTC3	0.00428	0.101	-	-0.117	2.23e-11	6	H1c1,H3c1,G1c1,G1c2,C1c2,C2c2
ATF4	54	TUBA1A	0.00259	0.536	-	-0.207	1.82e-35	5	H1c1,H3c1,G1c1,G1c2,C1c2
ATF4	54	TXN	0.00315	1.3	+	0.257	2.92e-53	8	H1c1,H3c1,G1c1,G1c2,C1c1,C1c2,C2c1,C2c2
ATF4	54	UGP2	0.00324	1.24	+	0.263	2.16e-57	7	H1c1,H2c1,H3c1,G1c1,G1c2,C1c1,C2c2
ATF4	54	UQCRH	0.00122	0.47	+	0.216	6.08e-38	6	H1c1,H2c1,G1c1,G1c2,C1c2,C2c2
ATF4	54	VIM	0.00554	1.1	-	-0.207	9.55e-34	5	G1c1,G1c2,C1c2,C2c1,C2c2
ATF5	51	ABHD12B	0.000275	0.00794	+	0.0171	0.55	2	G1c1,G1c2
ATF5	51	ACTN1	0.000503	0.006	+	0.0547	0.0124	1	C2c1
ATF5	51	AIMP2	0.000176	0.0089	+	0.0495	0.0332	2	H1c1,G1c1
ATF5	51	ATP2B1	0.000172	0.0072	+	0.00665	0.856	3	G1c2,C1c1,C1c2
ATF5	51	CANX	0.000157	0.00431	+	0.0602	0.00372	1	H2c1
ATF5	51	CD63	0.000175	0.0278	+	0.00941	0.804	2	G1c1,G1c2
ATF5	51	CDC123	0.000331	0.0104	+	0.0179	0.564	3	H1c1,H2c1,G1c1
ATF5	51	CSRNP3	0.000313	0.00976	-	-0.017	0.54	1	C1c1
ATF5	51	DCAF13	0.000257	0.0046	+	0.0427	0.0641	1	C1c2
ATF5	51	DLGAP5	0.000419	0.00542	+	0.0358	0.115	1	G1c1
ATF5	51	DPYSL2	0.000251	0.0115	-	-0.00202	0.965	1	H2c1
ATF5	51	EFNB2	0.000467	0.0109	-	-0.0185	0.541	1	G1c2
ATF5	51	F11R	0.000161	0.0204	+	0.0766	0.000108	2	C1c2,C2c2
ATF5	51	FLRT3	0.000293	0.00559	-	-0.0393	0.0988	2	H2c1,C2c1
ATF5	51	FLT1	0.000635	0.00726	+	0.0501	0.0286	3	H1c1,C1c1,C1c2
ATF5	51	FXYD6	0.000329	0.0085	-	-0.00952	0.835	1	C1c1
ATF5	51	GPC4	0.000556	0.0179	+	0.063	0.00447	2	C1c1,C2c2
ATF5	51	HSPA9	0.000235	0.0112	+	0.0401	0.093	2	H1c1,G1c2
ATF5	51	MGAT4B	0.000197	0.00805	+	0.0198	0.526	2	C1c1,C2c2
ATF5	51	MICOS10	0.000163	0.0135	+	0.00428	0.942	5	H1c1,H2c1,G1c1,C1c1,C2c1
ATF5	51	MPDZ	0.000252	0.00517	-	-0.0143	0.655	2	H3c1,C1c2
ATF5	51	NARS	0.000151	0.00925	+	0.0291	0.278	2	H3c1,G1c2
ATF5	51	NDUFA1	0.000153	0.00949	+	0.046	0.0479	1	C2c1
ATF5	51	NDUFA5	0.0002	0.005	+	0.0308	0.226	2	H3c1,G1c1
ATF5	51	NDUFA7	0.000228	0.0189	+	0.0547	0.0174	4	G1c2,C1c1,C2c1,C2c2
ATF5	51	NDUFB4	0.000509	0.0254	+	0.0486	0.0461	4	H2c1,C1c1,C1c2,C2c1
ATF5	51	NPY	0.00018	0.00527	+	0.0274	0.357	1	G1c2
ATF5	51	NTRK2	0.000181	0.00954	-	-0.0315	0.255	1	C2c1
ATF5	51	NUDT5	0.00029	0.00732	+	0.0269	0.345	2	C1c1,C1c2
ATF5	51	PDLIM1	0.000293	0.00691	+	0.0525	0.0189	1	H3c1
ATF5	51	PPIB	0.000425	0.0111	+	0.041	0.0794	1	C2c1
ATF5	51	PRDX1	0.000214	0.0752	+	0.0877	9.56e-06	3	G1c2,C1c1,C2c2
ATF5	51	PSMA6	0.000164	0.0121	+	0.0279	0.261	1	C2c2
ATF5	51	PTRH2	0.000292	0.00915	+	0.061	0.00432	1	C2c1
ATF5	51	QKI	0.000153	0.0149	-	-0.0355	0.128	1	H1c1
ATF5	51	RARRES2	0.000155	0.0386	+	0.0522	0.0151	3	H1c1,H3c1,C2c1
ATF5	51	RBP1	0.000155	0.0194	-	-0.000308	0.944	2	H2c1,G1c2
ATF5	51	REX1BD	0.000165	0.00735	+	0.06	0.00711	2	C2c1,C2c2
ATF5	51	SHMT2	0.00058	0.00857	+	0.0497	0.0299	1	C2c1
ATF5	51	SLC35F1	0.000177	0.00594	-	-0.00648	0.925	1	H2c1
ATF5	51	SMIM20	0.000195	0.0067	+	0.011	0.767	1	C2c1
ATF5	51	SMIM26	0.000364	0.012	+	0.0299	0.271	2	G1c1,C1c1
ATF5	51	SNRPG	0.000172	0.0533	+	0.0726	0.000447	3	H1c1,H2c1,G1c2
ATF5	51	SRP19	0.000157	0.00459	+	0.0458	0.0432	2	G1c2,C1c1
ATF5	51	TARS	0.00086	0.0232	+	0.0317	0.215	3	H3c1,G1c2,C1c2
ATF5	51	TIMM50	0.000167	0.00588	+	0.0463	0.0411	3	H3c1,C2c1,C2c2
ATF5	51	TMEM258	0.000188	0.0303	+	0.0166	0.605	2	G1c1,C2c1
ATF5	51	TMSB15A	0.000305	0.0535	-	-0.0575	0.00945	3	G1c1,C1c1,C2c2
ATF5	51	TUBA1B	0.000155	0.0152	-	-0.0223	0.39	1	H1c1
ATF5	51	VCL	0.000177	0.00761	+	0.0696	0.000853	1	C1c2
ATF5	51	VRTN	0.000158	0.0093	+	0.0357	0.142	2	H2c1,G1c2
ATF6	45	ACOT13	0.000258	0.0087	+	0.0361	0.136	1	C2c2
ATF6	45	ADGRL3	0.00021	0.018	+	0.0162	0.599	2	H1c1,C1c1
ATF6	45	ATF4	0.000349	0.018	+	0.00562	0.874	3	H3c1,C1c1,C2c2
ATF6	45	ATP5F1B	0.000289	0.0219	+	0.0317	0.154	1	C2c2
ATF6	45	ATP5MC1	0.000205	0.0261	+	0.00737	0.886	2	H1c1,G1c1
ATF6	45	ATP5PD	0.000182	0.0334	-	-0.0162	0.552	3	H1c1,H2c1,C2c2
ATF6	45	CALR	0.00015	0.0168	+	0.0423	0.064	1	C1c1
ATF6	45	CCDC88A	0.000683	0.00869	-	-0.00318	0.924	1	G1c1
ATF6	45	COMMD6	0.00021	0.0167	+	0.0117	0.733	2	C1c2,C2c2
ATF6	45	COX7A2	0.000166	0.101	-	-0.00137	0.937	4	H3c1,G1c1,G1c2,C1c2
ATF6	45	DPYSL5	0.000173	0.0361	-	-0.00297	0.978	3	H1c1,G1c1,C1c1
ATF6	45	ELOB	0.000219	0.0273	-	-0.016	0.524	2	C1c2,C2c1
ATF6	45	ERBB2	0.00019	0.0191	+	0.0029	0.968	1	C1c2
ATF6	45	FABP7	0.000358	0.0311	-	-0.00437	0.992	1	G1c1
ATF6	45	FGFR3	0.000617	0.00613	+	0.0477	0.0293	1	C1c2
ATF6	45	FXYD5	0.000177	0.0249	+	0.00391	0.936	2	H2c1,C2c2
ATF6	45	GLI3	0.000273	0.0208	+	0.0535	0.0147	3	H3c1,G1c2,C1c1
ATF6	45	ITGB5	0.000187	0.0107	+	0.0334	0.159	1	H1c1
ATF6	45	ITGB8	0.000455	0.0135	+	0.0333	0.146	1	G1c1
ATF6	45	JPT1	0.000266	0.0224	-	-0.00157	0.965	2	C1c2,C2c1
ATF6	45	LYAR	0.000258	0.00542	+	0.0208	0.481	3	G1c1,C2c1,C2c2
ATF6	45	MAP2	0.000185	0.0556	+	0.00709	0.787	1	H1c1
ATF6	45	MAPK1	0.000212	0.0111	-	-0.0208	0.453	2	H1c1,G1c1
ATF6	45	MYL6	0.000338	0.0981	-	-0.00801	0.813	2	C1c1,C1c2
ATF6	45	NCAM1	0.000273	0.0116	+	0.00958	0.697	1	G1c1
ATF6	45	NME1	0.000327	0.0397	-	-0.00313	0.952	3	G1c1,C1c1,C2c2
ATF6	45	PFN1	0.000152	0.208	+	0.0246	0.355	1	H2c1
ATF6	45	REX1BD	0.000146	0.0141	+	0.00217	0.995	2	H3c1,C1c1
ATF6	45	RHEB	0.00034	0.0164	+	0.0245	0.338	2	G1c1,C1c1
ATF6	45	SEPTIN11	0.000287	0.00801	-	-0.0179	0.559	2	H1c1,C1c2
ATF6	45	SIVA1	0.000213	0.0054	-	-0.00855	0.767	2	C2c1,C2c2
ATF6	45	SLC7A8	0.000267	0.00375	+	0.0359	0.144	1	C2c1
ATF6	45	SNRPN	0.000278	0.194	+	0.0044	0.919	1	C1c1
ATF6	45	SYNE2	0.000141	0.0199	+	0.0586	0.00506	2	G1c2,C2c1
ATF6	45	TCF4	0.000424	0.00611	+	0.0132	0.66	1	G1c1
ATF6	45	TERF1	0.000281	0.25	+	0.016	0.604	2	G1c2,C1c2
ATF6	45	TIMP1	0.000188	0.0114	-	-0.0104	0.757	1	H3c1
ATF6	45	TMSB4X	0.000252	0.166	-	-0.0021	0.923	1	H3c1
ATF6	45	TSTD1	0.000188	0.0276	+	0.0109	0.771	3	H1c1,C1c1,C2c2
ATF6	45	UBB	0.000284	0.0181	-	-0.0383	0.103	1	H3c1
ATF6	45	UGP2	0.000231	0.222	+	0.00752	0.876	2	C1c1,C2c2
ATF6	45	UQCRB	0.000171	0.0254	-	-0.0161	0.588	1	H2c1
ATF6	45	WNT2B	0.00026	0.0102	+	0.0149	0.615	2	H1c1,C2c1
ATF6	45	XRCC5	0.00023	0.00675	+	0.0629	0.00409	3	H1c1,C1c2,C2c1
ATF6	45	ZFP36L1	0.000158	0.0499	+	0.00564	0.835	4	H1c1,H2c1,H3c1,C2c1
ATF6B	45	AIMP2	0.000197	0.0119	+	0.00232	0.954	3	H3c1,G1c1,C1c2
ATF6B	45	ANXA1	0.000188	0.0139	+	0.0455	0.0698	1	C1c1
ATF6B	45	ANXA2	0.000237	0.051	+	0.0225	0.431	1	H1c1
ATF6B	45	APLP2	0.000851	0.00313	+	0.0108	0.724	1	C2c2
ATF6B	45	CALM2	0.000273	0.00526	+	0.0218	0.445	2	G1c1,C1c1
ATF6B	45	CD24	0.000701	0.311	-	-0.00384	0.952	4	H1c1,G1c2,C1c1,C2c1
ATF6B	45	CD2AP	0.0002	0.00589	+	0.00942	0.75	2	C1c1,C2c1
ATF6B	45	CHCHD7	0.000163	0.00887	-	-0.000608	0.979	2	H1c1,C1c1
ATF6B	45	CISD2	0.000268	0.00747	+	0.0113	0.654	1	C1c2
ATF6B	45	CLEC2D	0.000301	0.0059	+	0.0158	0.599	1	H1c1
ATF6B	45	COX5B	0.00031	0.0292	-	-0.00213	0.945	2	H1c1,C2c2
ATF6B	45	DCN	0.000217	0.0213	+	0.00194	0.992	2	C1c1,C2c1
ATF6B	45	DHCR24	0.00018	0.0101	+	0.0317	0.238	1	G1c2
ATF6B	45	EPCAM	0.000191	0.197	-	-0.0108	0.794	3	G1c2,C1c1,C2c2
ATF6B	45	ESRP1	0.000529	0.0437	+	0.0027	0.873	3	G1c2,C1c2,C2c1
ATF6B	45	FAM162A	0.000383	0.0219	+	0.00397	0.857	1	C1c1
ATF6B	45	HAS2	0.000256	0.00705	+	0.00552	0.909	1	C2c1
ATF6B	45	L1TD1	0.000261	0.22	+	0.00587	0.854	2	H1c1,C1c2
ATF6B	45	MDH1	0.000172	0.047	+	0.00136	0.955	3	H2c1,G1c1,G1c2
ATF6B	45	MEST	0.000219	0.0452	-	-0.00846	0.781	1	C1c1
ATF6B	45	MKRN1	0.000206	0.00682	+	0.00288	0.902	2	C1c1,C2c2
ATF6B	45	MMADHC	0.000268	0.016	-	-0.00441	0.861	1	H3c1
ATF6B	45	MRPS36	0.000174	0.019	-	-0.00052	1	3	C1c1,C1c2,C2c1
ATF6B	45	NUDC	0.000174	0.00674	+	0.00227	0.926	2	H1c1,C2c1
ATF6B	45	PHC1	0.000249	0.0354	+	0.00331	0.939	2	H2c1,C2c2
ATF6B	45	PKM	0.000171	0.00485	+	0.00584	0.881	2	H3c1,G1c1
ATF6B	45	PRDX2	0.000212	0.0101	-	-0.0124	0.663	1	C2c1
ATF6B	45	SDHB	0.000175	0.013	+	0.0304	0.248	2	H1c1,C2c2
ATF6B	45	SEC61G	0.000209	0.0772	-	-0.00533	0.857	2	G1c1,C1c1
ATF6B	45	SF3B4	0.00106	0.00495	-	-0.0038	0.902	2	H1c1,G1c1
ATF6B	45	SLC25A39	0.000284	0.00816	+	0.0403	0.0764	1	H3c1
ATF6B	45	SLC7A5	0.000382	0.0349	+	0.0186	0.478	1	C2c2
ATF6B	45	SLC7A8	0.000207	0.0107	+	0.0166	0.518	1	C1c1
ATF6B	45	SOX4	0.000199	0.0266	+	0.0327	0.201	3	H2c1,G1c1,C1c1
ATF6B	45	STMN1	0.000186	0.0209	-	-0.00505	0.829	2	G1c2,C2c1
ATF6B	45	TCF12	0.000318	0.007	+	0.0167	0.601	1	C1c2
ATF6B	45	TIMM10	0.000708	0.0151	+	0.0121	0.696	2	H1c1,G1c1
ATF6B	45	TMSB4X	0.000287	0.121	-	-0.0228	0.348	1	H1c1
ATF6B	45	TNFRSF12A	0.000592	0.024	-	-0.0184	0.577	2	G1c1,C1c1
ATF6B	45	TTYH1	0.000167	0.0197	+	0.0381	0.131	3	H1c1,H2c1,C1c1
ATF6B	45	USP9X	0.000486	0.0342	-	-0.00954	0.787	1	C1c1
ATF6B	45	VRTN	0.000399	0.0142	+	0.0149	0.53	2	H3c1,G1c1
ATF6B	45	YBX3	0.000326	0.00989	-	-0.00465	0.826	2	C1c1,C2c1
ATF6B	45	ZNF608	0.000255	0.00822	+	0.00677	0.896	1	H2c1
ATF6B	45	ZNF703	0.000699	0.0129	+	0.0145	0.603	3	H1c1,C1c1,C1c2
ATF7	39	ACTG1	0.000195	0.0439	+	0.00473	0.911	3	H2c1,C2c1,C2c2
ATF7	39	APELA	0.000308	0.0367	-	-0.00401	0.99	2	H2c1,C1c1
ATF7	39	ARL2	0.000277	0.00512	+	0.0423	0.065	3	H2c1,H3c1,C1c2
ATF7	39	BCAT1	0.000543	0.00558	-	-0.00222	0.984	3	G1c1,C1c1,C2c2
ATF7	39	C12orf75	0.000211	0.00969	+	0.047	0.0407	2	H1c1,C1c2
ATF7	39	CD200	0.000383	0.00438	+	0.0199	0.493	1	C2c2
ATF7	39	CD99	0.000352	0.00523	-	-0.00462	0.859	1	H2c1
ATF7	39	CKS1B	0.000219	0.0248	+	0.0437	0.0642	2	G1c1,G1c2
ATF7	39	COA4	0.000852	0.00883	+	0.0228	0.428	1	C2c2
ATF7	39	COX6B1	0.000288	0.00731	+	0.0134	0.765	1	C1c1
ATF7	39	CYB5A	0.000202	0.0174	+	0.0216	0.484	3	H3c1,C1c2,C2c2
ATF7	39	EEF1B2	0.00031	0.021	+	0.0582	0.00665	2	G1c1,C1c1
ATF7	39	EIF4EBP1	0.00023	0.01	+	0.0527	0.0164	2	G1c1,C1c2
ATF7	39	FABP7	0.000835	0.0352	-	-0.0588	0.0057	2	H1c1,C1c1
ATF7	39	FXYD5	0.000624	0.00453	+	0.0421	0.0663	1	H3c1
ATF7	39	HMGN3	0.000266	0.00463	-	-0.00276	0.926	1	H2c1
ATF7	39	IFI27L2	0.000276	0.00713	+	0.0148	0.545	1	H3c1
ATF7	39	IGFBP5	0.000428	0.0408	+	0.00295	0.978	4	C1c1,C1c2,C2c1,C2c2
ATF7	39	LARP7	0.000677	0.00675	+	0.00965	0.742	2	H2c1,C2c2
ATF7	39	MACROD1	0.000398	0.00275	+	0.0455	0.0576	3	H1c1,G1c1,C1c1
ATF7	39	NDUFS8	0.000195	0.00523	+	0.0234	0.379	1	H2c1
ATF7	39	NREP	0.000267	0.0118	-	-0.0424	0.0774	1	C1c1
ATF7	39	PIK3R3	0.000953	0.00576	-	-0.00126	0.977	3	H1c1,H2c1,H3c1
ATF7	39	PLAAT3	0.000163	0.00807	+	0.0486	0.0296	1	H1c1
ATF7	39	POLR1D	0.000177	0.00821	+	0.0278	0.358	2	H1c1,C2c2
ATF7	39	POLR2J	0.000166	0.0039	+	0.0152	0.61	1	C2c1
ATF7	39	POU3F2	0.000366	0.0636	-	-0.0132	0.691	5	H2c1,H3c1,G1c1,G1c2,C2c2
ATF7	39	PPP1R14B	0.000163	0.0111	+	0.0157	0.568	2	H2c1,C2c2
ATF7	39	PRSS23	0.000397	0.0159	-	-0.0212	0.431	2	C1c1,C2c2
ATF7	39	RGS5	0.000168	0.00702	+	0.0282	0.24	1	C2c2
ATF7	39	RHEB	0.000274	0.0114	+	0.0267	0.278	1	C2c2
ATF7	39	SELENOH	0.000249	0.0079	+	0.0503	0.0258	1	G1c2
ATF7	39	SLC3A2	0.000197	0.00846	+	0.0689	0.000696	3	H2c1,H3c1,G1c2
ATF7	39	U2AF1	0.000189	0.00535	+	0.0565	0.0103	1	C1c1
ATF7	39	UQCC3	0.000674	0.00658	+	0.0375	0.161	4	G1c1,G1c2,C1c1,C1c2
ATF7	39	UQCRFS1	0.00026	0.00922	+	0.0244	0.303	1	C2c2
ATF7	39	VMA21	0.000169	0.00635	-	-0.0149	0.591	3	H1c1,G1c1,C1c2
ATF7	39	WLS	0.000393	0.0187	-	-0.0317	0.172	2	H2c1,G1c2
ATF7	39	ZNF704	0.000273	0.00491	+	0.00362	0.945	1	C2c2
BACH1	45	AP1S2	0.000419	0.0491	+	0.0206	0.521	4	H1c1,G1c2,C1c1,C1c2
BACH1	45	APOE	0.000632	0.0948	+	0.0331	0.192	4	G1c1,C1c1,C2c1,C2c2
BACH1	45	ASPM	0.000269	0.0102	+	0.0296	0.241	1	G1c1
BACH1	45	ATP5IF1	0.000186	0.0574	-	-0.0106	0.718	2	H1c1,C2c2
BACH1	45	ATP5MC3	0.000263	0.0444	-	-0.0123	0.667	4	H2c1,G1c2,C1c1,C2c2
BACH1	45	ATRX	0.000206	0.00998	+	0.0148	0.581	1	H1c1
BACH1	45	CAP1	0.000839	0.00555	+	0.00634	0.809	4	H3c1,C1c2,C2c1,C2c2
BACH1	45	CD99	0.000411	0.0113	-	-0.0242	0.366	1	C1c2
BACH1	45	CDK2AP1	0.000411	0.0103	+	0.00668	0.856	2	H1c1,C2c2
BACH1	45	COA4	0.000355	0.00934	+	0.0041	0.88	1	H1c1
BACH1	45	COL3A1	0.000204	0.0437	-	-0.0125	0.736	4	H3c1,C1c2,C2c1,C2c2
BACH1	45	COX5B	0.000186	0.0549	-	-0.0127	0.67	3	G1c2,C1c1,C2c1
BACH1	45	COX6C	0.000308	0.0146	-	-0.0364	0.117	2	C1c2,C2c2
BACH1	45	CTBP2	0.000296	0.0109	+	0.0411	0.107	1	H1c1
BACH1	45	FGFR3	0.000155	0.00639	-	-0.00733	0.757	2	H2c1,C1c1
BACH1	45	GCSH	0.000293	0.0259	+	0.014	0.643	3	G1c1,C1c1,C1c2
BACH1	45	HSPA9	0.000374	0.0102	+	0.0116	0.736	2	H1c1,G1c2
BACH1	45	ID4	0.000238	0.00821	+	0.00204	0.924	1	G1c1
BACH1	45	LAPTM4A	0.000335	0.0141	+	0.0184	0.533	3	H2c1,C1c2,C2c1
BACH1	45	LITAF	0.000295	0.0187	+	0.0508	0.0191	3	G1c2,C1c2,C2c2
BACH1	45	NAP1L1	0.000197	0.0105	+	0.011	0.693	1	C1c2
BACH1	45	NDUFA1	0.000293	0.0149	+	0.0293	0.234	2	H1c1,C1c2
BACH1	45	NDUFA7	0.00069	0.0299	-	-0.0278	0.28	3	G1c1,G1c2,C1c2
BACH1	45	OLFM3	0.000156	0.00763	+	0.0316	0.164	1	H1c1
BACH1	45	PHC1	0.000212	0.0217	+	0.0324	0.19	1	C1c2
BACH1	45	PLPP1	0.000316	0.00686	+	0.0247	0.377	3	G1c1,C1c2,C2c1
BACH1	45	PPIAL4F	0.000198	0.045	-	-0.0147	0.654	2	G1c2,C2c1
BACH1	45	PRDX1	0.000177	0.13	+	0.0219	0.442	1	H1c1
BACH1	45	PRDX2	0.000331	0.00994	+	0.000824	0.99	1	C2c2
BACH1	45	PRSS8	0.000204	0.00768	+	0.0126	0.779	4	H1c1,H2c1,C1c1,C2c2
BACH1	45	RBM8A	0.000187	0.0269	-	-0.00734	0.878	5	H3c1,G1c1,C1c1,C1c2,C2c2
BACH1	45	SDHB	0.000157	0.00932	+	0.0191	0.487	1	G1c2
BACH1	45	SLC44A1	0.000509	0.00959	+	0.031	0.223	2	H2c1,G1c2
BACH1	45	SNRPB	0.000367	0.0214	+	0.00866	0.829	2	H1c1,G1c1
BACH1	45	SNRPF	0.000262	0.0745	+	0.00963	0.719	3	H1c1,H3c1,G1c1
BACH1	45	SNRPG	0.000614	0.125	-	-0.0152	0.626	3	H2c1,C1c1,C2c2
BACH1	45	SOX1	0.000157	0.021	+	0.0289	0.259	2	H2c1,C1c1
BACH1	45	TARS	0.000505	0.018	+	0.0307	0.212	4	G1c2,C1c1,C2c1,C2c2
BACH1	45	TCF7L1	0.000167	0.00938	+	0.00444	0.904	2	H1c1,H3c1
BACH1	45	TIMP1	0.000156	0.00848	-	-0.0178	0.516	1	H2c1
BACH1	45	TMEM126A	0.000212	0.0111	-	-0.000877	0.981	3	H2c1,G1c2,C1c1
BACH1	45	TMEM258	0.000233	0.0518	-	-0.0321	0.231	1	C2c1
BACH1	45	TPT1	0.000209	0.0234	-	-0.0286	0.296	1	H3c1
BACH1	45	ZIC1	0.000174	0.0267	-	-0.0286	0.251	2	H1c1,G1c1
BACH1	45	ZNF503	0.000329	0.0077	+	0.014	0.591	2	H1c1,H2c1
BACH2	44	ATP5MC2	0.000169	0.00773	-	-0.0293	0.254	2	H3c1,C1c2
BACH2	44	ATP5MC3	0.000179	0.09	-	-0.0562	0.0082	5	H1c1,G1c2,C1c1,C1c2,C2c2
BACH2	44	CD63	0.000177	0.0618	-	-0.0154	0.599	3	G1c1,C1c1,C2c1
BACH2	44	CRIP1	0.000887	0.128	+	0.047	0.021	4	H1c1,H3c1,G1c1,G1c2
BACH2	44	DNAJC19	0.00017	0.032	-	-0.00952	0.793	1	C1c2
BACH2	44	DPYSL5	0.000311	0.0229	+	0.0509	0.0187	2	C2c1,C2c2
BACH2	44	DSG2	0.000356	0.00845	-	-0.0202	0.474	1	H3c1
BACH2	44	EBNA1BP2	0.000185	0.00761	-	-0.0181	0.51	1	H1c1
BACH2	44	FBN2	0.000192	0.0173	+	0.0747	0.000124	6	H2c1,G1c1,G1c2,C1c2,C2c1,C2c2
BACH2	44	FOXD1	0.000232	0.00708	+	0.0214	0.446	2	C1c1,C1c2
BACH2	44	FTH1	0.000314	0.105	-	-0.0569	0.00659	6	H1c1,H2c1,G1c1,G1c2,C1c1,C1c2
BACH2	44	FTL	0.000843	0.294	-	-0.0539	0.0114	2	G1c1,G1c2
BACH2	44	FXYD6	0.000198	0.00902	+	0.0177	0.532	1	G1c2
BACH2	44	HSPE1	0.000608	0.263	-	-0.0965	2.4e-07	4	H2c1,G1c1,C1c1,C2c2
BACH2	44	LAGE3	0.000175	0.00924	-	-0.00922	0.77	3	H3c1,C1c2,C2c1
BACH2	44	LDHA	0.000224	0.0115	-	-0.0326	0.175	2	C1c1,C2c2
BACH2	44	LIN28A	0.000474	0.0896	-	-0.0281	0.271	2	H2c1,G1c1
BACH2	44	LSM8	0.000233	0.0233	-	-0.0518	0.0152	2	H2c1,C1c1
BACH2	44	MAP2	0.000241	0.0482	+	0.048	0.0258	2	H2c1,G1c2
BACH2	44	MMRN1	0.00028	0.0414	+	0.0523	0.0138	1	G1c1
BACH2	44	NDUFB3	0.000181	0.0248	-	-0.0585	0.00639	2	C1c2,C2c1
BACH2	44	NDUFB6	0.000374	0.0219	-	-0.009	0.812	2	H1c1,C2c1
BACH2	44	NES	0.000214	0.0373	+	0.0392	0.0719	1	H2c1
BACH2	44	NRCAM	0.000471	0.00659	+	0.0253	0.329	1	C2c1
BACH2	44	PABPC1	0.000572	0.0532	-	-0.0503	0.027	2	G1c1,G1c2
BACH2	44	PHPT1	0.000168	0.0096	-	-0.0204	0.429	1	C1c1
BACH2	44	PSIP1	0.000295	0.0173	-	-0.0219	0.388	2	H1c1,H3c1
BACH2	44	REXO2	0.000194	0.0207	-	-0.0145	0.648	2	G1c1,C1c2
BACH2	44	RHEB	0.000278	0.00987	-	-0.0192	0.441	3	H2c1,H3c1,G1c2
BACH2	44	SAP18	0.000204	0.0333	-	-0.0403	0.0839	3	G1c1,C2c1,C2c2
BACH2	44	SEC61G	0.000176	0.0792	-	-0.0602	0.00457	4	H1c1,G1c2,C1c2,C2c2
BACH2	44	SELENOW	0.00023	0.0615	-	-0.0437	0.0393	3	H1c1,H3c1,C1c2
BACH2	44	SLC25A39	0.000541	0.00439	-	-0.00154	0.948	2	H3c1,C1c2
BACH2	44	SLC39A4	0.000279	0.03	-	-0.0595	0.0056	2	C1c2,C2c2
BACH2	44	SNRPB	0.000202	0.0196	-	-0.0335	0.142	4	H2c1,G1c2,C1c1,C2c1
BACH2	44	SOX21	0.000179	0.0146	+	0.0286	0.269	1	H2c1
BACH2	44	TARS	0.000638	0.013	-	-0.0316	0.213	2	H1c1,H3c1
BACH2	44	TCP1	0.00019	0.0105	-	-0.0435	0.0537	2	C1c1,C2c2
BACH2	44	TLE4	0.00036	0.0199	+	0.0611	0.00178	3	G1c1,G1c2,C2c2
BACH2	44	TUBA4A	0.000212	0.0139	-	-0.0261	0.264	2	H3c1,G1c2
BACH2	44	TWIST1	0.000569	0.0108	+	0.0205	0.464	1	C1c2
BACH2	44	USP44	0.000249	0.0111	-	-0.0243	0.3	2	H1c1,G1c2
BACH2	44	VCAN	0.000171	0.0164	+	0.0543	0.0131	3	H2c1,G1c1,C1c1
BACH2	44	ZSCAN10	0.000448	0.0112	-	-0.0399	0.0906	2	H1c1,C1c2
BARHL1	41	ADGRL3	0.000642	0.0159	+	0.053	0.0274	1	H1c1
BARHL1	41	APOC1	0.000389	0.0251	-	-0.0898	4.97e-05	1	H1c1
BARHL1	41	APOE	0.000248	0.12	-	-0.0846	0.000175	2	H2c1,G1c2
BARHL1	41	BANF1	0.000532	0.0126	-	-0.0141	0.703	1	G1c1
BARHL1	41	CDC123	0.000241	0.00733	-	-0.0586	0.0216	1	C1c2
BARHL1	41	CDH2	0.000285	0.0783	+	0.0831	0.000188	1	H1c1
BARHL1	41	EEF1A1	0.000395	0.0196	+	0.0152	0.634	2	H1c1,C1c1
BARHL1	41	EIF4A1	0.000234	0.0258	-	-0.0618	0.0106	2	H1c1,H3c1
BARHL1	41	EIF5A	0.000521	0.0221	-	-0.0732	0.00164	2	H1c1,C2c2
BARHL1	41	ERH	0.000448	0.0216	-	-0.0406	0.154	1	C2c2
BARHL1	41	EZR	0.000226	0.011	-	-0.055	0.029	3	H1c1,G1c1,C2c1
BARHL1	41	FBL	0.000311	0.0107	-	-0.0682	0.00441	4	H1c1,H3c1,C2c1,C2c2
BARHL1	41	FTH1	0.000668	0.0727	-	-0.0961	1.04e-05	1	H1c1
BARHL1	41	GAPDH	0.00039	0.0595	-	-0.077	0.000657	5	H1c1,G1c1,C1c1,C1c2,C2c2
BARHL1	41	GCNT1	0.000704	0.0132	+	0.0314	0.222	1	H1c1
BARHL1	41	HES6	0.000233	0.00585	-	-0.00532	0.914	2	H3c1,C1c1
BARHL1	41	ID4	0.00198	0.00536	+	0.0712	0.00257	2	H1c1,C1c1
BARHL1	41	IRX3	0.000205	0.0106	+	0.0387	0.175	2	H2c1,C1c1
BARHL1	41	LDHA	0.000199	0.0049	-	-0.0177	0.551	3	H1c1,H2c1,C2c1
BARHL1	41	MRPS36	0.000207	0.0119	-	-0.0349	0.21	1	C2c2
BARHL1	41	NARS	0.000436	0.00836	-	-0.0259	0.392	2	H2c1,G1c2
BARHL1	41	NCL	0.000277	0.0117	-	-0.0143	0.671	2	G1c1,C1c1
BARHL1	41	PFN1	0.000825	0.169	-	-0.126	2.24e-09	3	H1c1,H3c1,G1c1
BARHL1	41	PHC2	0.00231	0.013	+	0.0639	0.00699	1	H1c1
BARHL1	41	PLA2G12A	0.000315	0.00503	-	-0.0429	0.11	2	H1c1,G1c2
BARHL1	41	PLS3	0.000215	0.00809	-	-0.0341	0.245	3	H1c1,H2c1,G1c1
BARHL1	41	POLR1D	0.000193	0.0308	-	-0.0802	0.000413	3	H1c1,H2c1,C2c1
BARHL1	41	POP5	0.000219	0.0092	-	-0.0372	0.201	3	H2c1,G1c2,C1c1
BARHL1	41	PRSS23	0.000193	0.016	+	0.0417	0.117	4	H1c1,H3c1,C1c1,C2c1
BARHL1	41	RAN	0.000625	0.0292	-	-0.0312	0.238	1	H1c1
BARHL1	41	RCC2	0.000243	0.0107	-	-0.0317	0.246	2	G1c2,C1c2
BARHL1	41	RRAS2	0.000205	0.0105	-	-0.0651	0.00695	2	H1c1,G1c2
BARHL1	41	SEC61B	0.000277	0.0228	-	-0.0653	0.0079	2	H1c1,G1c1
BARHL1	41	SELENOH	0.000203	0.0158	-	-0.0314	0.297	1	G1c1
BARHL1	41	SLC25A6	0.000607	0.0118	-	-0.0176	0.569	3	H1c1,G1c2,C2c1
BARHL1	41	SMOC1	0.000406	0.0102	+	0.0546	0.0371	2	H2c1,G1c1
BARHL1	41	SNRPD2	0.000382	0.0626	-	-0.0559	0.0227	2	C1c1,C2c2
BARHL1	41	SNRPE	0.000395	0.0526	-	-0.0684	0.00337	2	H1c1,G1c2
BARHL1	41	TOX3	0.000205	0.0106	+	0.0301	0.264	1	H1c1
BARHL1	41	USP44	0.000269	0.00891	-	-0.0458	0.0717	2	H1c1,G1c2
BARHL1	41	WNT2B	0.0009	0.0223	+	0.102	1.97e-06	2	H1c1,H2c1
BARHL2	39	CCT5	0.000951	0.0208	-	-0.0622	0.0145	1	G1c1
BARHL2	39	CKB	0.000532	0.0558	-	-0.0147	0.665	3	H3c1,G1c1,C1c2
BARHL2	39	COX8A	0.000885	0.0584	-	-0.0703	0.00348	2	G1c1,G1c2
BARHL2	39	CRABP1	0.00024	0.434	+	0.0615	0.0143	4	H1c1,H2c1,H3c1,G1c1
BARHL2	39	CRABP2	0.000573	0.0461	+	0.0475	0.0754	1	G1c2
BARHL2	39	CRIP1	0.000399	0.168	+	0.151	1.44e-13	3	H1c1,G1c1,G1c2
BARHL2	39	DPYSL5	0.000583	0.0526	+	0.0849	0.000237	4	H2c1,H3c1,G1c1,G1c2
BARHL2	39	EIF3K	0.00104	0.0164	-	-0.0431	0.107	2	H2c1,G1c2
BARHL2	39	FBLN1	0.000725	0.0135	-	-0.0677	0.00492	4	H1c1,H3c1,C1c2,C2c2
BARHL2	39	FGF2	0.000242	0.02	-	-0.0393	0.145	2	H1c1,G1c2
BARHL2	39	FXYD6	0.0003	0.015	+	0.041	0.123	4	H2c1,G1c1,G1c2,C1c2
BARHL2	39	GAPDH	0.000255	0.0696	-	-0.0853	0.000232	3	G1c1,C1c1,C2c2
BARHL2	39	GPC3	0.000677	0.0112	+	0.037	0.201	2	G1c2,C1c2
BARHL2	39	HOXB2	0.000636	0.0218	+	0.0228	0.496	2	C1c2,C2c2
BARHL2	39	HSP90AB1	0.000282	0.0592	-	-0.115	4.59e-08	3	H1c1,G1c1,G1c2
BARHL2	39	HSPB1	0.000457	0.0617	-	-0.0828	0.00033	2	G1c1,G1c2
BARHL2	39	HSPE1	0.000545	0.383	-	-0.119	2.27e-08	5	H1c1,H3c1,G1c1,G1c2,C2c2
BARHL2	39	IRX3	0.000308	0.0222	+	0.0732	0.0017	1	H1c1
BARHL2	39	LDHB	0.00176	0.0768	-	-0.12	2.33e-08	2	G1c2,C2c2
BARHL2	39	MAP2	0.000766	0.0829	+	0.108	5.82e-07	5	H1c1,H2c1,G1c1,G1c2,C2c2
BARHL2	39	MFGE8	0.000268	0.0241	-	-0.0563	0.025	1	C1c1
BARHL2	39	MMRN1	0.000471	0.0521	+	0.118	3.28e-08	2	G1c1,G1c2
BARHL2	39	NCL	0.00198	0.0245	-	-0.0556	0.0305	2	G1c1,C2c2
BARHL2	39	NDUFS5	0.000629	0.192	-	-0.138	4.63e-11	3	G1c1,G1c2,C1c1
BARHL2	39	NNAT	0.000434	0.0421	+	0.0386	0.182	3	G1c1,C1c1,C1c2
BARHL2	39	ONECUT2	0.000293	0.0337	+	0.0456	0.077	3	H1c1,C1c1,C2c1
BARHL2	39	PAX6	0.000307	0.107	+	0.109	2.39e-07	3	H2c1,G1c2,C1c1
BARHL2	39	PFDN4	0.000814	0.0581	-	-0.0972	1.02e-05	1	G1c2
BARHL2	39	PHB	0.000761	0.028	-	-0.0739	0.00226	1	G1c1
BARHL2	39	PODXL	0.000444	0.15	-	-0.108	5.97e-07	2	G1c2,C1c2
BARHL2	39	PTX3	0.000435	0.0758	+	0.129	8.18e-10	2	G1c1,G1c2
BARHL2	39	S100A11	0.000255	0.0794	-	-0.107	7.37e-07	3	H1c1,G1c1,C1c1
BARHL2	39	SNRPD2	0.000276	0.0959	-	-0.0921	5.36e-05	3	H1c1,H2c1,G1c1
BARHL2	39	SNRPG	0.00103	0.131	-	-0.112	2.7e-07	3	H1c1,G1c1,G1c2
BARHL2	39	TMSB10	0.000246	0.175	-	-0.0837	0.000218	4	H1c1,G1c2,C1c1,C1c2
BARHL2	39	UGP2	0.000374	0.23	-	-0.114	5.9e-08	3	H1c1,G1c2,C1c2
BARHL2	39	VRTN	0.000465	0.0138	-	-0.0474	0.0624	2	H1c1,G1c2
BARHL2	39	WASF3	0.00223	0.0224	+	0.0964	1.4e-05	3	H1c1,G1c1,G1c2
BARHL2	39	WLS	0.000698	0.055	+	0.113	1.96e-07	3	G1c1,G1c2,C1c1
BBX	52	ACOT13	0.000408	0.0108	+	0.00974	0.803	3	H1c1,C2c1,C2c2
BBX	52	APELA	0.000219	0.0253	+	0.045	0.0528	2	C1c1,C1c2
BBX	52	ATP5MC1	0.000403	0.019	-	-0.0293	0.299	3	G1c2,C1c1,C2c2
BBX	52	BTF3	0.000229	0.0435	-	-0.0207	0.484	1	G1c2
BBX	52	CCT8	0.000236	0.0101	-	-0.00496	0.882	2	G1c2,C2c2
BBX	52	CD9	0.000302	0.0114	+	0.0152	0.545	1	C1c2
BBX	52	CDK1	0.000361	0.00726	+	0.0343	0.176	1	C2c1
BBX	52	CHCHD10	0.000249	0.0414	+	0.0295	0.198	3	C1c2,C2c1,C2c2
BBX	52	COX4I1	0.000215	0.0424	-	-0.0292	0.298	1	C2c1
BBX	52	COX8A	0.000205	0.0488	-	-0.0314	0.248	3	H3c1,C1c1,C2c2
BBX	52	CTBP2	0.00022	0.0058	+	0.0166	0.55	1	H1c1
BBX	52	CYCS	0.000213	0.0302	+	0.0264	0.299	2	C1c2,C2c2
BBX	52	DPYSL5	0.000289	0.023	+	0.0151	0.58	3	G1c2,C1c2,C2c2
BBX	52	FBLN1	0.000217	0.00811	+	0.00718	0.794	2	C2c1,C2c2
BBX	52	HEBP2	0.000241	0.00683	+	0.0223	0.388	1	H1c1
BBX	52	HINT1	0.000241	0.0675	-	-0.043	0.0775	1	C1c1
BBX	52	HMGA1	0.000398	0.0292	+	0.00711	0.702	2	H3c1,C1c1
BBX	52	HSPD1	0.00034	0.017	+	0.0638	0.00107	2	H1c1,C1c2
BBX	52	IFI27L2	0.000322	0.00829	-	-0.00128	0.988	2	H1c1,G1c2
BBX	52	IGFBP5	0.000294	0.0564	+	0.00192	0.978	2	H2c1,C1c1
BBX	52	MAP1B	0.000372	0.108	+	0.00669	0.899	3	C1c1,C2c1,C2c2
BBX	52	MMADHC	0.000182	0.00953	+	0.0237	0.337	1	G1c2
BBX	52	NACA2	0.000363	0.00227	-	-0.0265	0.252	1	C2c2
BBX	52	NAV1	0.00114	0.00881	+	0.0135	0.647	2	H1c1,C2c2
BBX	52	NDUFA6	0.000231	0.0119	-	-0.0208	0.558	2	G1c1,C1c1
BBX	52	NDUFAF4	0.000703	0.0167	-	-0.0302	0.239	1	C1c2
BBX	52	NDUFB9	0.000184	0.0284	+	0.0218	0.387	2	C1c1,C1c2
BBX	52	NDUFC2	0.000453	0.0194	-	-0.0412	0.0612	3	H1c1,H3c1,C2c2
BBX	52	NDUFS4	0.000186	0.00872	-	-0.032	0.212	2	G1c2,C2c2
BBX	52	OTX2	0.000186	0.00955	-	-0.00722	0.815	1	G1c2
BBX	52	PCBD1	0.000318	0.00912	+	0.0185	0.475	1	C2c2
BBX	52	PFDN4	0.000222	0.0365	+	0.0142	0.546	3	H1c1,H3c1,C2c1
BBX	52	PNISR	0.000474	0.00746	+	0.0559	0.00718	2	H1c1,C1c1
BBX	52	PRDX1	0.000186	0.116	-	-0.00907	0.824	3	H2c1,G1c1,G1c2
BBX	52	PRDX2	0.00025	0.00552	-	-0.0595	0.00549	5	H1c1,H2c1,H3c1,C1c2,C2c2
BBX	52	PSMA4	0.00022	0.0106	+	0.011	0.691	1	G1c2
BBX	52	PSMB1	0.000531	0.017	+	0.000219	0.949	2	C1c1,C2c1
BBX	52	PSMB10	0.000487	0.0242	-	-0.0013	0.997	2	H3c1,C2c2
BBX	52	PSMB6	0.000413	0.026	-	-0.0366	0.134	2	G1c1,G1c2
BBX	52	PSMD14	0.00217	0.00873	-	-0.0162	0.641	1	C1c1
BBX	52	RPF2	0.000182	0.00616	+	0.0399	0.068	1	C2c1
BBX	52	RTRAF	0.00059	0.0108	-	-0.0105	0.828	2	C1c2,C2c2
BBX	52	SPCS1	0.000194	0.0107	-	-0.00605	0.875	3	H3c1,G1c1,C2c2
BBX	52	TDGF1	0.000365	0.108	+	0.0165	0.532	5	H1c1,H2c1,G1c1,C1c1,C1c2
BBX	52	TIMM8B	0.000213	0.0145	-	-9.35e-05	0.963	2	H2c1,G1c2
BBX	52	TKT	0.000362	0.0111	+	0.00692	0.891	2	C1c2,C2c1
BBX	52	TMSB10	0.00109	0.161	-	-0.065	0.0017	3	H2c1,H3c1,C1c1
BBX	52	TOMM6	0.000219	0.0245	-	-0.0345	0.156	3	H3c1,G1c1,C2c2
BBX	52	TPD52L1	0.000405	0.00458	-	-0.0113	0.72	2	H1c1,H2c1
BBX	52	TPM1	0.000214	0.00937	-	-0.0148	0.627	3	H3c1,C1c1,C2c2
BBX	52	YBX3	0.000183	0.0106	+	0.047	0.0286	2	C1c2,C2c2
BBX	52	ZBTB10	0.000409	0.0104	+	0.0697	0.000713	1	H1c1
BCL6	41	ANAPC11	0.000195	0.00371	+	0.0242	0.376	1	C2c1
BCL6	41	ANP32B	0.000423	0.00308	-	-0.00723	0.844	1	H3c1
BCL6	41	ARPC1B	0.000185	0.00502	-	-0.00595	0.862	1	H1c1
BCL6	41	BASP1	0.000308	0.0159	+	0.00515	0.83	2	C1c1,C2c2
BCL6	41	CCDC88A	0.00046	0.00677	+	0.0155	0.522	2	H3c1,C1c1
BCL6	41	CCNB1	0.000446	0.00368	+	0.000118	0.981	2	H2c1,C1c2
BCL6	41	CFAP298	0.000199	0.0187	+	0.00766	0.794	3	H3c1,G1c2,C1c1
BCL6	41	CHD7	0.000264	0.00421	+	0.0428	0.0588	2	G1c2,C1c1
BCL6	41	COX4I1	0.00048	0.0167	-	-0.0149	0.585	1	H3c1
BCL6	41	CYB5A	0.000588	0.0204	-	-0.041	0.059	1	H1c1
BCL6	41	DACH1	0.000294	0.0103	+	0.00433	0.857	1	H1c1
BCL6	41	DDX6	0.000169	0.00553	+	0.0253	0.298	2	H1c1,H3c1
BCL6	41	DRAP1	0.000436	0.00379	-	-0.00183	0.921	2	H1c1,C1c1
BCL6	41	DTX4	0.000252	0.00847	+	0.00975	0.794	3	H1c1,H2c1,H3c1
BCL6	41	FAT3	0.000638	0.00725	+	0.0119	0.723	3	H2c1,G1c1,C1c2
BCL6	41	FBN2	0.000171	0.00894	+	0.0144	0.643	1	C2c2
BCL6	41	GPC4	0.000442	0.0249	+	0.0239	0.383	3	H1c1,G1c2,C1c2
BCL6	41	GRSF1	0.000508	0.00361	+	0.0344	0.189	2	H1c1,C2c2
BCL6	41	GSTO1	0.000458	0.0307	-	-0.00483	0.912	1	C1c2
BCL6	41	GTF2H5	0.000288	0.00544	-	-0.00719	0.795	1	H2c1
BCL6	41	IGFBP5	0.000204	0.0509	-	-0.00275	0.934	2	H1c1,H2c1
BCL6	41	KRT18	0.000412	0.0831	-	-0.000911	0.998	4	H1c1,H2c1,C1c2,C2c2
BCL6	41	LCK	0.000257	0.00903	+	0.00279	0.956	1	C2c2
BCL6	41	LRIG1	0.000231	0.00433	+	0.00856	0.83	3	H3c1,G1c2,C2c2
BCL6	41	MAPK10	0.0003	0.00959	+	0.0387	0.113	1	H3c1
BCL6	41	MARS	0.00023	0.00419	+	0.0217	0.401	1	G1c2
BCL6	41	MTLN	0.000184	0.0162	-	-0.00703	0.759	1	H1c1
BCL6	41	MVD	0.000437	0.00621	-	-0.0226	0.423	1	C2c1
BCL6	41	NOL7	0.000509	0.0109	+	0.0138	0.722	3	H2c1,C2c1,C2c2
BCL6	41	PFN1	0.000177	0.142	-	-0.0124	0.672	2	C1c1,C2c2
BCL6	41	PHC1	0.00019	0.0282	-	-0.00431	0.908	2	G1c1,C1c2
BCL6	41	PIN4	0.000192	0.00652	-	-0.00361	0.934	1	C1c1
BCL6	41	PMAIP1	0.000284	0.0397	-	-0.0238	0.35	2	H2c1,C1c2
BCL6	41	RAB15	0.0002	0.00774	+	0.00723	0.844	1	C2c2
BCL6	41	RBMX	0.000221	0.00726	-	-0.00651	0.912	2	H2c1,C1c1
BCL6	41	S100A10	0.000169	0.143	+	0.0173	0.521	2	G1c1,C1c1
BCL6	41	SEM1	0.000302	0.0328	-	-0.042	0.0653	2	H1c1,C1c1
BCL6	41	SNX5	0.000549	0.00595	+	0.0103	0.716	3	H1c1,C1c1,C1c2
BCL6	41	TFDP2	0.000453	0.00514	-	-0.0106	0.8	2	H1c1,G1c1
BCL6	41	USP9X	0.000277	0.0122	+	0.0355	0.144	2	H2c1,G1c1
BCL6	41	ZEB2	0.00253	0.0257	+	0.0503	0.0145	2	H1c1,C1c1
BNC2	49	ANXA2	0.000536	0.143	+	0.182	4.09e-27	2	H3c1,G1c1
BNC2	49	ARPC2	0.000234	0.0143	+	0.0599	0.00427	2	G1c2,C1c2
BNC2	49	ASS1	0.000209	0.0379	+	0.125	1.74e-12	2	H1c1,C1c1
BNC2	49	ATP5MC3	0.000288	0.112	+	0.103	1.25e-08	3	H3c1,G1c1,G1c2
BNC2	49	ATP5MPL	0.000256	0.0176	+	0.0592	0.00772	1	H2c1
BNC2	49	ATP5PF	0.000307	0.0505	+	0.0785	6.06e-05	3	G1c2,C1c1,C1c2
BNC2	49	BTF3	0.000655	0.0803	+	0.121	1.05e-11	1	G1c2
BNC2	49	C9orf135	0.000355	0.0219	+	0.0994	9.29e-09	3	H1c1,H3c1,G1c2
BNC2	49	CCN2	0.000432	0.0167	-	-0.0299	0.23	1	C1c1
BNC2	49	CD24	0.000509	0.737	+	0.173	6.61e-25	2	H1c1,H3c1
BNC2	49	CD99	0.000216	0.0129	+	0.022	0.468	1	G1c2
BNC2	49	CDK2AP1	0.000198	0.0211	+	0.0609	0.00284	2	H3c1,C2c1
BNC2	49	CENPV	0.000233	0.127	-	-0.106	1.4e-08	3	H3c1,C2c1,C2c2
BNC2	49	CLDN6	0.000389	0.188	+	0.187	1.78e-28	3	G1c1,G1c2,C1c1
BNC2	49	COX7C	0.0004	0.756	+	0.145	1.31e-16	4	G1c1,G1c2,C2c1,C2c2
BNC2	49	DNMT3B	0.000201	0.694	+	0.194	1.73e-30	3	H1c1,H3c1,C1c1
BNC2	49	FOXH1	0.000225	0.0275	+	0.124	3.09e-12	2	H3c1,C1c2
BNC2	49	FTH1	0.000212	0.0992	+	0.106	7.1e-09	2	G1c1,G1c2
BNC2	49	HSBP1	0.000322	0.0246	+	0.0632	0.002	2	G1c1,C1c1
BNC2	49	JARID2	0.000345	0.0567	+	0.113	3.31e-10	3	H2c1,H3c1,G1c1
BNC2	49	LRP2	0.000423	0.039	-	-0.0576	0.0042	3	H2c1,C1c1,C1c2
BNC2	49	MAD2L2	0.000451	0.0819	+	0.146	1.52e-16	2	H3c1,C1c1
BNC2	49	MFGE8	0.000559	0.0635	+	0.178	1.05e-24	4	H2c1,G1c1,C1c1,C2c2
BNC2	49	MYL12B	0.000233	0.0814	+	0.112	3.43e-10	2	G1c1,G1c2
BNC2	49	NME2	0.000257	0.184	+	0.133	7.54e-14	3	H2c1,H3c1,G1c2
BNC2	49	NUDT5	0.00028	0.018	+	0.0482	0.0214	1	G1c1
BNC2	49	PDLIM1	0.000365	0.0247	+	0.123	1.42e-12	1	G1c1
BNC2	49	PERP	0.00128	0.0282	+	0.136	2.62e-14	1	G1c1
BNC2	49	PLAGL1	0.000775	0.0202	-	-0.0488	0.0149	1	H3c1
BNC2	49	PODXL	0.000199	0.19	+	0.155	8.14e-20	3	H1c1,G1c2,C1c1
BNC2	49	POU5F1	0.000539	0.947	+	0.227	1.28e-42	4	H1c1,H2c1,H3c1,G1c1
BNC2	49	PSMA3	0.000209	0.0719	+	0.105	1.33e-08	2	H2c1,C1c2
BNC2	49	PTN	0.000219	0.251	-	-0.141	2.97e-16	3	H1c1,H3c1,G1c2
BNC2	49	PTPRZ1	0.000218	0.0359	+	0.0159	0.636	1	C2c1
BNC2	49	RBX1	0.000296	0.0381	+	0.056	0.00525	2	G1c1,C1c2
BNC2	49	RSL24D1	0.000537	0.019	+	0.0461	0.026	2	H3c1,G1c1
BNC2	49	SERPINB4	0.000389	0.071	+	0.0589	0.0115	2	H2c1,G1c1
BNC2	49	SNRPN	0.00023	0.411	+	0.168	1.93e-22	5	H3c1,G1c1,G1c2,C1c2,C2c1
BNC2	49	SOX1	0.000305	0.092	-	-0.0548	0.0073	1	C1c1
BNC2	49	SPP1	0.000332	0.501	+	0.131	6.95e-13	1	C1c1
BNC2	49	TAGLN2	0.000383	0.0227	+	0.124	1.47e-12	1	C2c1
BNC2	49	TCP1	0.000318	0.0257	+	0.0692	0.000415	2	C1c2,C2c2
BNC2	49	TDGF1	0.000235	0.394	+	0.191	6.73e-30	3	H2c1,H3c1,C2c1
BNC2	49	TNFRSF12A	0.000288	0.0554	+	0.176	8.44e-25	3	C1c1,C2c1,C2c2
BNC2	49	TRIM2	0.00019	0.0216	-	-0.0368	0.138	3	G1c1,C1c1,C1c2
BNC2	49	TRMT112	0.000239	0.119	+	0.109	2.52e-09	3	C1c1,C2c1,C2c2
BNC2	49	TUBA1B	0.000972	0.0297	-	-0.0596	0.00606	3	C1c1,C1c2,C2c1
BNC2	49	USP9X	0.000194	0.0711	+	0.145	2.72e-16	1	C2c1
BNC2	49	VGF	0.000275	0.176	+	0.18	4.89e-26	5	H2c1,H3c1,G1c1,C2c1,C2c2
BRCA1	38	ATP5F1E	0.000234	0.0703	-	-0.0547	0.0162	2	H3c1,C1c1
BRCA1	38	ATP5MD	0.000363	0.157	-	-0.07	0.000802	2	G1c1,C1c1
BRCA1	38	C4orf48	0.000236	0.0399	+	0.0333	0.188	2	C2c1,C2c2
BRCA1	38	CD24	0.000238	0.507	-	-0.0351	0.152	3	H3c1,C1c1,C2c2
BRCA1	38	CD9	0.000485	0.0285	-	-0.048	0.0473	3	H3c1,C1c2,C2c1
BRCA1	38	CDH2	0.00229	0.217	+	0.0412	0.102	3	H2c1,G1c2,C1c1
BRCA1	38	CLIC1	0.000428	0.0449	-	-0.00864	0.817	2	H2c1,C1c2
BRCA1	38	COX20	0.000379	0.0585	-	-0.0538	0.013	4	H2c1,H3c1,C1c1,C1c2
BRCA1	38	COX6A1	0.000569	0.165	-	-0.0535	0.0169	1	C1c1
BRCA1	38	COX6C	0.000522	0.0263	-	-0.0598	0.00647	2	H3c1,C1c1
BRCA1	38	ID2	0.00027	0.0286	+	0.0633	0.0014	3	H3c1,G1c1,C1c1
BRCA1	38	IGDCC3	0.000431	0.0676	+	0.0572	0.00965	2	C2c1,C2c2
BRCA1	38	IGFBP5	0.00118	0.132	+	0.0459	0.0564	1	C2c2
BRCA1	38	KRT18	0.000224	0.146	-	-0.0249	0.345	4	H1c1,H3c1,G1c2,C2c2
BRCA1	38	MEST	0.000239	0.0594	+	0.00951	0.882	2	H3c1,C1c1
BRCA1	38	MMRN1	0.000829	0.0213	+	0.0536	0.0162	2	G1c2,C2c2
BRCA1	38	NDUFA4	0.000487	0.182	-	-0.0619	0.00371	3	H3c1,G1c2,C1c2
BRCA1	38	NDUFS8	0.000525	0.0168	-	-0.0326	0.171	3	H1c1,C2c1,C2c2
BRCA1	38	NOL7	0.000332	0.0265	-	-0.013	0.684	2	G1c2,C1c2
BRCA1	38	NOP10	0.000247	0.0868	-	-0.0567	0.009	4	H1c1,H3c1,C1c1,C2c1
BRCA1	38	OAZ1	0.00097	0.143	-	-0.0744	0.000273	4	H2c1,H3c1,C1c1,C2c2
BRCA1	38	PAX6	0.000423	0.142	+	0.0685	0.00129	5	H2c1,G1c1,G1c2,C1c1,C1c2
BRCA1	38	PDCD5	0.000236	0.0498	-	-0.0102	0.784	2	H3c1,C2c2
BRCA1	38	PFN1	0.000251	0.411	-	-0.0283	0.304	1	C1c1
BRCA1	38	PGAM4	0.000385	0.0336	-	-0.0244	0.414	5	H2c1,C1c1,C1c2,C2c1,C2c2
BRCA1	38	PHACTR2	0.000271	0.0125	+	0.0218	0.453	2	C1c1,C2c2
BRCA1	38	PPP1R14B	0.00258	0.0345	-	-0.0445	0.0782	2	C1c1,C2c1
BRCA1	38	PRTG	0.000321	0.875	+	0.0746	0.000391	3	H3c1,C1c1,C2c2
BRCA1	38	PSIP1	0.000271	0.0241	-	-0.00167	0.969	1	H2c1
BRCA1	38	PTPRZ1	0.000393	0.0335	+	0.0228	0.381	2	H2c1,G1c1
BRCA1	38	RABGAP1L	0.000308	0.0601	+	0.00533	0.871	2	H3c1,C1c1
BRCA1	38	RBM8A	0.000247	0.0561	-	-0.0459	0.0483	3	H1c1,H3c1,C1c2
BRCA1	38	RBP1	0.000233	0.0253	-	-0.00766	0.748	2	C1c2,C2c2
BRCA1	38	S100A11	0.000454	0.136	-	-0.034	0.19	2	H1c1,H2c1
BRCA1	38	SEM1	0.000793	0.0973	-	-0.0485	0.0355	2	G1c1,C1c1
BRCA1	38	TMSB10	0.000812	0.281	-	-0.0975	7.51e-07	4	H1c1,H3c1,C1c1,C1c2
BRCA1	38	TRIM2	0.000267	0.0172	+	0.0125	0.766	1	C1c2
BRCA1	38	ZFHX3	0.000226	0.0278	+	0.0372	0.129	3	H3c1,C1c2,C2c2
CBFB	40	BOC	0.000202	0.0259	+	0.0342	0.175	2	G1c1,G1c2
CBFB	40	CHCHD10	0.000237	0.0511	+	0.0328	0.156	2	H2c1,C2c2
CBFB	40	CHCHD7	0.000166	0.0102	-	-0.00397	0.933	2	H3c1,C2c1
CBFB	40	CTBP2	0.000207	0.00726	+	0.0174	0.551	2	G1c1,C1c2
CBFB	40	CUZD1	0.000201	0.0102	+	0.0127	0.727	1	C1c1
CBFB	40	DAD1	0.000593	0.00998	+	0.0122	0.646	2	H3c1,C2c2
CBFB	40	DNAJC19	0.000242	0.0165	-	-0.00219	0.996	1	H2c1
CBFB	40	DYNLL1	0.000395	0.0308	+	0.0196	0.486	2	H1c1,C2c2
CBFB	40	EIF1	0.000246	0.0588	-	-0.0343	0.159	3	H1c1,G1c1,C2c1
CBFB	40	EMX2	0.000203	0.0317	+	0.0243	0.368	1	C2c2
CBFB	40	FZD3	0.000159	0.0561	+	0.0151	0.608	1	H1c1
CBFB	40	GAL	0.000361	0.103	-	-0.00919	0.807	3	G1c1,G1c2,C2c2
CBFB	40	HMGCS1	0.000197	0.0462	-	-0.00348	0.964	3	H1c1,G1c2,C1c2
CBFB	40	ID3	0.000287	0.0124	+	0.0237	0.356	4	H3c1,G1c1,G1c2,C1c2
CBFB	40	IDI1	0.000458	0.0223	+	0.000747	0.951	3	H2c1,G1c1,C1c1
CBFB	40	IGFBP6	0.00122	0.0271	-	-0.0135	0.676	2	H1c1,H3c1
CBFB	40	LMO3	0.000283	0.0093	+	0.0226	0.399	2	H2c1,C2c2
CBFB	40	MYL12A	0.000314	0.0398	+	0.0189	0.499	1	H1c1
CBFB	40	PAWR	0.00016	0.0168	+	0.0276	0.291	1	H3c1
CBFB	40	PFN1	0.000466	0.24	-	-0.0088	0.766	4	H1c1,H2c1,C1c2,C2c2
CBFB	40	PGAM1	0.000224	0.0526	-	-0.0191	0.532	2	G1c1,C1c1
CBFB	40	PLS3	0.000255	0.013	+	0.0177	0.524	1	G1c2
CBFB	40	PNISR	0.000237	0.00964	+	0.0117	0.694	2	G1c2,C1c1
CBFB	40	POMP	0.000425	0.0535	+	0.0133	0.675	3	H3c1,G1c2,C2c2
CBFB	40	POP5	0.000404	0.0084	+	0.0244	0.34	1	C2c2
CBFB	40	PTMS	0.00022	0.0121	+	0.0301	0.215	1	H1c1
CBFB	40	RGMB	0.000345	0.0173	+	0.0088	0.765	2	G1c2,C1c1
CBFB	40	RGS5	0.00041	0.0182	+	0.025	0.297	2	G1c1,C1c1
CBFB	40	S100A10	0.000863	0.265	-	-0.0163	0.585	5	H1c1,G1c1,G1c2,C1c2,C2c1
CBFB	40	SF3B5	0.000178	0.0068	+	0.0211	0.396	1	G1c1
CBFB	40	SNRPN	0.000387	0.206	+	0.00167	0.902	1	C1c1
CBFB	40	SOX1	0.000281	0.0656	+	0.00303	0.945	3	G1c1,C1c1,C1c2
CBFB	40	TDGF1	0.000159	0.189	+	0.0176	0.495	2	G1c1,C2c2
CBFB	40	TMSB10	0.000159	0.176	-	-0.0276	0.278	3	H1c1,H3c1,G1c1
CBFB	40	TTYH1	0.000249	0.0207	+	0.00286	0.973	4	H1c1,H3c1,C1c1,C2c2
CBFB	40	UBE2C	0.000223	0.00973	-	-0.00356	0.89	3	H2c1,H3c1,G1c2
CBFB	40	UGP2	0.00127	0.239	-	-0.00233	0.948	2	H3c1,G1c2
CBFB	40	VGF	0.000388	0.0778	-	-0.00504	0.849	2	H3c1,C2c2
CBFB	40	VGLL3	0.000456	0.0243	+	0.0203	0.442	2	H3c1,C1c2
CBFB	40	WNT2B	0.00023	0.017	+	0.0133	0.695	2	G1c1,C2c2
CDC5L	42	ASPM	0.000258	0.00588	+	0.0392	0.0608	2	H1c1,C1c1
CDC5L	42	ATP5PF	0.000234	0.0161	-	-0.00769	0.809	3	H3c1,C1c1,C2c1
CDC5L	42	BASP1	0.000914	0.00914	-	-0.0269	0.357	4	H1c1,H2c1,C1c1,C1c2
CDC5L	42	C19orf33	0.000302	0.00502	-	-0.00372	0.915	1	C1c1
CDC5L	42	C2orf80	0.000178	0.00645	+	0.0257	0.417	2	C1c1,C2c1
CDC5L	42	CNTN2	0.000339	0.0199	+	0.0212	0.407	3	H2c1,G1c1,G1c2
CDC5L	42	CNTNAP2	0.000169	0.00595	+	0.0202	0.384	2	G1c2,C2c2
CDC5L	42	COX17	0.000197	0.0255	-	-0.00815	0.761	2	H3c1,C2c1
CDC5L	42	COX8A	0.000198	0.0201	-	-0.0133	0.622	3	H1c1,G1c2,C2c1
CDC5L	42	CTSC	0.000225	0.0173	+	0.00778	0.785	2	G1c2,C1c1
CDC5L	42	FBN2	0.000768	0.0142	+	0.0231	0.347	1	G1c2
CDC5L	42	FZD7	0.000571	0.0129	+	0.0547	0.0096	2	H3c1,C1c2
CDC5L	42	HMGA2	0.000192	0.0451	+	0.0226	0.383	1	G1c1
CDC5L	42	HSP90AB1	0.000193	0.0208	+	0.0439	0.0687	5	H1c1,H3c1,G1c2,C1c1,C2c1
CDC5L	42	HSPB1	0.00102	0.0349	+	0.0233	0.491	2	H2c1,C1c2
CDC5L	42	KRT18	0.00018	0.0335	+	0.0175	0.593	4	H2c1,C1c1,C1c2,C2c2
CDC5L	42	LIN28A	0.000267	0.0322	+	0.0759	8.46e-05	2	H3c1,G1c2
CDC5L	42	LSM6	0.000217	0.00744	+	0.0233	0.401	1	G1c1
CDC5L	42	MAPK1	0.000271	0.568	+	0.039	0.118	3	C1c2,C2c1,C2c2
CDC5L	42	MT1E	0.00038	0.618	+	0.0479	0.0311	3	C1c1,C1c2,C2c1
CDC5L	42	MT1F	0.000828	0.559	+	0.0295	0.267	2	C1c2,C2c2
CDC5L	42	MT1M	0.000257	0.156	+	0.0229	0.406	2	H1c1,C1c2
CDC5L	42	NDUFB11	0.000293	0.00645	+	0.0201	0.499	3	H1c1,C1c2,C2c1
CDC5L	42	NDUFC2	0.000199	0.0119	-	-0.000849	0.979	1	C2c1
CDC5L	42	NRIP1	0.00132	0.0113	+	0.024	0.323	3	G1c2,C1c2,C2c2
CDC5L	42	POLR2G	0.000203	0.0118	-	-0.021	0.379	1	H3c1
CDC5L	42	PSMD7	0.0005	0.00422	+	0.00792	0.814	1	C2c2
CDC5L	42	PTN	0.000516	0.0636	-	-0.00777	0.792	3	G1c2,C1c2,C2c2
CDC5L	42	PTPRZ1	0.000253	0.024	+	0.0479	0.0327	2	G1c1,C2c1
CDC5L	42	RBPMS	0.000189	0.0152	+	0.0159	0.615	2	H1c1,C2c2
CDC5L	42	RHEB	0.000207	0.0064	+	0.0118	0.696	2	G1c1,C2c1
CDC5L	42	SARNP	0.000173	0.00659	+	0.013	0.693	2	H1c1,C1c2
CDC5L	42	SERF2	0.000335	0.0288	-	-0.0152	0.595	3	H3c1,G1c1,C1c2
CDC5L	42	SOD1	0.000179	0.0152	-	-0.00593	0.847	2	H3c1,C1c1
CDC5L	42	SRSF2	0.000199	0.00603	+	0.0372	0.139	2	G1c1,C1c2
CDC5L	42	SUB1	0.00024	0.00995	+	0.0166	0.616	1	H1c1
CDC5L	42	SUMO1	0.000195	0.00937	+	0.00901	0.789	1	H3c1
CDC5L	42	TIMM8A	0.00052	0.00317	+	0.0355	0.188	2	C1c1,C2c2
CDC5L	42	TMA7	0.000381	0.0354	-	-0.0185	0.439	1	G1c2
CDC5L	42	TOMM7	0.00109	0.0298	+	0.000683	0.986	3	H1c1,C1c2,C2c1
CDC5L	42	TUBB3	0.000374	0.014	-	-0.0309	0.231	2	H3c1,C2c2
CDC5L	42	VGLL3	0.000389	0.0551	+	0.0553	0.0132	3	H2c1,C1c2,C2c1
CEBPB	38	APOC1	0.000294	0.0487	+	0.111	4.98e-10	3	H1c1,H2c1,C1c1
CEBPB	38	ASPM	0.000267	0.0116	-	-0.00893	0.786	3	H1c1,C2c1,C2c2
CEBPB	38	BOLA2B	0.00131	0.151	+	0.131	5.71e-14	5	H1c1,G1c2,C1c1,C1c2,C2c1
CEBPB	38	BOLA3	0.000417	0.0634	+	0.0986	1.61e-07	2	H1c1,H3c1
CEBPB	38	CCNG1	0.000595	0.0282	+	0.0753	0.000245	3	H1c1,C1c1,C1c2
CEBPB	38	CD200	0.000458	0.0182	+	0.0831	1.56e-05	3	G1c2,C1c2,C2c2
CEBPB	38	CD24	0.000278	0.516	+	0.186	1.72e-28	4	H1c1,H3c1,G1c1,C1c2
CEBPB	38	CSTB	0.000209	0.0574	+	0.105	1.17e-08	3	H1c1,G1c1,C1c1
CEBPB	38	CYCS	0.00028	0.0817	+	0.149	5.6e-18	2	H3c1,G1c2
CEBPB	38	DHCR24	0.00022	0.028	+	0.0918	6.2e-07	1	G1c2
CEBPB	38	DIAPH2	0.000638	0.0819	+	0.14	4.66e-15	2	G1c2,C2c2
CEBPB	38	DMKN	0.000278	0.102	+	0.137	5.44e-16	3	H2c1,H3c1,G1c1
CEBPB	38	EIF4A1	0.000296	0.0577	+	0.116	7.28e-11	2	H1c1,C2c2
CEBPB	38	EIF4EBP1	0.000342	0.0499	+	0.11	2.99e-10	1	G1c2
CEBPB	38	FABP3	0.000601	0.124	+	0.113	7.4e-10	2	C1c2,C2c2
CEBPB	38	FABP5	0.000279	0.186	+	0.154	2.1e-19	2	H2c1,G1c2
CEBPB	38	FBL	0.000391	0.0225	+	0.102	9.66e-09	2	H1c1,C1c2
CEBPB	38	IGDCC3	0.000273	0.0592	-	-0.0969	1.42e-07	3	H3c1,G1c2,C1c2
CEBPB	38	ITM2A	0.00191	0.014	+	0.135	9.38e-15	2	H1c1,C1c2
CEBPB	38	KRT19	0.000925	0.0592	+	0.164	5.08e-22	3	H1c1,G1c1,C2c2
CEBPB	38	MIF	0.000241	0.122	+	0.113	3.2e-10	2	G1c2,C1c1
CEBPB	38	MT1X	0.000542	0.0506	+	0.0666	0.000428	1	G1c2
CEBPB	38	NACA	0.00025	0.037	+	0.0914	1.47e-06	3	G1c1,C1c1,C2c2
CEBPB	38	NDUFB4	0.000455	0.0745	+	0.121	1.54e-11	2	G1c2,C1c1
CEBPB	38	NDUFB9	0.000481	0.0503	+	0.106	3.56e-09	2	H1c1,H3c1
CEBPB	38	PARK7	0.00178	0.0352	+	0.107	5.29e-09	2	H1c1,C2c1
CEBPB	38	POU5F1	0.000459	0.627	+	0.224	5.49e-42	5	H2c1,H3c1,G1c2,C1c1,C1c2
CEBPB	38	PPIAL4F	0.000212	0.0535	+	0.0382	0.139	1	H3c1
CEBPB	38	PRDX1	0.000688	0.234	+	0.155	1.23e-19	3	H1c1,G1c1,C2c1
CEBPB	38	PTN	0.000417	0.16	-	-0.168	9.78e-23	3	H1c1,H2c1,C1c2
CEBPB	38	SCGB3A2	0.000202	0.355	+	0.0581	0.0017	2	H1c1,G1c2
CEBPB	38	SELENOW	0.000624	0.0823	+	0.12	2.98e-11	1	C1c1
CEBPB	38	SLC25A5	0.000356	0.0633	+	0.14	1.34e-15	2	H1c1,H3c1
CEBPB	38	SLC7A5	0.000332	0.0504	+	0.139	4.95e-16	2	G1c2,C1c2
CEBPB	38	SMIM4	0.000666	0.0346	+	0.12	2.29e-11	2	H1c1,G1c1
CEBPB	38	SNURF	0.00137	0.0185	+	0.0922	4.7e-07	2	H1c1,G1c2
CEBPB	38	UQCC2	0.000234	0.00947	+	0.0193	0.475	1	G1c2
CEBPB	38	VIM	0.000429	0.379	-	-0.136	3.04e-15	4	H1c1,G1c2,C1c2,C2c2
CEBPD	40	ADGRL3	0.000427	0.0111	-	-0.0216	0.401	1	G1c2
CEBPD	40	AK4	0.00028	0.00742	+	0.0344	0.113	4	H1c1,H2c1,G1c1,C1c1
CEBPD	40	APOE	0.000191	0.0976	+	0.0199	0.451	5	H1c1,H2c1,G1c1,C1c1,C2c1
CEBPD	40	BNIP3L	0.000131	0.00365	-	-0.0125	0.636	1	G1c2
CEBPD	40	BSCL2	0.00044	0.00582	+	0.00885	0.707	2	G1c1,C1c1
CEBPD	40	CDH2	0.000411	0.0649	-	-0.0318	0.155	2	G1c2,C2c2
CEBPD	40	CDK1	0.000134	0.00433	+	0.0365	0.108	3	G1c1,C1c2,C2c1
CEBPD	40	COX5A	0.000262	0.0209	+	0.0375	0.0894	1	G1c1
CEBPD	40	CRABP2	0.000207	0.0189	+	0.00778	0.782	3	G1c1,G1c2,C2c2
CEBPD	40	CYB5A	0.000396	0.0113	+	0.0703	0.00027	4	H1c1,H2c1,G1c1,G1c2
CEBPD	40	DDT	0.000344	0.0304	+	0.0151	0.582	5	H1c1,H2c1,H3c1,G1c1,C2c1
CEBPD	40	DLL3	0.000204	0.00253	+	0.0293	0.243	4	G1c2,C1c2,C2c1,C2c2
CEBPD	40	FAT3	0.000133	0.00762	+	0.0282	0.312	2	H3c1,C1c1
CEBPD	40	FEZF1	0.000184	0.0043	+	0.036	0.104	2	H2c1,C1c2
CEBPD	40	FXYD5	0.000416	0.00773	+	0.0317	0.172	2	H1c1,C2c1
CEBPD	40	GPC3	0.000183	0.0044	-	-0.0118	0.676	3	G1c1,C1c2,C2c2
CEBPD	40	HEBP2	0.000175	0.00535	+	0.002	0.838	1	C1c2
CEBPD	40	IGFBPL1	0.000295	0.0119	+	0.00192	0.926	3	H1c1,H2c1,C1c2
CEBPD	40	ITGA6	0.000312	0.0198	+	0.022	0.397	1	G1c2
CEBPD	40	LDHB	0.000319	0.016	+	0.0175	0.474	2	H1c1,H3c1
CEBPD	40	MGST3	0.000186	0.00576	+	0.0234	0.386	2	H1c1,G1c1
CEBPD	40	NME3	0.000138	0.0073	+	0.0176	0.549	1	C1c1
CEBPD	40	POU3F2	0.000156	0.076	-	-0.0287	0.208	2	H2c1,G1c1
CEBPD	40	PSMD14	0.000151	0.00482	+	0.018	0.484	1	H1c1
CEBPD	40	RAB13	0.000318	0.0129	+	0.0536	0.00964	3	G1c1,C1c2,C2c2
CEBPD	40	RFX4	0.000203	0.0229	-	-0.0215	0.464	4	H1c1,H2c1,H3c1,C2c1
CEBPD	40	RPA3	0.000139	0.0201	+	0.0045	0.888	3	H1c1,H2c1,C2c1
CEBPD	40	SCD	0.000325	0.0132	-	-0.024	0.403	1	G1c2
CEBPD	40	SEC61G	0.000586	0.0425	+	0.0268	0.243	4	H1c1,H2c1,C2c1,C2c2
CEBPD	40	SKIL	0.000251	0.00886	+	0.0558	0.00603	2	H2c1,G1c2
CEBPD	40	TALDO1	0.00017	0.00531	+	0.0245	0.35	2	G1c1,G1c2
CEBPD	40	TBL1XR1	0.000187	0.00692	-	-0.0112	0.731	1	C1c1
CEBPD	40	TMEM167A	0.000144	0.0151	+	0.0367	0.115	2	H3c1,C2c2
CEBPD	40	TOMM20	0.00048	0.0082	+	0.0213	0.46	4	H3c1,G1c1,C1c2,C2c2
CEBPD	40	TUBB4B	0.000132	0.0023	+	0.0274	0.297	1	C2c1
CEBPD	40	TXNDC17	0.000251	0.0237	+	0.0259	0.281	3	H3c1,C2c1,C2c2
CEBPD	40	VEPH1	0.000307	0.00224	+	0.00836	0.843	2	H3c1,C2c1
CEBPD	40	ZMYND8	0.000279	0.00253	+	0.0405	0.0794	2	H1c1,C1c2
CEBPD	40	ZNF208	0.000158	0.00362	+	0.0194	0.476	1	H1c1
CEBPD	40	ZNHIT1	0.000221	0.00415	-	-0.0251	0.351	1	H3c1
CEBPZ	49	APELA	0.0024	0.219	+	0.181	1.14e-28	4	H1c1,H2c1,H3c1,G1c2
CEBPZ	49	APOC1	0.00144	0.138	+	0.167	2.56e-23	2	H2c1,H3c1
CEBPZ	49	APOE	0.00418	1.04	+	0.229	1.44e-45	5	H1c1,H2c1,H3c1,G1c1,C1c2
CEBPZ	49	ATP5MD	0.00189	0.385	+	0.137	1e-15	3	H2c1,G1c1,G1c2
CEBPZ	49	CD24	0.0128	1.9	+	0.261	9.26e-61	5	H1c1,H2c1,H3c1,G1c1,G1c2
CEBPZ	49	CDH2	0.00649	0.599	-	-0.166	6.93e-24	4	H1c1,H2c1,G1c1,G1c2
CEBPZ	49	CLDN6	0.00332	0.429	+	0.234	3.78e-47	5	H2c1,H3c1,G1c2,C1c1,C2c2
CEBPZ	49	COX7C	0.00198	1.8	+	0.198	1.09e-32	6	H1c1,H2c1,H3c1,G1c1,G1c2,C1c1
CEBPZ	49	CRABP1	0.00782	1.37	-	-0.183	2.48e-29	3	H1c1,H2c1,H3c1
CEBPZ	49	CRIP1	0.00181	0.402	-	-0.114	1.38e-11	3	H2c1,H3c1,G1c2
CEBPZ	49	DMKN	0.00379	0.446	+	0.195	8.21e-34	4	H1c1,H2c1,H3c1,C2c2
CEBPZ	49	DNMT3B	0.00158	1.49	+	0.231	5.83e-46	5	H1c1,H2c1,H3c1,G1c1,C2c1
CEBPZ	49	DPPA4	0.00176	0.623	+	0.214	3.54e-38	5	H2c1,H3c1,G1c1,C1c1,C2c2
CEBPZ	49	EPCAM	0.00679	0.916	+	0.244	3.13e-53	3	H1c1,H2c1,H3c1
CEBPZ	49	ESRP1	0.00176	0.184	+	0.172	3.17e-26	2	H2c1,G1c2
CEBPZ	49	FTL	0.00779	1.12	+	0.202	1.98e-36	4	H1c1,H2c1,H3c1,G1c1
CEBPZ	49	FZD3	0.00202	0.287	-	-0.138	4.97e-16	2	H1c1,H2c1
CEBPZ	49	GSTP1	0.00263	0.379	+	0.173	4.34e-25	6	H1c1,H2c1,G1c1,G1c2,C1c2,C2c2
CEBPZ	49	HSPE1	0.00405	1.42	+	0.217	1.24e-40	4	H1c1,H2c1,H3c1,G1c2
CEBPZ	49	L1TD1	0.00468	1.15	+	0.244	2.45e-52	5	H2c1,H3c1,G1c1,G1c2,C1c1
CEBPZ	49	MARCKS	0.0059	0.32	-	-0.195	2.91e-31	4	H1c1,H2c1,H3c1,C2c1
CEBPZ	49	NEDD8	0.00193	0.116	+	0.105	6.53e-09	3	H2c1,G1c1,G1c2
CEBPZ	49	NOP10	0.00149	0.261	+	0.145	1.3e-17	5	H2c1,H3c1,G1c1,G1c2,C2c1
CEBPZ	49	NR2F1	0.0062	1.32	-	-0.243	5.07e-50	3	H2c1,H3c1,C1c2
CEBPZ	49	PFN1	0.00146	1.07	+	0.208	1.2e-36	5	H1c1,H2c1,H3c1,G1c2,C2c2
CEBPZ	49	PODXL	0.00313	0.532	+	0.211	7e-39	3	H1c1,H2c1,H3c1
CEBPZ	49	POMP	0.00162	0.297	+	0.165	4.02e-23	7	H1c1,H2c1,G1c1,G1c2,C1c2,C2c1,C2c2
CEBPZ	49	POU3F2	0.00143	0.496	-	-0.185	5.53e-29	3	H1c1,H2c1,H3c1
CEBPZ	49	POU5F1	0.0102	2.1	+	0.265	3.18e-63	6	H1c1,H2c1,H3c1,G1c1,G1c2,C1c1
CEBPZ	49	PPP1R14B	0.00154	0.0736	+	0.0973	4.52e-08	3	H2c1,C1c2,C2c2
CEBPZ	49	PRDX1	0.00258	0.745	+	0.184	5.32e-29	3	H3c1,G1c2,C1c1
CEBPZ	49	PRTG	0.0141	2.95	-	-0.24	7.21e-52	5	H1c1,H2c1,H3c1,G1c1,G1c2
CEBPZ	49	PSMA3	0.00447	0.196	+	0.138	4.14e-16	2	H2c1,G1c1
CEBPZ	49	RABGAP1L	0.00155	0.183	+	0.166	3.83e-24	3	H1c1,H2c1,H3c1
CEBPZ	49	RARRES2	0.00151	0.286	+	0.179	1.92e-29	6	H1c1,H2c1,H3c1,G1c1,G1c2,C2c2
CEBPZ	49	SCGB3A2	0.00219	1.07	+	0.078	8.57e-06	1	G1c1
CEBPZ	49	SEPHS1	0.00144	0.509	+	0.189	1.07e-30	3	H1c1,H2c1,H3c1
CEBPZ	49	SLIRP	0.00368	1.28	+	0.208	8.28e-38	5	H1c1,H2c1,H3c1,G1c1,G1c2
CEBPZ	49	SNRPN	0.00174	0.934	+	0.22	1.24e-41	5	H1c1,H2c1,H3c1,G1c1,G1c2
CEBPZ	49	STMN2	0.00264	0.105	-	-0.101	3.96e-08	2	H2c1,H3c1
CEBPZ	49	SULF1	0.00274	0.138	-	-0.0796	1.54e-05	1	H2c1
CEBPZ	49	TERF1	0.0017	1.47	+	0.23	4.38e-46	5	H1c1,H2c1,H3c1,G1c1,C1c1
CEBPZ	49	TMA7	0.0015	0.247	+	0.0849	6.72e-06	2	H2c1,H3c1
CEBPZ	49	TMSB15A	0.00441	0.515	-	-0.209	8.47e-38	7	H1c1,H2c1,H3c1,G1c1,G1c2,C1c2,C2c2
CEBPZ	49	TMSB4X	0.00207	0.491	+	0.0852	1.38e-06	5	H2c1,H3c1,G1c1,G1c2,C1c1
CEBPZ	49	TUBA1A	0.0128	0.722	-	-0.205	2.12e-37	5	H1c1,H2c1,H3c1,C1c2,C2c1
CEBPZ	49	TXN	0.00164	1.21	+	0.185	4.63e-29	5	H2c1,H3c1,G1c1,G1c2,C1c1
CEBPZ	49	UGP2	0.00294	1.25	+	0.232	8.87e-47	3	H2c1,H3c1,G1c2
CEBPZ	49	UQCRH	0.00153	0.556	+	0.185	1.03e-28	2	H2c1,G1c2
CENPB	41	ATP5MC2	0.000142	0.0135	+	0.0201	0.497	1	H3c1
CENPB	41	B3GNT7	0.00029	0.00584	-	-0.0191	0.527	2	H2c1,C2c1
CENPB	41	CCDC167	0.000132	0.00858	+	0.0074	0.785	1	H1c1
CENPB	41	CEBPZ	0.000186	0.0142	+	0.0184	0.566	1	H3c1
CENPB	41	COA6	0.000156	0.00401	+	0.0369	0.114	3	H1c1,H3c1,G1c2
CENPB	41	COX6C	0.000136	0.00982	+	0.0213	0.402	1	C2c2
CENPB	41	DPYSL3	0.000243	0.0323	+	0.00206	0.989	2	H1c1,C1c1
CENPB	41	DUSP6	0.000133	0.00507	+	0.0577	0.00743	2	H2c1,G1c2
CENPB	41	EEF1E1	0.000221	0.0169	+	0.0191	0.453	3	G1c2,C1c2,C2c2
CENPB	41	FARP1	0.000366	0.00623	+	0.0399	0.0949	1	C1c2
CENPB	41	FXYD5	0.000132	0.00841	+	0.0115	0.713	2	H2c1,G1c1
CENPB	41	GJA1	0.000485	0.0257	+	0.00101	0.969	1	H1c1
CENPB	41	GNAS	0.000286	0.00329	+	0.0159	0.627	2	C1c1,C2c2
CENPB	41	GPC4	0.000519	0.0201	+	0.0403	0.0842	3	G1c1,C1c1,C1c2
CENPB	41	HSP90AB1	0.000133	0.0214	-	-0.000527	0.992	1	C1c1
CENPB	41	IGFBP5	0.000597	0.0548	+	0.00863	0.84	3	H3c1,C1c1,C2c2
CENPB	41	IMPA2	0.000502	0.00228	+	0.0247	0.328	2	C2c1,C2c2
CENPB	41	KLHDC8A	0.000158	0.0117	-	-0.0103	0.768	2	H1c1,C1c2
CENPB	41	KRT18	0.000148	0.0468	+	0.0177	0.563	2	C1c1,C1c2
CENPB	41	MAGED4	0.00018	0.0422	-	-0.0195	0.491	1	H3c1
CENPB	41	MAPK10	0.00014	0.00694	+	0.00341	0.918	2	H1c1,H3c1
CENPB	41	MMRN1	0.000161	0.0243	+	0.0247	0.405	1	C1c1
CENPB	41	NDUFA2	0.000298	0.00365	+	0.0255	0.279	1	G1c2
CENPB	41	NKX6-2	0.000267	0.00789	+	0.0379	0.12	3	G1c2,C1c2,C2c1
CENPB	41	NR2F1	0.000548	0.202	+	0.000776	0.989	1	C1c1
CENPB	41	NUDT5	0.000175	0.00721	+	0.0215	0.399	3	H3c1,G1c1,G1c2
CENPB	41	OAZ2	0.000353	0.00512	-	-0.015	0.653	2	H2c1,C1c2
CENPB	41	PKM	0.000151	0.0102	+	0.0385	0.0997	2	H1c1,C2c1
CENPB	41	PRDX2	0.000212	0.00863	+	0.00172	0.95	1	H1c1
CENPB	41	PSAT1	0.00015	0.0104	+	0.0108	0.661	3	H1c1,H2c1,C1c1
CENPB	41	SEM1	0.000311	0.0266	+	0.0299	0.21	4	H1c1,C1c1,C1c2,C2c1
CENPB	41	SHC1	0.000168	0.00376	+	0.00888	0.801	1	C1c2
CENPB	41	SLC25A5	0.000226	0.0179	+	0.0224	0.342	4	G1c1,G1c2,C1c2,C2c1
CENPB	41	SOX1	0.000202	0.026	+	0.00834	0.799	1	H3c1
CENPB	41	SREK1IP1	0.000155	0.0141	-	-0.00474	0.847	1	H1c1
CENPB	41	TLE4	0.000349	0.0183	-	-0.0206	0.402	3	G1c1,G1c2,C1c1
CENPB	41	TUBA4A	0.000152	0.0134	+	0.00879	0.804	2	G1c2,C1c2
CENPB	41	UBE2D3	0.000162	0.005	+	0.00564	0.897	1	C1c1
CENPB	41	UQCRH	0.000226	0.0711	-	-0.0207	0.458	4	H2c1,H3c1,G1c1,C1c2
CENPB	41	VCAN	0.000504	0.0187	+	0.0109	0.661	1	C2c1
CENPB	41	ZSWIM6	0.000138	0.0046	+	0.00634	0.877	1	H1c1
CLOCK	45	ARL6IP1	0.000357	0.00954	-	-0.00307	0.962	2	H3c1,C2c1
CLOCK	45	ATP5MC2	0.000171	0.0126	-	-0.003	0.965	1	G1c2
CLOCK	45	BOC	0.000463	0.0105	-	-0.00499	0.866	1	C2c2
CLOCK	45	C4orf48	0.000205	0.0153	+	0.0204	0.492	1	C1c2
CLOCK	45	CD99	0.000314	0.00719	-	-0.0176	0.518	2	G1c1,C1c1
CLOCK	45	CELSR2	0.000508	0.0109	+	0.0322	0.206	2	C1c2,C2c2
CLOCK	45	CHURC1	0.000317	0.00495	+	0.012	0.654	1	H1c1
CLOCK	45	CLEC2D	0.000262	0.00736	-	-0.000973	0.99	1	G1c2
CLOCK	45	CNPY2	0.000497	0.0123	+	0.0238	0.372	1	C1c1
CLOCK	45	DLL1	0.000494	0.00831	+	0.0203	0.543	2	C1c1,C2c2
CLOCK	45	DPPA4	0.00019	0.0673	-	-0.00702	0.836	3	G1c1,G1c2,C2c2
CLOCK	45	EPCAM	0.000191	0.0866	+	0.00103	0.965	5	H1c1,G1c2,C1c1,C1c2,C2c2
CLOCK	45	FKBP1A	0.000184	0.011	-	-0.00365	0.884	1	G1c2
CLOCK	45	GCSH	0.000701	0.0232	+	0.00657	0.801	2	H1c1,C1c2
CLOCK	45	HIKESHI	0.00033	0.0104	-	-0.00501	0.891	2	H1c1,G1c1
CLOCK	45	HSPD1	0.000182	0.0168	+	0.0309	0.218	1	C1c2
CLOCK	45	LDHA	0.000213	0.00925	+	0.0167	0.563	3	H3c1,G1c2,C2c2
CLOCK	45	NDUFB4	0.000201	0.0389	-	-0.0294	0.298	4	H1c1,H3c1,C1c1,C1c2
CLOCK	45	NOP10	0.000186	0.0471	-	-0.0306	0.249	3	H1c1,G1c2,C1c1
CLOCK	45	NPM3	0.000632	0.00668	-	-0.0113	0.796	2	C1c1,C2c2
CLOCK	45	NR6A1	0.000388	0.00595	+	0.0487	0.0211	1	G1c2
CLOCK	45	NTRK2	0.00023	0.00652	-	-0.0259	0.293	1	H3c1
CLOCK	45	PAX6	0.000352	0.0428	+	0.039	0.0945	1	G1c2
CLOCK	45	POLR2F	0.000247	0.0129	-	-0.0164	0.617	2	C1c1,C1c2
CLOCK	45	PPIAL4F	0.000282	0.0424	-	-0.00913	0.826	3	G1c1,C2c1,C2c2
CLOCK	45	PRDX4	0.000252	0.0114	-	-0.0169	0.552	2	G1c2,C2c2
CLOCK	45	PTTG1	0.00086	0.0319	-	-0.0341	0.169	4	H1c1,H3c1,G1c2,C2c1
CLOCK	45	RBIS	0.000208	0.0136	-	-0.0305	0.24	3	H2c1,G1c2,C1c2
CLOCK	45	RBMX	0.000844	0.00773	+	0.015	0.649	1	C2c2
CLOCK	45	SARNP	0.000206	0.00831	-	-0.0107	0.763	1	C1c2
CLOCK	45	SNRPD1	0.000211	0.0315	-	-0.0454	0.0374	3	H2c1,H3c1,C1c1
CLOCK	45	SNRPG	0.000486	0.0735	-	-0.00257	0.951	1	C1c2
CLOCK	45	STMN1	0.000225	0.0175	-	-0.00254	0.968	2	G1c1,C1c2
CLOCK	45	TAGLN2	0.000242	0.00698	-	-0.0156	0.628	3	C1c1,C1c2,C2c2
CLOCK	45	TLE4	0.000426	0.0235	+	0.0299	0.228	2	G1c2,C1c2
CLOCK	45	TNRC6B	0.000316	0.00753	+	0.0127	0.637	4	H2c1,H3c1,C1c2,C2c2
CLOCK	45	TPT1	0.000312	0.0148	-	-0.0623	0.00236	1	C2c2
CLOCK	45	TRIM28	0.00297	0.0156	-	-0.00513	0.94	2	G1c2,C1c1
CLOCK	45	TSC22D1	0.000401	0.0118	+	0.00826	0.79	2	H3c1,C2c2
CLOCK	45	TSTD1	0.000892	0.0114	+	0.0183	0.485	1	C1c1
CLOCK	45	UBE2K	0.000223	0.00758	+	0.00615	0.844	1	H3c1
CLOCK	45	UBL5	0.000345	0.00997	-	-0.0451	0.0625	1	C1c1
CLOCK	45	UQCC3	0.000263	0.01	-	-0.00775	0.852	2	C1c1,C1c2
CLOCK	45	VASP	0.000368	0.00708	+	0.0386	0.0991	2	H2c1,C2c2
CLOCK	45	ZFHX4	0.000322	0.0175	+	0.0277	0.279	1	G1c2
CREB1	46	ACTG1	0.000364	0.0791	-	-0.0126	0.628	1	H3c1
CREB1	46	AP1M2	0.000236	0.0101	-	-0.000793	0.939	1	H1c1
CREB1	46	ATP5MPL	0.000249	0.0222	+	0.00662	0.776	2	H2c1,C1c1
CREB1	46	ATP5PF	0.000186	0.0291	+	0.0063	0.82	3	G1c2,C2c1,C2c2
CREB1	46	ATP6V0E1	0.000208	0.012	+	0.0287	0.245	1	G1c2
CREB1	46	CCT5	0.00025	0.0161	+	0.00727	0.874	2	G1c2,C2c2
CREB1	46	CD9	0.000176	0.0245	+	0.0109	0.772	1	C1c2
CREB1	46	CHCHD2	0.000299	0.1	+	0.0284	0.25	3	H2c1,G1c2,C1c1
CREB1	46	COTL1	0.000347	0.00916	+	0.00578	0.863	1	G1c1
CREB1	46	COX6C	0.000249	0.021	-	-0.0076	0.806	2	G1c2,C2c2
CREB1	46	CSKMT	0.000284	0.00876	+	0.00737	0.884	1	H1c1
CREB1	46	EPHA7	0.000189	0.0704	-	-0.027	0.38	4	H2c1,H3c1,C1c2,C2c1
CREB1	46	FABP7	0.000232	0.0169	+	0.000423	0.994	3	G1c2,C2c1,C2c2
CREB1	46	FBL	0.000252	0.0119	+	0.00364	0.937	2	C1c2,C2c1
CREB1	46	FTL	0.000189	0.301	-	-0.02	0.414	6	H1c1,H2c1,H3c1,G1c2,C1c1,C2c1
CREB1	46	HESX1	0.000191	0.0186	+	0.0312	0.239	3	H1c1,H2c1,C1c1
CREB1	46	ID4	0.000198	0.0256	+	0.0272	0.308	1	G1c2
CREB1	46	ITGA6	0.000386	0.0192	+	0.0463	0.0372	1	C2c2
CREB1	46	LDHB	0.000324	0.044	+	0.0131	0.733	2	H3c1,G1c1
CREB1	46	MAPK1	0.000432	0.0106	+	0.0137	0.629	3	C1c1,C2c1,C2c2
CREB1	46	MAPK10	0.00199	0.0144	+	0.0225	0.348	2	H1c1,G1c2
CREB1	46	NCAM1	0.000174	0.0077	+	0.0295	0.228	2	H1c1,C2c1
CREB1	46	NCL	0.000233	0.00768	+	0.002	0.983	2	H3c1,G1c2
CREB1	46	NDUFB4	0.000574	0.0463	-	-0.0209	0.441	2	H3c1,C2c1
CREB1	46	NDUFC2	0.000175	0.0329	-	-0.0342	0.195	3	H1c1,G1c2,C1c1
CREB1	46	NME1	0.000223	0.0404	-	-0.000305	0.97	2	G1c1,G1c2
CREB1	46	NTRK2	0.000381	0.0132	+	0.00667	0.873	1	H3c1
CREB1	46	OTX2	0.000234	0.0175	+	0.042	0.038	2	G1c2,C1c2
CREB1	46	PHB	0.000323	0.0179	+	0.0105	0.784	2	H1c1,G1c1
CREB1	46	POLR2F	0.000966	0.0196	+	0.00898	0.848	1	C2c1
CREB1	46	PSMB6	0.00135	0.0342	-	-0.0261	0.272	1	H1c1
CREB1	46	RPA3	0.000291	0.0217	-	-0.0111	0.69	2	H1c1,C1c2
CREB1	46	RSL24D1	0.00046	0.0151	-	-0.00665	0.885	1	C1c2
CREB1	46	S100A10	0.000784	0.269	+	0.0126	0.782	2	H1c1,C1c2
CREB1	46	SEM1	0.000227	0.064	-	-0.00103	0.951	3	H3c1,C1c1,C1c2
CREB1	46	SLC7A3	0.000234	0.0104	+	0.0102	0.835	1	H1c1
CREB1	46	SOX1	0.000208	0.0368	+	0.00433	0.915	2	H2c1,G1c2
CREB1	46	TBCA	0.000219	0.0524	+	0.0244	0.428	2	G1c1,C1c1
CREB1	46	TMEM205	0.000188	0.018	+	0.0214	0.403	2	C1c2,C2c2
CREB1	46	TMEM256	0.000276	0.00853	+	0.0229	0.488	1	H1c1
CREB1	46	TMSB4X	0.000325	0.223	-	-0.0131	0.598	4	H1c1,C1c1,C2c1,C2c2
CREB1	46	TRIM2	0.000238	0.00892	-	-0.0015	0.979	1	H1c1
CREB1	46	TTC3	0.000523	0.0174	-	-0.00338	0.865	4	H1c1,H3c1,G1c2,C1c2
CREB1	46	VGF	0.000234	0.102	+	0.023	0.424	1	C1c1
CREB1	46	WASF3	0.000393	0.0125	+	0.0275	0.236	2	H1c1,G1c2
CREB1	46	ZFP42	0.000304	0.00809	+	0.0184	0.485	1	H3c1
CREB3	49	ADGRV1	0.000219	0.00519	-	-0.0264	0.342	1	C1c1
CREB3	49	APOE	0.00015	0.103	+	0.0634	0.00262	2	C1c1,C2c1
CREB3	49	ARL6IP1	0.000307	0.00694	+	0.0182	0.502	1	C2c1
CREB3	49	BEX1	0.000292	0.0179	+	0.0251	0.366	1	C2c2
CREB3	49	C9orf135	0.000232	0.0106	-	-0.00328	0.95	2	C1c1,C1c2
CREB3	49	CIAO2B	0.000321	0.00496	+	0.0266	0.334	2	G1c2,C2c2
CREB3	49	CLDN11	0.000376	0.00756	+	0.0195	0.465	1	G1c2
CREB3	49	CLDN7	0.000324	0.00636	+	0.041	0.0726	3	H3c1,G1c1,C2c2
CREB3	49	COA6	0.000403	0.0087	+	0.0489	0.0298	2	C2c1,C2c2
CREB3	49	CXADR	0.000149	0.0155	+	0.0244	0.346	2	H3c1,G1c1
CREB3	49	EEF1E1	0.000306	0.0243	+	0.0507	0.0204	2	H2c1,H3c1
CREB3	49	EIF3G	0.000421	0.00378	+	0.00262	0.962	1	C1c2
CREB3	49	ELOC	0.000196	0.0326	+	0.0497	0.0257	3	H3c1,G1c2,C1c2
CREB3	49	EMC6	0.000592	0.019	+	0.0291	0.245	3	H2c1,C2c1,C2c2
CREB3	49	EXOSC5	0.000236	0.00646	+	0.0159	0.637	2	C1c1,C2c2
CREB3	49	FBN2	0.000218	0.0157	+	0.00771	0.762	2	H3c1,C1c1
CREB3	49	FN1	0.000178	0.0134	-	-0.00487	0.913	2	C1c2,C2c1
CREB3	49	GLIPR1L1	0.000155	0.0104	+	0.0124	0.649	3	G1c2,C1c2,C2c1
CREB3	49	GNG5	0.000252	0.0164	+	0.0226	0.423	1	C2c2
CREB3	49	GPC3	0.000163	0.0137	-	-0.00244	0.978	2	H3c1,C2c1
CREB3	49	HESX1	0.000183	0.0191	+	0.0244	0.336	2	G1c1,G1c2
CREB3	49	HIGD2A	0.000155	0.00449	+	0.0457	0.0544	1	C2c2
CREB3	49	HNRNPA1L2	0.000687	0.0617	+	0.00236	0.969	1	C2c2
CREB3	49	HNRNPA1P48	0.000189	0.0644	-	-0.0303	0.203	2	G1c2,C1c2
CREB3	49	HOXB2	0.000203	0.0122	-	-0.00529	0.917	1	H2c1
CREB3	49	LRP2	0.000209	0.0349	+	0.00952	0.75	2	C1c1,C2c2
CREB3	49	MARCKS	0.000312	0.0508	-	-0.0339	0.191	3	H2c1,G1c2,C1c1
CREB3	49	MDH1	0.000373	0.0373	+	0.0431	0.0635	2	H1c1,H3c1
CREB3	49	MPC2	0.000335	0.00592	+	0.0506	0.0195	1	C1c2
CREB3	49	NDUFB2	0.00042	0.0235	+	0.0501	0.0229	1	C2c2
CREB3	49	NOSIP	0.000173	0.00384	+	0.0546	0.0123	3	H2c1,G1c2,C2c2
CREB3	49	PHACTR2	0.000158	0.0133	+	0.071	0.00091	1	C1c1
CREB3	49	PMAIP1	0.000319	0.0293	+	0.025	0.386	3	H1c1,C1c1,C1c2
CREB3	49	PODXL	0.00022	0.0694	+	0.0371	0.15	2	H2c1,C2c2
CREB3	49	POLR2G	0.000147	0.0418	+	0.00292	0.948	1	C1c2
CREB3	49	PPIA	0.000345	0.122	+	0.0422	0.0829	4	H2c1,C1c2,C2c1,C2c2
CREB3	49	PRDX4	0.000262	0.0165	+	0.0184	0.421	3	H2c1,G1c2,C2c1
CREB3	49	STMN1	0.000204	0.0248	-	-0.0611	0.00244	1	G1c2
CREB3	49	TCTEX1D2	0.000227	0.00559	+	0.0461	0.0531	1	C2c2
CREB3	49	TIMM8B	0.000215	0.0242	+	0.00531	0.817	4	G1c2,C1c1,C2c1,C2c2
CREB3	49	TMEM126A	0.000159	0.011	+	0.0306	0.239	1	C1c1
CREB3	49	TMSB4X	0.000202	0.146	-	-0.00841	0.801	3	H2c1,G1c1,G1c2
CREB3	49	TPI1	0.00062	0.0274	+	0.0144	0.611	1	C2c2
CREB3	49	TULP4	0.000237	0.00538	+	0.018	0.506	2	H3c1,C2c2
CREB3	49	TXN	0.000179	0.165	+	0.0667	0.0017	3	H3c1,C2c1,C2c2
CREB3	49	VANGL2	0.000203	0.00496	+	0.0267	0.276	2	C1c1,C1c2
CREB3	49	VPS29	0.000373	0.0057	+	0.0535	0.0217	2	H1c1,G1c1
CREB3	49	ZIC2	0.000173	0.00887	+	0.0179	0.579	1	C1c2
CREB3	49	ZNF706	0.000194	0.00519	+	0.0368	0.177	3	H1c1,G1c2,C2c2
CREB3L1	40	ANXA2	0.000255	0.03	+	0.0567	0.0082	2	G1c2,C2c2
CREB3L1	40	ATP1B3	0.000151	0.00612	+	0.0583	0.00495	2	H1c1,C2c1
CREB3L1	40	ATP5MC3	0.000263	0.0512	+	0.0496	0.0191	4	H1c1,H2c1,H3c1,G1c1
CREB3L1	40	BOLA3	0.000295	0.0312	+	0.0438	0.0504	2	G1c2,C1c2
CREB3L1	40	CDH1	0.000353	0.0145	+	0.0706	0.000235	3	H1c1,H2c1,C2c2
CREB3L1	40	CDH2	0.000137	0.0767	-	-0.0402	0.0643	2	G1c1,C1c2
CREB3L1	40	CISD1	0.000605	0.0142	+	0.0418	0.068	2	H2c1,G1c2
CREB3L1	40	CRIP1	0.000251	0.083	-	-0.0208	0.398	3	G1c1,G1c2,C2c1
CREB3L1	40	EEF1E1	0.000175	0.0189	+	0.0568	0.00724	2	G1c1,C1c1
CREB3L1	40	EIF1AX	0.000987	0.00766	+	0.0419	0.0608	2	H2c1,H3c1
CREB3L1	40	FTL	0.000256	0.194	+	0.0499	0.0148	2	H1c1,G1c2
CREB3L1	40	GPC4	0.000333	0.0178	+	0.0482	0.0341	2	H3c1,C1c2
CREB3L1	40	HMGN1	0.000137	0.00944	+	0.00217	0.99	2	H1c1,C1c2
CREB3L1	40	KPNA2	0.000197	0.00612	-	-0.0235	0.408	2	H2c1,H3c1
CREB3L1	40	MMRN1	0.000184	0.0358	-	-0.0309	0.21	5	H3c1,G1c1,G1c2,C1c1,C1c2
CREB3L1	40	MPDZ	0.000137	0.00507	+	0.00497	0.904	2	H3c1,G1c2
CREB3L1	40	NDUFV2	0.000146	0.0245	+	0.0225	0.375	2	G1c2,C1c2
CREB3L1	40	NGFR	0.000139	0.00404	+	0.0123	0.634	1	C1c1
CREB3L1	40	NOP10	0.000206	0.0457	+	0.0314	0.197	3	H1c1,G1c1,G1c2
CREB3L1	40	OTX1	0.000254	0.0108	-	-0.0449	0.0369	2	H1c1,C2c1
CREB3L1	40	OTX2	0.000137	0.0105	+	0.0333	0.194	5	H1c1,H3c1,C1c2,C2c1,C2c2
CREB3L1	40	PARK7	0.00031	0.0256	+	0.016	0.586	2	H1c1,C1c1
CREB3L1	40	PET100	0.000746	0.00521	-	-0.00435	0.927	1	C2c1
CREB3L1	40	PODXL	0.000143	0.0625	+	0.071	0.00046	4	H1c1,H3c1,G1c1,C2c1
CREB3L1	40	POLR2L	0.000155	0.0146	+	0.0107	0.728	2	G1c1,C2c1
CREB3L1	40	POU3F3	0.000195	0.00476	-	-0.0145	0.616	2	C1c1,C2c1
CREB3L1	40	PPIA	0.000187	0.108	+	0.0354	0.121	5	H1c1,G1c1,G1c2,C1c1,C2c2
CREB3L1	40	PSMA7	0.000299	0.0323	+	0.0435	0.0528	1	C2c2
CREB3L1	40	ROMO1	0.000135	0.0398	+	0.0189	0.442	2	H1c1,C1c2
CREB3L1	40	SAP18	0.000203	0.0362	+	0.0423	0.0604	1	C2c2
CREB3L1	40	SCG3	0.000537	0.00966	+	0.0201	0.383	1	C2c2
CREB3L1	40	SERP1	0.000157	0.00982	+	0.0489	0.0274	2	H2c1,G1c1
CREB3L1	40	SF3B6	0.000169	0.011	+	0.0108	0.723	1	G1c1
CREB3L1	40	SOD1	0.000138	0.0241	+	0.0289	0.229	1	C1c2
CREB3L1	40	TCF7L1	0.000198	0.00842	+	0.0227	0.353	1	C1c1
CREB3L1	40	TRIM2	0.000147	0.00597	+	0.0118	0.714	2	C1c1,C2c1
CREB3L1	40	TUBB3	0.000432	0.00888	-	-0.0131	0.699	1	C1c1
CREB3L1	40	UTP11	0.000153	0.00704	+	0.00982	0.725	1	C1c2
CREB3L1	40	WFDC2	0.000163	0.0156	+	0.0576	0.00637	2	H1c1,C1c1
CREB3L1	40	ZEB2	0.000424	0.0193	-	-0.0138	0.568	2	C1c1,C2c1
CREB3L2	45	ACOT13	0.000166	0.00698	+	0.0123	0.719	2	H3c1,C1c1
CREB3L2	45	AKIRIN1	0.000171	0.00645	+	0.0127	0.663	3	H1c1,H2c1,C1c2
CREB3L2	45	ATP5F1C	0.000242	0.00928	+	0.0188	0.518	2	H3c1,C2c2
CREB3L2	45	BASP1	0.000387	0.0128	+	0.0587	0.00732	2	C2c1,C2c2
CREB3L2	45	BEX1	0.000155	0.00874	+	0.0116	0.694	1	G1c2
CREB3L2	45	BOLA3	0.000185	0.0207	-	-0.00147	0.966	3	H2c1,C1c1,C2c1
CREB3L2	45	C12orf75	0.00016	0.0157	+	0.0123	0.681	1	H1c1
CREB3L2	45	CACYBP	0.000195	0.0122	+	0.0171	0.524	2	C1c2,C2c2
CREB3L2	45	CKB	0.000167	0.0356	+	0.0373	0.125	1	C2c1
CREB3L2	45	CNIH4	0.000173	0.00496	+	0.0215	0.401	1	H1c1
CREB3L2	45	CNPY2	0.000238	0.0102	-	-0.0118	0.687	2	H3c1,C2c2
CREB3L2	45	COL1A1	0.000203	0.0233	+	0.0632	0.00292	2	H1c1,C2c1
CREB3L2	45	COL1A2	0.000313	0.0201	+	0.0469	0.0519	2	C2c1,C2c2
CREB3L2	45	CYB5A	0.000325	0.0178	+	0.053	0.0153	3	H2c1,G1c2,C2c2
CREB3L2	45	EIF1AX	0.000222	0.00521	+	0.0149	0.601	1	G1c1
CREB3L2	45	EMC6	0.000249	0.00909	+	0.00719	0.843	2	H1c1,C2c1
CREB3L2	45	FABP3	0.000204	0.0476	+	0.0118	0.695	2	C2c1,C2c2
CREB3L2	45	FGFR1	0.000303	0.00485	-	-0.0188	0.562	1	H3c1
CREB3L2	45	FGFR3	0.000963	0.00459	+	0.00491	0.868	1	G1c1
CREB3L2	45	FN1	0.000223	0.0224	+	0.0374	0.124	2	C1c1,C2c1
CREB3L2	45	HIGD1A	0.00018	0.00446	+	0.0449	0.0513	2	C1c1,C2c2
CREB3L2	45	HMGA1	0.000343	0.0314	+	0.0303	0.192	3	H2c1,G1c1,G1c2
CREB3L2	45	HMGB2	0.000413	0.00715	+	0.00632	0.859	1	H3c1
CREB3L2	45	HOXB2	0.000194	0.00928	+	0.00637	0.877	1	H2c1
CREB3L2	45	IGFBP5	0.000429	0.0484	+	0.0247	0.411	2	H3c1,C1c2
CREB3L2	45	IMMP1L	0.000242	0.00799	-	-0.00904	0.723	2	H1c1,G1c2
CREB3L2	45	LDHB	0.0002	0.0328	-	-0.0209	0.405	3	H1c1,G1c1,C1c2
CREB3L2	45	NDUFS4	0.000194	0.00453	+	0.00766	0.883	2	H2c1,C2c2
CREB3L2	45	NDUFS8	0.000355	0.00869	-	-0.023	0.452	3	C1c2,C2c1,C2c2
CREB3L2	45	NDUFV2	0.000151	0.0165	+	0.0104	0.775	2	H1c1,C2c2
CREB3L2	45	NEDD8	0.000193	0.0147	-	-0.00499	0.939	2	G1c2,C1c1
CREB3L2	45	NELL2	0.000319	0.00774	+	0.0172	0.542	2	G1c1,C1c2
CREB3L2	45	PHB	0.00018	0.0134	-	-0.00197	0.944	1	C2c2
CREB3L2	45	PODXL	0.000475	0.0415	+	0.019	0.453	2	G1c2,C1c2
CREB3L2	45	PPIAL4F	0.000209	0.0463	+	0.00338	0.931	4	H3c1,C1c1,C1c2,C2c2
CREB3L2	45	PSAT1	0.000253	0.0113	-	-0.00375	0.965	2	G1c1,C2c2
CREB3L2	45	PTMS	0.000482	0.00559	+	0.0405	0.107	1	C2c2
CREB3L2	45	RAC1	0.000505	0.0103	-	-0.00542	0.852	1	H1c1
CREB3L2	45	SKIL	0.000198	0.00764	+	0.0377	0.121	2	G1c1,G1c2
CREB3L2	45	TMEM205	0.00231	0.00689	+	0.0495	0.0194	3	H3c1,C1c1,C1c2
CREB3L2	45	TMEM97	0.000188	0.00892	+	0.0516	0.0183	4	G1c1,C1c1,C2c1,C2c2
CREB3L2	45	TMSB10	0.000182	0.0796	-	-0.0176	0.467	3	H1c1,H3c1,C2c1
CREB3L2	45	TUBB4B	0.00019	0.00384	+	0.0238	0.314	1	G1c2
CREB3L2	45	TULP4	0.00025	0.00878	+	0.00354	0.966	3	H1c1,C1c2,C2c2
CREB3L2	45	ZFHX4	0.000269	0.0195	+	0.0127	0.65	2	H2c1,H3c1
CREB3L4	37	ARL4C	0.000529	0.018	-	-0.00175	0.975	2	G1c2,C1c2
CREB3L4	37	CD24	0.000217	0.365	+	0.0832	6.28e-06	3	H2c1,C2c1,C2c2
CREB3L4	37	CDH3	0.00026	0.019	+	0.0936	4.43e-07	2	G1c1,G1c2
CREB3L4	37	CELSR2	0.000382	0.0124	-	-0.00431	0.913	1	H3c1
CREB3L4	37	COL2A1	0.000711	0.0103	-	-0.00837	0.832	3	H2c1,G1c1,G1c2
CREB3L4	37	CRABP1	0.000256	0.282	-	-0.0649	0.00183	4	H2c1,H3c1,C2c1,C2c2
CREB3L4	37	CSTB	0.00022	0.0352	+	0.0436	0.0691	2	H1c1,C2c2
CREB3L4	37	CXADR	0.000576	0.0168	-	-0.00189	0.97	1	G1c1
CREB3L4	37	DIAPH2	0.000224	0.0155	+	0.0427	0.0485	2	H2c1,G1c1
CREB3L4	37	ESRP1	0.000179	0.0437	+	0.0818	1.24e-05	1	C1c2
CREB3L4	37	GNG2	0.000751	0.0106	-	-0.0183	0.47	2	C1c2,C2c1
CREB3L4	37	GNPNAT1	0.000523	0.00915	+	0.0374	0.0848	1	G1c1
CREB3L4	37	GSTP1	0.0003	0.128	+	0.0446	0.0353	2	G1c1,C2c1
CREB3L4	37	HNRNPA1P48	0.000174	0.00513	+	0.0202	0.454	4	G1c1,G1c2,C1c2,C2c2
CREB3L4	37	HSPA8	0.000654	0.0612	+	0.0271	0.261	1	C2c2
CREB3L4	37	MEIS3	0.000847	0.0126	-	-0.0192	0.516	1	H2c1
CREB3L4	37	MYL6	0.000197	0.0746	+	0.00299	0.932	1	C2c2
CREB3L4	37	NLGN4X	0.000234	0.0167	+	0.0525	0.0124	1	C2c2
CREB3L4	37	NLN	0.000222	0.00739	+	0.07	0.000543	1	C1c1
CREB3L4	37	NPM3	0.000344	0.0106	+	0.0342	0.159	2	C1c2,C2c1
CREB3L4	37	OAZ1	0.000204	0.0888	+	0.062	0.00171	3	G1c2,C1c2,C2c1
CREB3L4	37	PCNX2	0.000441	0.0191	+	0.0566	0.00853	2	H2c1,C2c2
CREB3L4	37	PGAM1	0.000209	0.0292	+	0.0487	0.0287	3	H1c1,H3c1,G1c1
CREB3L4	37	PMAIP1	0.000231	0.0726	+	0.0878	2.3e-06	2	G1c1,C2c1
CREB3L4	37	PSMA5	0.000255	0.0224	+	0.0718	0.000252	1	C2c2
CREB3L4	37	RARRES2	0.000411	0.0812	+	0.109	2.33e-09	2	H1c1,C2c1
CREB3L4	37	SESN3	0.00101	0.0178	-	-0.0106	0.744	1	C1c2
CREB3L4	37	SIVA1	0.000172	0.00869	+	0.0404	0.0808	1	C1c2
CREB3L4	37	SNRPD1	0.000232	0.0535	+	0.0358	0.121	3	G1c1,C1c1,C2c1
CREB3L4	37	SRP14	0.000194	0.0115	-	-0.0309	0.255	2	C1c1,C2c1
CREB3L4	37	TERF1	0.000442	0.365	+	0.135	1.36e-14	5	H1c1,G1c1,G1c2,C1c1,C1c2
CREB3L4	37	TLE4	0.000185	0.0469	-	-0.0405	0.067	1	G1c1
CREB3L4	37	TMSB10	0.000231	0.201	-	-0.00135	0.953	3	H2c1,G1c1,C2c2
CREB3L4	37	TRIM28	0.000224	0.0141	+	0.0249	0.331	2	H2c1,C1c2
CREB3L4	37	TXN	0.000554	0.326	+	0.0654	0.000833	4	H3c1,G1c1,C1c1,C1c2
CREB3L4	37	USP9X	0.00034	0.0385	+	0.0738	0.000132	4	H1c1,H2c1,G1c1,C1c2
CREB3L4	37	ZNF593	0.000201	0.00934	+	0.0583	0.00687	2	H3c1,G1c2
CREB5	54	AARS	0.000167	0.00663	-	-0.00479	0.875	1	C2c1
CREB5	54	ATP5MD	0.000239	0.0869	-	-0.000748	0.982	1	C1c2
CREB5	54	C1orf61	0.000535	0.00977	+	0.0324	0.153	2	H1c1,C2c1
CREB5	54	C4orf48	0.000171	0.0166	+	0.0153	0.571	3	G1c2,C1c1,C2c2
CREB5	54	CARHSP1	0.000275	0.0178	-	-0.0257	0.322	2	G1c1,C2c1
CREB5	54	CD200	0.000387	0.00819	-	-0.0326	0.167	2	G1c2,C1c2
CREB5	54	CEBPZ	0.00023	0.0122	+	0.0199	0.439	2	H1c1,H2c1
CREB5	54	CEMIP2	0.000419	0.0105	+	0.0406	0.0609	4	H1c1,H2c1,G1c1,C1c2
CREB5	54	CENPV	0.000153	0.0296	+	0.025	0.342	4	H2c1,H3c1,C1c2,C2c2
CREB5	54	COX16	0.000156	0.0102	-	-0.0039	0.919	2	G1c2,C2c2
CREB5	54	DDT	0.000152	0.0338	-	-0.0406	0.0874	4	H2c1,H3c1,C1c2,C2c1
CREB5	54	EEF1A1	0.000269	0.0352	-	-0.00468	0.925	3	G1c2,C1c2,C2c2
CREB5	54	FN1	0.000161	0.013	+	0.0421	0.0943	1	G1c1
CREB5	54	FOXC1	0.000321	0.00647	+	0.0427	0.0887	2	C1c1,C2c2
CREB5	54	HMGN2	0.000156	0.00595	-	-7.5e-05	0.948	1	C2c1
CREB5	54	HMGN3	0.000188	0.00962	+	0.0176	0.585	1	C2c1
CREB5	54	HSPB1	0.000174	0.0259	-	-0.0396	0.0727	3	G1c1,G1c2,C1c2
CREB5	54	IDI1	0.000193	0.0102	-	-0.0374	0.0954	4	H2c1,G1c1,C1c1,C2c2
CREB5	54	LAPTM4A	0.000193	0.012	-	-0.0192	0.538	1	H2c1
CREB5	54	LSM7	0.00016	0.046	-	-0.0377	0.0986	2	H1c1,G1c2
CREB5	54	MAP2	0.000219	0.0301	-	-0.0135	0.658	3	C1c1,C1c2,C2c2
CREB5	54	MKI67	0.000155	0.00616	+	0.00679	0.825	1	C2c1
CREB5	54	MTHFD2	0.000166	0.0121	-	-0.0111	0.708	2	C1c2,C2c2
CREB5	54	MTLN	0.000347	0.0246	-	-0.0383	0.107	2	C1c2,C2c2
CREB5	54	NACA2	0.00015	0.00328	-	-0.0165	0.582	2	H3c1,C2c1
CREB5	54	NDUFAF4	0.000458	0.0166	-	-0.0374	0.144	2	G1c1,C2c2
CREB5	54	NF1	0.000528	0.00735	+	0.0419	0.0752	1	C1c2
CREB5	54	NME1	0.000153	0.0284	-	-0.03	0.232	2	H1c1,C2c2
CREB5	54	NOP10	0.000318	0.0483	-	-0.0158	0.541	2	G1c1,G1c2
CREB5	54	OTX1	0.000184	0.00715	+	0.00803	0.79	1	H3c1
CREB5	54	PIN4	0.000501	0.00632	+	0.0177	0.541	1	C1c1
CREB5	54	PSMB1	0.000184	0.0245	+	0.00152	0.97	3	G1c1,G1c2,C1c2
CREB5	54	PSMD7	0.00035	0.00862	-	-0.0158	0.521	1	C2c2
CREB5	54	PSMG4	0.00103	0.0149	+	0.00422	0.97	2	C1c2,C2c2
CREB5	54	QKI	0.000227	0.00956	+	0.0134	0.65	3	G1c1,G1c2,C1c2
CREB5	54	RABAC1	0.000325	0.0103	+	0.00298	0.916	1	G1c2
CREB5	54	RGMA	0.00126	0.009	+	0.00138	0.961	3	H2c1,G1c1,C1c1
CREB5	54	RNF181	0.000167	0.019	-	-0.0536	0.0175	4	H3c1,C1c1,C1c2,C2c2
CREB5	54	RPA3	0.000426	0.0364	-	-0.0183	0.553	1	C2c1
CREB5	54	SLC25A5	0.000442	0.0293	+	0.0136	0.622	1	H1c1
CREB5	54	SMIM19	0.00015	0.0123	+	0.0285	0.278	1	G1c1
CREB5	54	SMIM20	0.00016	0.00498	-	-0.00523	0.916	2	C1c2,C2c2
CREB5	54	SNRPD1	0.00015	0.0401	-	-0.0391	0.0913	3	H1c1,H2c1,G1c2
CREB5	54	SNRPF	0.000231	0.0606	-	-0.0281	0.31	2	H1c1,G1c1
CREB5	54	SOD1	0.00015	0.0229	-	-0.000845	0.978	2	G1c2,C2c1
CREB5	54	SRP19	0.000419	0.00584	+	0.0232	0.41	1	G1c1
CREB5	54	SUB1	0.000321	0.0201	-	-0.00963	0.726	1	C1c1
CREB5	54	TMSB10	0.000922	0.132	-	-0.00693	0.816	3	C1c1,C2c1,C2c2
CREB5	54	TNFRSF19	0.000265	0.00746	+	0.0339	0.136	2	H1c1,H2c1
CREB5	54	TOMM22	0.000402	0.00976	-	-0.0288	0.217	3	H3c1,C1c1,C1c2
CREB5	54	TPT1	0.000237	0.0255	+	0.0199	0.454	1	H2c1
CREB5	54	TRMT112	0.000244	0.0697	-	-0.00991	0.75	2	H2c1,G1c1
CREB5	54	USP44	0.00015	0.00687	-	-0.0189	0.509	1	G1c1
CREB5	54	ZIC2	0.000194	0.00523	-	-0.0189	0.489	1	H2c1
CREBL2	60	APOC1	0.000172	0.0444	+	0.0808	2.59e-05	1	C1c2
CREBL2	60	ATP5MF	0.000421	0.0291	+	0.0579	0.00925	1	C2c2
CREBL2	60	BTF3	0.000247	0.0945	+	0.0356	0.0929	2	H3c1,G1c2
CREBL2	60	C1orf61	0.000242	0.0347	+	0.0126	0.808	3	H1c1,C1c1,C2c2
CREBL2	60	CD164	0.000197	0.0178	+	0.0722	0.000336	1	C1c1
CREBL2	60	CHCHD10	0.000278	0.131	+	0.0585	0.00585	2	G1c1,C2c2
CREBL2	60	CISD2	0.000271	0.0197	+	0.0372	0.143	1	H1c1
CREBL2	60	CLTA	0.000167	0.0202	+	0.0486	0.0273	1	H3c1
CREBL2	60	CLU	0.000204	0.044	+	0.0503	0.037	2	C2c1,C2c2
CREBL2	60	COX17	0.000197	0.0918	+	0.0783	6.86e-05	2	H2c1,C1c1
CREBL2	60	CRABP1	0.000282	0.722	-	-0.097	1.46e-07	4	H3c1,C1c1,C2c1,C2c2
CREBL2	60	CRIP1	0.000173	0.221	-	-0.0251	0.188	2	H1c1,H3c1
CREBL2	60	CSTB	0.000221	0.0523	+	0.055	0.0146	1	C2c2
CREBL2	60	CYCS	0.000198	0.0783	+	0.0941	6.57e-07	1	G1c1
CREBL2	60	DBI	0.000637	0.0276	+	0.0316	0.194	2	H3c1,G1c2
CREBL2	60	DLL1	0.00023	0.0257	-	-0.0153	0.558	1	H2c1
CREBL2	60	DNMT3B	0.0013	0.669	+	0.162	1.7e-20	6	H1c1,H3c1,G1c1,C1c2,C2c1,C2c2
CREBL2	60	DPPA4	0.000167	0.301	+	0.118	1.18e-10	1	C2c1
CREBL2	60	DUSP6	0.00022	0.0172	+	0.0249	0.334	2	G1c2,C2c2
CREBL2	60	DYNLL1	0.000513	0.041	+	0.0467	0.0368	1	C2c1
CREBL2	60	EPHA7	0.000187	0.151	-	-0.0396	0.0577	1	C2c2
CREBL2	60	EXOSC8	0.00029	0.014	+	0.0283	0.261	2	C1c2,C2c2
CREBL2	60	FGF2	0.000272	0.0371	+	0.0935	1.06e-06	1	C2c2
CREBL2	60	FKBP1A	0.000365	0.0167	+	0.0665	0.000776	1	G1c1
CREBL2	60	FTL	0.000235	0.393	+	0.0629	0.00145	3	H2c1,G1c2,C1c1
CREBL2	60	FZD7	0.000254	0.0368	+	0.0579	0.00386	2	H1c1,C1c2
CREBL2	60	GLIPR1L1	0.000466	0.0131	+	0.0435	0.0625	3	H2c1,C1c2,C2c2
CREBL2	60	HMGA1	0.000693	0.1	+	0.0721	0.000277	2	H1c1,C1c1
CREBL2	60	HMGA2	0.000165	0.099	-	-0.0613	0.00625	2	H2c1,C2c1
CREBL2	60	HSP90AB1	0.000181	0.0978	+	0.0837	1.02e-05	3	H1c1,G1c1,C2c1
CREBL2	60	IDI1	0.000236	0.0134	+	0.0406	0.073	3	H2c1,G1c2,C2c1
CREBL2	60	ITM2A	0.000264	0.0199	+	0.0325	0.162	1	C2c2
CREBL2	60	JARID2	0.000256	0.0668	+	0.0951	3.11e-07	1	C2c2
CREBL2	60	KPNA2	0.000327	0.0198	+	0.0486	0.0267	1	C2c1
CREBL2	60	KRT19	0.000335	0.0694	+	0.0725	0.000178	1	H1c1
CREBL2	60	MALSU1	0.000241	0.0212	+	0.0683	0.000825	3	H2c1,G1c1,C1c1
CREBL2	60	MMADHC	0.000198	0.0206	+	0.0686	0.000736	1	H3c1
CREBL2	60	MTA3	0.00022	0.0147	+	0.0586	0.00339	1	H1c1
CREBL2	60	MUSTN1	0.000332	0.131	-	-0.0444	0.0396	3	H3c1,G1c1,C1c1
CREBL2	60	NACA	0.000179	0.0377	-	-0.000284	0.986	2	G1c1,C2c2
CREBL2	60	NDUFA7	0.00019	0.0514	+	0.0527	0.0153	3	G1c1,G1c2,C2c1
CREBL2	60	NDUFB4	0.000357	0.0678	+	0.042	0.0671	1	H1c1
CREBL2	60	NME3	0.000207	0.0176	+	0.0743	0.000166	1	C1c1
CREBL2	60	NOL7	0.00041	0.023	+	0.0514	0.0185	2	G1c1,C2c1
CREBL2	60	POLR2G	0.000278	0.0383	+	0.0488	0.0313	2	G1c2,C2c1
CREBL2	60	POU5F1	0.000361	0.86	+	0.143	4.84e-16	4	G1c1,C1c1,C2c1,C2c2
CREBL2	60	PSIP1	0.000194	0.0518	+	0.0849	9.2e-06	2	H2c1,H3c1
CREBL2	60	RAB34	0.000481	0.0186	+	0.0585	0.00461	2	H2c1,C2c1
CREBL2	60	S100A11	0.000179	0.124	+	0.0645	0.00099	5	H3c1,G1c2,C1c1,C1c2,C2c2
CREBL2	60	SLC7A5	0.000194	0.043	+	0.127	2.32e-12	5	H1c1,H2c1,G1c1,G1c2,C1c1
CREBL2	60	TAGLN	0.000213	0.09	+	0.0694	0.000499	2	H1c1,C2c1
CREBL2	60	TDGF1	0.000183	0.402	+	0.147	1.14e-16	3	H3c1,G1c1,G1c2
CREBL2	60	TDRP	0.000165	0.0468	+	0.0938	6.99e-07	3	G1c2,C1c2,C2c1
CREBL2	60	TERF1	0.00018	0.631	+	0.126	1.33e-12	2	G1c1,C1c1
CREBL2	60	TIMM10	0.000166	0.0314	+	0.0669	0.00073	2	C1c1,C2c2
CREBL2	60	TPBG	0.000184	0.0837	-	-0.032	0.129	3	H1c1,G1c1,C2c2
CREBL2	60	TUBA1A	0.000367	0.33	-	-0.0762	8.42e-05	2	H3c1,C1c2
CREBL2	60	UQCRH	0.000324	0.205	+	0.0815	1.18e-05	4	H1c1,G1c1,G1c2,C2c1
CREBL2	60	VDAC2	0.000268	0.0325	+	0.0446	0.0507	3	H1c1,C1c2,C2c1
CREBL2	60	VRTN	0.000353	0.0292	+	0.0939	6.98e-07	3	H3c1,G1c2,C1c1
CREBZF	42	ATOX1	0.00021	0.00605	+	0.00939	0.736	2	C1c1,C2c1
CREBZF	42	ATP5F1E	0.00041	0.0218	-	-0.00174	0.924	2	H1c1,C1c1
CREBZF	42	BOC	0.000173	0.0166	+	0.00869	0.882	2	H1c1,C2c2
CREBZF	42	BTF3	0.000265	0.0505	-	-0.00664	0.869	3	H2c1,G1c2,C1c1
CREBZF	42	CCT5	0.000598	0.0108	+	0.0625	0.00308	1	C2c1
CREBZF	42	COA4	0.000293	0.00461	+	0.0186	0.468	2	H2c1,G1c2
CREBZF	42	COX6A1	0.000191	0.0466	+	0.0386	0.1	3	G1c1,C2c1,C2c2
CREBZF	42	DENR	0.000271	0.00679	+	0.0308	0.231	1	C1c1
CREBZF	42	EIF4A1	0.00026	0.024	+	0.0143	0.692	1	H2c1
CREBZF	42	EPHA7	0.000254	0.0637	+	0.0114	0.805	1	C1c1
CREBZF	42	EXOSC5	0.000413	0.00499	+	0.0241	0.37	1	C1c2
CREBZF	42	GJC1	0.000192	0.00418	+	0.0369	0.125	1	G1c2
CREBZF	42	GTF3C6	0.000512	0.00845	-	-0.0174	0.498	2	H1c1,G1c2
CREBZF	42	MAPK1	0.000514	0.0046	-	-0.0145	0.704	3	G1c1,C1c1,C2c2
CREBZF	42	MAPK10	0.000604	0.0127	-	-0.0202	0.505	1	G1c1
CREBZF	42	MGST3	0.000561	0.00952	-	-0.0288	0.242	1	H3c1
CREBZF	42	NDUFB2	0.000284	0.0147	-	-0.0128	0.697	1	C1c1
CREBZF	42	NDUFS8	0.000216	0.01	+	0.00914	0.763	1	C2c2
CREBZF	42	NPY	0.000397	0.00429	+	0.0177	0.46	2	G1c2,C1c2
CREBZF	42	PCDH8	0.000238	0.00758	-	-0.00975	0.79	2	H3c1,C1c2
CREBZF	42	PEG10	0.000172	0.00996	-	-0.0427	0.0595	2	C1c2,C2c2
CREBZF	42	PFN1	0.000355	0.133	+	0.0513	0.0244	4	H1c1,H3c1,G1c1,G1c2
CREBZF	42	PHC1	0.000208	0.0159	+	0.0362	0.12	3	G1c1,C1c2,C2c2
CREBZF	42	PLAGL1	0.000181	0.00909	-	-0.0146	0.65	3	H1c1,H3c1,C2c1
CREBZF	42	POLR2H	0.000194	0.009	+	0.0221	0.322	3	H3c1,C1c1,C2c2
CREBZF	42	PSMB10	0.000226	0.00892	+	0.0399	0.0941	3	H2c1,C2c1,C2c2
CREBZF	42	PTMA	0.000176	0.0278	+	0.00812	0.761	2	H1c1,C1c1
CREBZF	42	PTPRZ1	0.000255	0.016	+	0.00478	0.931	2	G1c1,C2c1
CREBZF	42	PTRH2	0.000665	0.00633	+	0.0335	0.19	2	H1c1,C1c1
CREBZF	42	PTX3	0.000173	0.0211	+	0.00505	0.99	2	H3c1,C1c1
CREBZF	42	RBM3	0.000683	0.00567	+	0.0502	0.0248	1	C2c2
CREBZF	42	RBPMS2	0.000259	0.0135	+	0.0365	0.135	3	G1c2,C2c1,C2c2
CREBZF	42	RRAS2	0.000262	0.00492	+	0.0528	0.00766	2	H1c1,C2c1
[truncated: 35,344 more rows]

## Sheet: Table S4
Table S4. Pruned modules in the brain dataset.
regulator	module_size	target	adj_regulator_target	kIM	direction
AHR	44	ADGRB3	0.101	16.3	+
AHR	44	ADGRL2	0.134	13.3	+
AHR	44	ATRNL1	0.0937	14	+
AHR	44	BRINP1	0.0991	15.7	+
AHR	44	CACNB4	0.103	15	+
AHR	44	CDH18	0.0952	12.6	+
AHR	44	CDK14	0.112	14.1	+
AHR	44	CELF2	0.092	19.4	+
AHR	44	CPNE4	0.0954	16.7	+
AHR	44	CTNNA2	0.101	12.3	+
AHR	44	DGKI	0.112	15.7	+
AHR	44	EFNA5	0.108	15.6	+
AHR	44	FSTL4	0.108	17.7	+
AHR	44	HECW1	0.092	19.6	+
AHR	44	HTR2A	0.0943	14.7	+
AHR	44	KCNB2	0.0999	15.3	+
AHR	44	KCNH1	0.115	16.6	+
AHR	44	KCNH5	0.123	14.3	+
AHR	44	KHDRBS2	0.13	18.4	+
AHR	44	KHDRBS3	0.101	18.6	+
AHR	44	LDB2	0.101	19.2	+
AHR	44	LRFN5	0.111	16.2	+
AHR	44	MAPK10	0.0926	13.8	+
AHR	44	MEF2C	0.109	12.9	+
AHR	44	MOG	0.096	12.9	-
AHR	44	NAV3	0.0959	17.4	+
AHR	44	NCKAP5	0.0972	12.6	-
AHR	44	NEGR1	0.129	18.3	+
AHR	44	NELL2	0.116	18.3	+
AHR	44	OLFM3	0.0988	14.9	+
AHR	44	PPP3CA	0.0969	16.6	+
AHR	44	PTPRD	0.0946	18.1	+
AHR	44	QKI	0.0987	18.7	-
AHR	44	RALYL	0.103	14.5	+
AHR	44	RGS7	0.0938	13.1	+
AHR	44	RIMS2	0.0959	15	+
AHR	44	RORB	0.12	15.6	+
AHR	44	RYR2	0.104	18.1	+
AHR	44	ST6GALNAC5	0.111	15.6	+
AHR	44	SYT1	0.115	15.6	+
AHR	44	TENM2	0.111	11.7	+
AHR	44	UGT8	0.098	13.2	-
AHR	44	UNC5D	0.133	14.2	+
AHR	44	ZNF385B	0.114	16.1	+
ALX4	49	ADAM23	0.0282	12.9	+
ALX4	49	ADGRB3	0.0275	16.1	+
ALX4	49	CACNB4	0.0287	15	+
ALX4	49	CADPS2	0.0275	16.7	+
ALX4	49	CDK14	0.0263	14.4	+
ALX4	49	CELF4	0.0257	13.6	+
ALX4	49	CERS6	0.0297	11.1	+
ALX4	49	CLSTN2	0.0301	15	+
ALX4	49	CPNE4	0.0267	16.3	+
ALX4	49	DCLK1	0.0282	16.7	+
ALX4	49	DOCK10	0.0286	14.9	-
ALX4	49	DPP10	0.0323	10.8	+
ALX4	49	DYNC1I1	0.0273	12.3	+
ALX4	49	ELAVL4	0.0298	12.9	+
ALX4	49	EPHA5	0.0266	13.6	+
ALX4	49	FAM155A	0.0271	16.3	+
ALX4	49	FMN1	0.0284	13.6	+
ALX4	49	FOCAD	0.0261	11.1	+
ALX4	49	FRMD5	0.0272	13.2	-
ALX4	49	GAP43	0.0257	10.8	+
ALX4	49	GRM8	0.0303	12.7	+
ALX4	49	HTR2A	0.0282	13.7	+
ALX4	49	KCNH7	0.0257	14.6	+
ALX4	49	KCNQ3	0.0293	13.9	+
ALX4	49	KHDRBS3	0.0291	18.8	+
ALX4	49	MEF2C	0.0283	12.3	+
ALX4	49	MOG	0.0286	13.6	-
ALX4	49	NAV3	0.0292	17.9	+
ALX4	49	NCK2	0.0285	11.3	+
ALX4	49	NRG1	0.027	15.5	+
ALX4	49	NRG3	0.0291	14.3	+
ALX4	49	OPCML	0.0277	14.9	+
ALX4	49	OXR1	0.0326	10.9	+
ALX4	49	PCLO	0.0292	12.8	+
ALX4	49	PRKAG2	0.0329	15.5	+
ALX4	49	RAP1GAP2	0.0276	14.4	+
ALX4	49	RAPGEF4	0.0264	11.6	+
ALX4	49	RASGEF1B	0.0257	12.2	+
ALX4	49	RBFOX3	0.0258	15.1	+
ALX4	49	RIT2	0.0261	12.2	+
ALX4	49	RYR2	0.0331	18.9	+
ALX4	49	SH3GL2	0.0315	17.4	+
ALX4	49	SLC4A10	0.0291	11.7	+
ALX4	49	SLIT1	0.0266	13.5	+
ALX4	49	SV2B	0.0264	17.6	+
ALX4	49	SYN2	0.0282	13.1	+
ALX4	49	SYT1	0.0403	18.1	+
ALX4	49	TENM4	0.0284	14	+
ALX4	49	ZNF385B	0.0304	17.1	+
AR	47	ANO3	0.0804	17.5	+
AR	47	CA10	0.0953	19	+
AR	47	CACNA2D1	0.109	17.9	+
AR	47	CELF2	0.0788	21.8	+
AR	47	CPNE4	0.0872	15.7	+
AR	47	CSMD1	0.084	16.3	+
AR	47	CUX2	0.1	15.7	+
AR	47	DLGAP2	0.104	18.9	+
AR	47	DNER	0.0785	15.1	-
AR	47	DPYD	0.101	16.6	+
AR	47	ERBB4	0.0937	16.2	-
AR	47	FAM155A	0.103	18	+
AR	47	GAD1	0.0854	14.1	+
AR	47	GAD2	0.0849	13	+
AR	47	GLRA3	0.079	15.4	+
AR	47	GRIA3	0.098	12.9	+
AR	47	GRIN2B	0.0784	11.8	+
AR	47	HS6ST3	0.129	17.8	+
AR	47	KALRN	0.0891	22.3	+
AR	47	KCNB2	0.0967	14.9	+
AR	47	KCNH1	0.0831	15.9	+
AR	47	KCNH7	0.0787	13.9	+
AR	47	KCNIP4	0.0886	21.8	+
AR	47	KCTD16	0.0958	14.6	+
AR	47	KHDRBS2	0.0938	15.3	+
AR	47	LINGO2	0.082	17.6	+
AR	47	LRRTM4	0.1	17.4	+
AR	47	MLIP	0.106	20.8	+
AR	47	NEK10	0.0838	13	+
AR	47	NELL1	0.087	14.8	+
AR	47	NELL2	0.0826	16.8	+
AR	47	NTRK3	0.091	17	+
AR	47	PCSK2	0.0793	17.7	+
AR	47	PDE1A	0.0969	14.4	+
AR	47	PLEKHA5	0.0772	15.5	+
AR	47	PPFIA2	0.0783	17.1	+
AR	47	PTK2B	0.0826	19.4	+
AR	47	PTPRD	0.0953	16.2	+
AR	47	RFX3	0.101	15.4	+
AR	47	RGS7	0.0904	13.7	+
AR	47	SLIT3	0.0788	19.4	+
AR	47	SMAD3	0.0806	17	+
AR	47	SORBS2	0.1	16.8	+
AR	47	ST6GALNAC5	0.0842	16.7	+
AR	47	STXBP5L	0.0813	21.4	+
AR	47	TMEM108	0.0994	14	+
AR	47	ZNF536	0.0888	18.6	-
ARID1A	59	ADGRB3	0.0424	18.4	+
ARID1A	59	ADGRL2	0.0408	17.9	+
ARID1A	59	ADGRL3	0.0405	17.3	+
ARID1A	59	ARHGAP26	0.0419	20.4	+
ARID1A	59	ATRNL1	0.0401	19	+
ARID1A	59	CACNA1B	0.0515	17.3	+
ARID1A	59	CACNA1C	0.0464	21.5	+
ARID1A	59	CACNA1E	0.0471	20.6	+
ARID1A	59	CADM2	0.0396	15	+
ARID1A	59	CELF2	0.0453	22.8	+
ARID1A	59	CNTN4	0.0485	14.5	+
ARID1A	59	CSMD1	0.0434	21.5	+
ARID1A	59	CTNND2	0.0432	17.7	+
ARID1A	59	CUX2	0.0438	19.4	+
ARID1A	59	DGKB	0.0411	20.6	+
ARID1A	59	DGKG	0.0407	15.7	+
ARID1A	59	DLG2	0.0517	17.1	+
ARID1A	59	DLGAP1	0.0595	16.7	+
ARID1A	59	DLGAP2	0.0505	23.4	+
ARID1A	59	EPHA6	0.0449	15.8	+
ARID1A	59	FAM155A	0.0518	22.6	+
ARID1A	59	FHOD3	0.0399	16.2	+
ARID1A	59	FRMD4A	0.0577	16.4	+
ARID1A	59	GABRB1	0.0407	16	+
ARID1A	59	GRIA3	0.0454	18.7	+
ARID1A	59	GRIN2B	0.0616	18.7	+
ARID1A	59	GRM5	0.0474	17.5	+
ARID1A	59	KALRN	0.0436	24.3	+
ARID1A	59	KCNMA1	0.0395	20.5	+
ARID1A	59	KCTD16	0.0476	18.9	+
ARID1A	59	KHDRBS2	0.0441	16.8	+
ARID1A	59	KSR2	0.0433	18	+
ARID1A	59	LINGO2	0.046	20.8	+
ARID1A	59	LRFN5	0.0442	19.9	+
ARID1A	59	LRRC7	0.0405	19.1	+
ARID1A	59	LRRTM4	0.0451	21.1	+
ARID1A	59	MOG	0.041	17.4	-
ARID1A	59	MSRA	0.0398	15.5	+
ARID1A	59	MYT1L	0.0438	15.4	+
ARID1A	59	NEGR1	0.0445	18.8	+
ARID1A	59	NRG3	0.0477	18.1	+
ARID1A	59	NRXN1	0.0415	15.6	+
ARID1A	59	NTRK3	0.047	21	+
ARID1A	59	PLEKHA5	0.0407	19.9	+
ARID1A	59	PPFIA2	0.0452	20.3	+
ARID1A	59	PTK2B	0.04	20.3	+
ARID1A	59	RBFOX1	0.0485	17.5	+
ARID1A	59	RFX3	0.0438	17.7	+
ARID1A	59	RIMBP2	0.0404	15.9	+
ARID1A	59	RIMS2	0.0423	19	+
ARID1A	59	SCN8A	0.0399	15.9	+
ARID1A	59	SHANK2	0.0417	18.4	+
ARID1A	59	SORBS2	0.0413	20.4	+
ARID1A	59	STXBP5L	0.0405	23.1	+
ARID1A	59	TANC2	0.0398	17.6	+
ARID1A	59	TENM2	0.0445	17.7	+
ARID1A	59	TMEM108	0.0495	19	+
ARID1A	59	TMEM178B	0.0419	17.1	+
ARID1A	59	UGT8	0.0415	17.1	-
ARID2	54	BCAS1	0.0623	16.1	+
ARID2	54	CACNA1B	0.0433	14.1	-
ARID2	54	CACNA1E	0.0465	14.8	-
ARID2	54	CACNG3	0.0424	12	-
ARID2	54	CADPS2	0.0392	7.96	+
ARID2	54	CAMK2A	0.0443	12.1	-
ARID2	54	CDH19	0.0518	13.5	+
ARID2	54	CDH9	0.0619	13	-
ARID2	54	CELF5	0.0406	12.1	-
ARID2	54	CLIC4	0.0453	13.8	+
ARID2	54	CNTN4	0.0509	13.2	-
ARID2	54	CSMD1	0.039	15.4	-
ARID2	54	CUX2	0.0447	12.9	-
ARID2	54	DAAM2	0.0491	16.5	+
ARID2	54	DAB1	0.0452	12.6	-
ARID2	54	DNM3	0.045	11.3	+
ARID2	54	DOCK1	0.0509	12.1	+
ARID2	54	DOCK5	0.049	16.9	+
ARID2	54	EPHA6	0.0488	13.2	-
ARID2	54	ERMN	0.0436	13.2	+
ARID2	54	FA2H	0.0466	15.3	+
ARID2	54	FRMD4A	0.0395	13.7	-
ARID2	54	GALNTL6	0.0509	12.6	-
ARID2	54	GRIA1	0.0455	12.8	-
ARID2	54	GRIA4	0.0434	13.7	-
ARID2	54	GRIN2B	0.0516	15.9	-
ARID2	54	GRM3	0.0556	11.7	+
ARID2	54	HEPACAM	0.0533	15.4	+
ARID2	54	HS6ST3	0.0405	14.6	-
ARID2	54	MAL	0.0421	17.1	+
ARID2	54	MBP	0.0461	13.2	+
ARID2	54	MEGF10	0.0567	14.8	+
ARID2	54	MOG	0.045	19.9	+
ARID2	54	MYRF	0.0424	14.8	+
ARID2	54	NCKAP5	0.0403	13.4	+
ARID2	54	OPALIN	0.0407	17.8	+
ARID2	54	PAK3	0.0424	12.5	-
ARID2	54	PLD1	0.0505	13.8	+
ARID2	54	PLEKHA5	0.0406	14.1	-
ARID2	54	PLLP	0.0427	13.1	+
ARID2	54	PRR5L	0.0427	13	+
ARID2	54	RGS6	0.0487	13.8	-
ARID2	54	ROBO2	0.0499	13.3	-
ARID2	54	SH3TC2	0.0495	16.1	+
ARID2	54	SHROOM4	0.0523	15.8	+
ARID2	54	SLC24A2	0.0495	12.6	+
ARID2	54	SORBS2	0.0457	14.4	-
ARID2	54	TENM2	0.0392	14.1	-
ARID2	54	TMEM144	0.0419	15.9	+
ARID2	54	TMEM178B	0.0401	11.9	-
ARID2	54	TMTC2	0.0394	12.9	+
ARID2	54	TTYH2	0.0437	13.9	+
ARID2	54	UGT8	0.0522	18.9	+
ARID2	54	ZCCHC24	0.0579	13.4	+
ARID3B	56	AFF3	0.0679	17.3	+
ARID3B	56	ANKRD33B	0.0752	19.1	+
ARID3B	56	ARHGAP26	0.0703	20.3	+
ARID3B	56	ATP2B1	0.0816	21.3	+
ARID3B	56	BRINP1	0.0705	18.4	+
ARID3B	56	BTBD9	0.072	19.5	+
ARID3B	56	CACNA1B	0.0773	16.7	+
ARID3B	56	CACNA1C	0.0824	22.1	+
ARID3B	56	CACNA1E	0.087	20.3	+
ARID3B	56	CACNA2D3	0.0692	17.2	+
ARID3B	56	CAMK1D	0.0675	19.7	+
ARID3B	56	CELF2	0.0803	26.9	+
ARID3B	56	CHRM3	0.0752	16.6	+
ARID3B	56	CHSY3	0.0712	16.4	+
ARID3B	56	DCLK1	0.0847	20.4	+
ARID3B	56	DGKI	0.0689	19.7	+
ARID3B	56	EPHA4	0.0711	20.5	+
ARID3B	56	ERC2	0.0918	22.3	+
ARID3B	56	FAM155A	0.0798	21.9	+
ARID3B	56	FSTL4	0.0709	22.3	+
ARID3B	56	GABBR2	0.0854	18.2	+
ARID3B	56	GRIA3	0.0695	15.8	+
ARID3B	56	GRM1	0.0747	17.1	+
ARID3B	56	HOMER1	0.1	20.8	+
ARID3B	56	KALRN	0.0885	27.8	+
ARID3B	56	KCNIP4	0.0742	26.3	+
ARID3B	56	KCNMA1	0.0853	22.6	+
ARID3B	56	KIAA1211L	0.073	24.2	+
ARID3B	56	LDB2	0.081	24.3	+
ARID3B	56	LINGO2	0.0743	19.8	+
ARID3B	56	LRFN2	0.07	18.8	+
ARID3B	56	LRRC7	0.085	18.7	+
ARID3B	56	NAV3	0.0674	22.3	+
ARID3B	56	NELL1	0.0696	18.5	+
ARID3B	56	NRG1	0.0835	18.5	+
ARID3B	56	NRG3	0.0673	16.2	+
ARID3B	56	PCSK2	0.0742	21.7	+
ARID3B	56	PDE1A	0.0667	17.7	+
ARID3B	56	PDE4D	0.0677	17.7	+
ARID3B	56	PLEKHA5	0.074	18.1	+
ARID3B	56	PPP2R2C	0.0787	21.4	+
ARID3B	56	PRKCB	0.0785	19.2	+
ARID3B	56	PTK2B	0.0678	21.8	+
ARID3B	56	R3HDM1	0.0795	23.9	+
ARID3B	56	RBFOX3	0.0865	21.5	+
ARID3B	56	RGS6	0.0757	18.8	+
ARID3B	56	RYR2	0.0966	24	+
ARID3B	56	SHANK2	0.0752	18.7	+
ARID3B	56	SIPA1L1	0.0708	17.1	+
ARID3B	56	SLIT3	0.0721	23	+
ARID3B	56	STXBP5L	0.0672	26.4	+
ARID3B	56	SV2B	0.0728	25.2	+
ARID3B	56	SYN3	0.0742	18.9	+
ARID3B	56	SYT1	0.091	16.5	+
ARID3B	56	TENM4	0.0859	16.4	+
ARID3B	56	TMEM132D	0.0687	18.4	+
ARID5A	47	ADGRB3	0.0447	15.7	+
ARID5A	47	ADGRL2	0.0381	15	+
ARID5A	47	ARHGAP26	0.0428	17.7	+
ARID5A	47	ATRNL1	0.0483	16.7	+
ARID5A	47	CA10	0.0473	18.7	+
ARID5A	47	CACNA1B	0.0368	13.2	+
ARID5A	47	CADPS2	0.0415	13.8	+
ARID5A	47	CAMK2A	0.0384	18.1	+
ARID5A	47	CHN1	0.0371	17.4	+
ARID5A	47	CTDSPL	0.0373	13	+
ARID5A	47	CUX2	0.0496	15.7	+
ARID5A	47	DCLK1	0.0382	16.4	+
ARID5A	47	DGKI	0.0383	16.5	+
ARID5A	47	DLGAP2	0.0498	19.6	+
ARID5A	47	DOCK10	0.0381	14.5	-
ARID5A	47	ERC2	0.0453	17.9	+
ARID5A	47	FAM155A	0.0375	17.8	+
ARID5A	47	GRIA3	0.0415	14.2	+
ARID5A	47	HOMER1	0.0455	17.7	+
ARID5A	47	HS6ST3	0.0387	17.4	+
ARID5A	47	KALRN	0.0416	22.1	+
ARID5A	47	KCNIP4	0.0424	21.1	+
ARID5A	47	KCTD1	0.0385	17.5	+
ARID5A	47	KCTD16	0.0478	14.7	+
ARID5A	47	KHDRBS2	0.0409	15.6	+
ARID5A	47	KIAA1211L	0.0396	19.4	+
ARID5A	47	LDB2	0.0389	19.7	+
ARID5A	47	LRFN5	0.0378	17.2	+
ARID5A	47	NIN	0.0382	14	+
ARID5A	47	PLCB1	0.0399	14.7	+
ARID5A	47	PLEKHA5	0.0398	16.1	+
ARID5A	47	PTK2B	0.0368	18.5	+
ARID5A	47	RAP1GAP2	0.0369	13.6	+
ARID5A	47	RBFOX1	0.0409	12.5	+
ARID5A	47	RIT2	0.0522	12.5	+
ARID5A	47	ROCK2	0.0365	13.4	+
ARID5A	47	RYR2	0.0371	18	+
ARID5A	47	SLC35F3	0.0404	15.3	+
ARID5A	47	SMAD3	0.0427	16.8	+
ARID5A	47	ST6GALNAC5	0.0367	17.1	+
ARID5A	47	STXBP5L	0.0393	21.6	+
ARID5A	47	SYBU	0.0403	16.1	+
ARID5A	47	TANC2	0.043	14	+
ARID5A	47	TESPA1	0.0393	17.1	+
ARID5A	47	TMEM108	0.0385	13.9	+
ARID5A	47	TMEM132D	0.0583	15.3	+
ARID5A	47	TMEM178B	0.0513	13.9	+
ARID5B	46	ADGRL2	0.121	15	+
ARID5B	46	ARHGAP26	0.134	17.5	+
ARID5B	46	ATRNL1	0.173	16.7	+
ARID5B	46	BRINP2	0.142	12.9	+
ARID5B	46	CACNA2D1	0.149	16.7	+
ARID5B	46	CELF2	0.127	18.7	+
ARID5B	46	CUX2	0.159	17.4	+
ARID5B	46	DGKB	0.133	17.7	+
ARID5B	46	DLGAP1	0.169	12.3	+
ARID5B	46	DLGAP2	0.146	19.1	+
ARID5B	46	FLRT2	0.15	15.4	+
ARID5B	46	GABBR2	0.143	13.6	+
ARID5B	46	GRIA4	0.202	14.2	+
ARID5B	46	GRIN2B	0.131	13.4	+
ARID5B	46	GRM5	0.182	13.7	+
ARID5B	46	HS6ST3	0.126	18.3	+
ARID5B	46	KALRN	0.137	20.3	+
ARID5B	46	KCNIP4	0.13	20	+
ARID5B	46	KCTD1	0.123	17.6	+
ARID5B	46	KCTD16	0.154	16.3	+
ARID5B	46	KHDRBS2	0.135	14	+
ARID5B	46	LINGO2	0.154	17.9	+
ARID5B	46	LRFN5	0.126	16.7	+
ARID5B	46	LRRTM4	0.143	18.1	+
ARID5B	46	MAPK10	0.123	12.7	+
ARID5B	46	MLIP	0.152	19	+
ARID5B	46	NECAB1	0.121	15.8	+
ARID5B	46	NTRK3	0.132	18.4	+
ARID5B	46	NWD2	0.131	14.2	+
ARID5B	46	PDZD2	0.127	15.3	+
ARID5B	46	PLCB1	0.141	15.4	+
ARID5B	46	PLEKHA5	0.128	16.4	+
ARID5B	46	PPFIA2	0.135	17.1	+
ARID5B	46	R3HDM1	0.168	19.1	+
ARID5B	46	RFX3	0.142	15.9	+
ARID5B	46	RGS7	0.138	14.2	+
ARID5B	46	RIMBP2	0.144	12.8	+
ARID5B	46	RIMS2	0.12	14.9	+
ARID5B	46	SCN8A	0.119	12.6	+
ARID5B	46	SIPA1L1	0.174	17.1	+
ARID5B	46	STXBP5L	0.142	19.7	+
ARID5B	46	SYN3	0.12	17.4	+
ARID5B	46	TENM2	0.139	13.7	+
ARID5B	46	TESPA1	0.133	17.4	+
ARID5B	46	TMEM108	0.142	15.2	+
ARID5B	46	TMEM178B	0.141	15.1	+
ARNT2	54	ABLIM1	0.17	12.7	+
ARNT2	54	BCAS1	0.156	15.3	-
ARNT2	54	CACNA1D	0.184	12.9	+
ARNT2	54	CHRM3	0.162	13.1	+
ARNT2	54	CNTNAP2	0.177	11.6	+
ARNT2	54	CSMD1	0.159	14.9	+
ARNT2	54	DAAM2	0.163	16	-
ARNT2	54	DAB1	0.193	13.9	+
ARNT2	54	DLGAP1	0.224	16.8	+
ARNT2	54	DOCK5	0.182	16.6	-
ARNT2	54	ENPP2	0.163	14.3	-
ARNT2	54	FA2H	0.155	14.9	-
ARNT2	54	FGF12	0.168	11.7	+
ARNT2	54	FGF14	0.163	13.7	+
ARNT2	54	GABBR2	0.159	11.8	+
ARNT2	54	GABRB1	0.179	12.4	+
ARNT2	54	GABRB2	0.187	11.7	+
ARNT2	54	GAD1	0.171	8.81	+
ARNT2	54	GALNTL6	0.255	13.8	+
ARNT2	54	GRIA1	0.163	13.9	+
ARNT2	54	GRIA4	0.232	14.1	+
ARNT2	54	GRIN2B	0.216	16.6	+
ARNT2	54	GRM3	0.178	12.1	-
ARNT2	54	HHIP	0.155	12.8	-
ARNT2	54	HS6ST3	0.176	13.7	+
ARNT2	54	KCNC2	0.22	12.6	+
ARNT2	54	KCND2	0.239	12.9	+
ARNT2	54	KCNJ3	0.158	12	+
ARNT2	54	KCNJ6	0.158	11.9	+
ARNT2	54	KIAA1217	0.16	12.4	+
ARNT2	54	MAL	0.18	17	-
ARNT2	54	MOBP	0.156	14.2	-
ARNT2	54	MOG	0.215	19.7	-
ARNT2	54	NEBL	0.188	12.8	+
ARNT2	54	NTRK3	0.202	14.2	+
ARNT2	54	OPALIN	0.192	17.6	-
ARNT2	54	PAM	0.248	14.4	+
ARNT2	54	PCDH9	0.186	11.5	-
ARNT2	54	PDE8B	0.208	12	+
ARNT2	54	PLCB1	0.184	14.7	+
ARNT2	54	PLD1	0.179	13.7	-
ARNT2	54	PLP1	0.172	15.9	-
ARNT2	54	PTPRG	0.178	14.1	+
ARNT2	54	RIMBP2	0.197	12.9	+
ARNT2	54	ROBO2	0.157	14.4	+
ARNT2	54	SH3TC2	0.169	15.8	-
ARNT2	54	SHROOM4	0.165	15.2	-
ARNT2	54	SLC2A13	0.166	11.4	+
ARNT2	54	SORBS1	0.209	12.8	+
ARNT2	54	TENM2	0.168	14.1	+
ARNT2	54	TMEM108	0.166	13.3	+
ARNT2	54	TMEM144	0.175	15.7	-
ARNT2	54	UGT8	0.185	18.1	-
ARNT2	54	XKR4	0.182	13.2	+
ARNTL	41	ARPP21	0.286	19.7	+
ARNTL	41	ATP2B2	0.284	15.4	+
ARNTL	41	ATRNL1	0.285	14.9	+
ARNTL	41	BRINP1	0.274	16.9	+
ARNTL	41	CABP1	0.304	18.3	+
ARNTL	41	CADPS2	0.336	19.1	+
ARNTL	41	CAMK2A	0.288	18.1	+
ARNTL	41	CELF2	0.312	22.1	+
ARNTL	41	CHN1	0.285	19.1	+
ARNTL	41	CNKSR2	0.291	19.1	+
ARNTL	41	CPNE4	0.268	18	+
ARNTL	41	DGKI	0.268	17.1	+
ARNTL	41	EPHA4	0.308	19.1	+
ARNTL	41	ERC2	0.269	17.5	+
ARNTL	41	FSTL4	0.318	20.2	+
ARNTL	41	HECW1	0.324	22	+
ARNTL	41	KALRN	0.324	22.1	+
ARNTL	41	KCNH1	0.281	17.2	+
ARNTL	41	KCNIP4	0.335	21.5	+
ARNTL	41	KHDRBS2	0.319	18.3	+
ARNTL	41	KHDRBS3	0.305	19.2	+
ARNTL	41	KIAA1211L	0.292	20.1	+
ARNTL	41	LDB2	0.346	22.2	+
ARNTL	41	LINGO2	0.272	15.8	+
ARNTL	41	LMO4	0.268	16.2	+
ARNTL	41	LRFN5	0.265	16.9	+
ARNTL	41	MLIP	0.28	18.8	+
ARNTL	41	NEGR1	0.266	18.3	+
ARNTL	41	NELL2	0.3	19.7	+
ARNTL	41	PPP3CA	0.281	19.3	+
ARNTL	41	PTPRD	0.297	19.6	+
ARNTL	41	QKI	0.328	20.5	-
ARNTL	41	R3HDM1	0.33	20.9	+
ARNTL	41	RFTN1	0.277	16.9	+
ARNTL	41	RYR2	0.281	19.3	+
ARNTL	41	SATB2	0.312	21	+
ARNTL	41	SH3GL2	0.285	19	+
ARNTL	41	STXBP5L	0.344	22	+
ARNTL	41	SV2B	0.312	21.9	+
ARNTL	41	ZNF385B	0.272	15.8	+
ARNTL	41	ZNF536	0.291	20.1	-
ARX	46	ALK	0.365	15.3	+
ARX	46	ANK1	0.443	18.4	+
ARX	46	ANO3	0.326	18.5	-
ARX	46	ARPP21	0.397	19.7	-
ARX	46	BTBD11	0.377	18.3	+
ARX	46	CADPS2	0.337	18.3	-
ARX	46	CELF2	0.327	20.7	-
ARX	46	CHN1	0.348	19.7	-
ARX	46	CNKSR2	0.327	18.8	-
ARX	46	DLG1	0.382	16	-
ARX	46	DNER	0.327	17.7	+
ARX	46	DPYD	0.333	17.6	-
ARX	46	EPHA4	0.325	18.6	-
ARX	46	GAD1	0.535	23	+
ARX	46	GAD2	0.523	21.7	+
ARX	46	GRIK1	0.431	17.5	+
ARX	46	GRIP1	0.434	17.8	+
ARX	46	GRIP2	0.367	14.6	+
ARX	46	HECW1	0.346	20.3	-
ARX	46	IGF1	0.341	16.3	+
ARX	46	KALRN	0.333	20.4	-
ARX	46	KCNIP1	0.396	19.1	+
ARX	46	KCNIP4	0.363	20.9	-
ARX	46	KIAA1211L	0.337	20	-
ARX	46	LDB2	0.364	21.2	-
ARX	46	LHX6	0.509	17.3	+
ARX	46	MBNL2	0.352	16.5	-
ARX	46	MLIP	0.342	19.7	-
ARX	46	MYO1D	0.329	15.3	-
ARX	46	NELL2	0.328	18.4	-
ARX	46	NHS	0.414	18.4	+
ARX	46	NXPH1	0.514	20.1	+
ARX	46	PITPNC1	0.406	18	+
ARX	46	PPP3CA	0.328	18.9	-
ARX	46	PTPRD	0.399	20.9	-
ARX	46	PTPRK	0.37	17.4	-
ARX	46	R3HDM1	0.327	20	-
ARX	46	RBMS3	0.435	18.3	+
ARX	46	SATB2	0.392	21.8	-
ARX	46	SLC24A3	0.363	18.2	+
ARX	46	SLC6A1	0.443	21.4	+
ARX	46	SOX6	0.452	17.2	+
ARX	46	SPOCK3	0.39	19.6	+
ARX	46	SV2B	0.393	22.2	-
ARX	46	TCF4	0.33	15.2	+
ARX	46	ZNF385D	0.4	17.8	+
ASCL1	43	ADAMTS3	0.0585	10.1	-
ASCL1	43	ADCY8	0.0659	8.19	+
ASCL1	43	AK5	0.0554	8.21	-
ASCL1	43	ATP2B1	0.0528	11	-
ASCL1	43	CDH9	0.0628	8.29	-
ASCL1	43	CDK14	0.0654	7.7	+
ASCL1	43	DLG2	0.0846	10.4	-
ASCL1	43	DPYD	0.0601	11.8	-
ASCL1	43	EPB41L2	0.0562	10.6	-
ASCL1	43	GPR158	0.0591	6.86	+
ASCL1	43	GRM1	0.0667	8.38	-
ASCL1	43	GRM7	0.0544	7.73	+
ASCL1	43	GRM8	0.0598	7.05	+
ASCL1	43	ITPR1	0.0524	8.54	-
ASCL1	43	KCNAB1	0.0721	11.2	+
ASCL1	43	KCNH5	0.0575	7.43	+
ASCL1	43	KCNIP1	0.0542	9.36	+
ASCL1	43	KCNIP4	0.0572	13.1	-
ASCL1	43	KCNK1	0.0565	9.29	-
ASCL1	43	KCNMA1	0.0525	9.25	-
ASCL1	43	LSAMP	0.0813	9.88	+
ASCL1	43	MBNL2	0.0629	9.98	-
ASCL1	43	MEIS2	0.0572	12.4	-
ASCL1	43	MYRIP	0.0535	8.94	+
ASCL1	43	NLK	0.0545	10.4	-
ASCL1	43	PDZD2	0.0514	12.4	-
ASCL1	43	PITPNC1	0.0519	9.26	+
ASCL1	43	PTCHD4	0.0595	10.2	+
ASCL1	43	PTK2	0.0654	9.4	-
ASCL1	43	PTPRM	0.0659	8.64	+
ASCL1	43	PTPRT	0.102	8.48	+
ASCL1	43	RASGRF2	0.0634	7.35	-
ASCL1	43	RORB	0.0669	9.3	+
ASCL1	43	SH3RF2	0.0592	9.12	-
ASCL1	43	SIPA1L1	0.058	10.5	-
ASCL1	43	SLC24A4	0.0689	9.04	-
ASCL1	43	SLC35F1	0.0927	11.3	+
ASCL1	43	SNTG1	0.0723	8.09	+
ASCL1	43	SYN3	0.057	10.6	-
ASCL1	43	SYNJ2	0.0842	9.94	-
ASCL1	43	UNC5D	0.0554	6.99	+
ASCL1	43	VWC2	0.0638	9.58	+
ASCL1	43	XKR4	0.0603	7.89	+
ATF1	63	ABLIM2	0.0783	19.4	+
ATF1	63	ADGRB3	0.0911	22.7	+
ATF1	63	ADGRL2	0.0784	20.7	+
ATF1	63	AFF3	0.0788	19.6	+
ATF1	63	ANO3	0.0827	23.4	+
ATF1	63	ATRNL1	0.0795	22	+
ATF1	63	BCAS1	0.0893	17.2	-
ATF1	63	CACNA1B	0.0843	18.5	+
ATF1	63	CACNA1C	0.0971	24.9	+
ATF1	63	CACNA1E	0.0844	21	+
ATF1	63	CACNB4	0.0783	19.2	+
ATF1	63	CAMK1D	0.088	22.6	+
ATF1	63	CAMK2A	0.0791	23.9	+
ATF1	63	CDH18	0.0784	19.2	+
ATF1	63	CELF2	0.0951	30.5	+
ATF1	63	CSMD1	0.0916	20.9	+
ATF1	63	DCLK1	0.0864	24	+
ATF1	63	DGKI	0.0787	22.7	+
ATF1	63	DLGAP2	0.0956	25.8	+
ATF1	63	DOCK10	0.0847	22	-
ATF1	63	ERC2	0.0815	25	+
ATF1	63	FAM155A	0.103	25.4	+
ATF1	63	FSTL4	0.0818	25.4	+
ATF1	63	GABBR2	0.0824	21.2	+
ATF1	63	GABRB3	0.0872	21.8	+
ATF1	63	HECW1	0.0885	27.8	+
ATF1	63	KALRN	0.101	30.5	+
ATF1	63	KCNB2	0.0825	20.8	+
ATF1	63	KCNH1	0.0876	23.1	+
ATF1	63	KCNIP4	0.0842	28.7	+
ATF1	63	KCNMA1	0.0892	25.4	+
ATF1	63	KHDRBS2	0.092	23.5	+
ATF1	63	KIAA1211L	0.0815	26.4	+
ATF1	63	KSR2	0.0889	19.5	+
ATF1	63	LDB2	0.0844	27.9	+
ATF1	63	LINGO2	0.085	22.4	+
ATF1	63	LRFN5	0.0867	23.7	+
ATF1	63	LRRC7	0.0807	20.6	+
ATF1	63	MAL	0.0786	17.2	-
ATF1	63	MLIP	0.0869	25.2	+
ATF1	63	MOG	0.0985	19.9	-
ATF1	63	NAV3	0.0851	25.7	+
ATF1	63	NEGR1	0.0836	24.4	+
ATF1	63	NELL2	0.081	24.8	+
ATF1	63	NRG3	0.0912	20.2	+
ATF1	63	OPALIN	0.0882	18	-
ATF1	63	PCSK2	0.0784	23.7	+
ATF1	63	PRKAG2	0.0836	21.9	+
ATF1	63	PTPRR	0.0791	20.4	+
ATF1	63	QKI	0.086	25.6	-
ATF1	63	RAP1GAP2	0.0898	20.8	+
ATF1	63	RBFOX3	0.0864	23.5	+
ATF1	63	RYR2	0.102	27.6	+
ATF1	63	SH3GL2	0.0883	24.7	+
ATF1	63	SHANK2	0.0819	20.7	+
ATF1	63	SLC35F3	0.079	21.8	+
ATF1	63	SLC4A10	0.0784	19.6	+
ATF1	63	SLIT3	0.0792	23.8	+
ATF1	63	ST6GALNAC5	0.085	23.2	+
ATF1	63	STXBP5L	0.101	29.7	+
ATF1	63	SV2B	0.0818	27.9	+
ATF1	63	SYBU	0.0809	21.7	+
ATF1	63	UGT8	0.0882	20.2	-
ATF4	41	ATP2B2	0.0734	12.4	+
ATF4	41	CABP1	0.0866	14.8	+
ATF4	41	CADPS2	0.0873	16.5	+
ATF4	41	CHN1	0.0754	14.5	+
ATF4	41	CLSTN2	0.0795	11.6	+
ATF4	41	CPNE4	0.0763	14.8	+
ATF4	41	DCLK1	0.0721	13.4	+
ATF4	41	ELAVL4	0.0864	10.4	+
ATF4	41	ENC1	0.0759	9.76	+
ATF4	41	EPHA4	0.0701	14.6	+
ATF4	41	FMN1	0.0763	10.5	+
ATF4	41	FRMD5	0.0742	10.6	-
ATF4	41	GABRG2	0.072	9.18	+
ATF4	41	GAP43	0.0824	9.77	+
ATF4	41	HTR2A	0.0939	14	+
ATF4	41	KCNH7	0.0727	11.1	+
ATF4	41	KHDRBS2	0.0727	14	+
ATF4	41	KHDRBS3	0.078	16.6	+
ATF4	41	LINGO1	0.082	10.8	+
ATF4	41	LMO4	0.0887	13.4	+
ATF4	41	MAP1B	0.113	9.57	+
ATF4	41	MEF2C	0.0811	10.6	+
ATF4	41	NRGN	0.0998	11.8	+
ATF4	41	NRN1	0.0989	11.8	+
ATF4	41	PAK1	0.0804	9.99	+
ATF4	41	PCSK1	0.0915	11.1	+
ATF4	41	PGM2L1	0.0717	9.58	+
ATF4	41	PTPRD	0.0759	15.6	+
ATF4	41	QKI	0.0886	16.5	-
ATF4	41	RORB	0.0784	14.1	+
ATF4	41	SLC17A7	0.0967	13.1	+
ATF4	41	SLC30A3	0.0713	10.1	+
ATF4	41	SNAP25	0.111	11.9	+
ATF4	41	STX1A	0.0854	10.5	+
ATF4	41	STXBP1	0.0816	10.6	+
ATF4	41	STXBP5L	0.0711	16	+
ATF4	41	SV2B	0.0736	16.7	+
ATF4	41	SYT1	0.0999	13.8	+
ATF4	41	SYT7	0.0723	11.1	+
ATF4	41	ZEB2	0.0712	11.3	-
ATF4	41	ZNF385B	0.0731	13.8	+
ATOH8	45	ADAMTS3	0.0571	14.6	+
ATOH8	45	ADGRL3	0.0474	13.2	+
ATOH8	45	ARHGAP10	0.0575	13.3	+
ATOH8	45	CACNA1E	0.0492	16.5	+
ATOH8	45	CACNA2D1	0.0505	15	+
ATOH8	45	CDH22	0.0615	16.6	+
ATOH8	45	CDH9	0.0505	12.1	+
ATOH8	45	CUX2	0.0561	17.1	+
ATOH8	45	DCLK2	0.048	11.7	+
ATOH8	45	DGKB	0.06	17.4	+
ATOH8	45	DGKG	0.0726	15.4	+
ATOH8	45	DOK6	0.0486	11.8	+
ATOH8	45	EPHA6	0.0507	12.3	+
ATOH8	45	GALNT13	0.0525	11.5	+
ATOH8	45	GLIS3	0.051	12.9	+
ATOH8	45	GRIA2	0.054	14	+
ATOH8	45	GRIA4	0.0742	15.2	+
ATOH8	45	GSG1L	0.0607	12.7	+
ATOH8	45	HPCAL1	0.0571	11.6	+
ATOH8	45	HS6ST3	0.0486	17.4	+
ATOH8	45	KCTD1	0.0588	16.9	+
ATOH8	45	KIAA2012	0.0558	13.2	+
ATOH8	45	LRRTM4	0.0508	17.4	+
ATOH8	45	LZTS1	0.0604	13.3	+
ATOH8	45	MAN1C1	0.047	12	+
ATOH8	45	MEIS2	0.0796	15	+
ATOH8	45	MLIP	0.0485	16.9	+
ATOH8	45	NDST3	0.0464	12	+
ATOH8	45	NTRK3	0.0654	16.8	+
ATOH8	45	PALMD	0.0593	12.2	+
ATOH8	45	PDE8B	0.0579	11.1	+
ATOH8	45	PDZD2	0.086	18.4	+
ATOH8	45	PPFIA2	0.0487	15.6	+
ATOH8	45	PTK2B	0.0513	17.1	+
ATOH8	45	RFX3	0.0585	16.3	+
ATOH8	45	SERPINE2	0.0553	13.2	+
ATOH8	45	SH3RF2	0.0532	13.5	+
ATOH8	45	SIPA1L1	0.0567	16.5	+
ATOH8	45	SLC24A4	0.058	13.6	+
ATOH8	45	SLC35F1	0.0529	10.3	-
ATOH8	45	SLC4A4	0.06	13.6	+
ATOH8	45	SLIT3	0.0565	18.2	+
ATOH8	45	SYN3	0.0577	16.7	+
ATOH8	45	TANC2	0.0499	15	+
ATOH8	45	TESPA1	0.052	16.2	+
BACH1	43	ADCY8	0.186	13.2	+
BACH1	43	ADCYAP1R1	0.161	12.6	+
BACH1	43	ADRA1A	0.173	13.9	+
BACH1	43	ALK	0.194	14.5	+
BACH1	43	ANK1	0.216	17.6	+
BACH1	43	ARPP21	0.151	15.7	-
BACH1	43	ARX	0.203	16.2	+
BACH1	43	BTBD11	0.223	17.3	+
BACH1	43	CELF2	0.152	16.4	-
BACH1	43	CHN1	0.165	16.5	-
BACH1	43	CNTNAP2	0.173	12.6	+
BACH1	43	DGKD	0.166	13.6	+
BACH1	43	DLG1	0.161	15	-
BACH1	43	DNER	0.172	15.3	+
BACH1	43	DPYD	0.171	15.7	-
BACH1	43	ERBB4	0.187	16.9	+
BACH1	43	GAD1	0.246	21.4	+
BACH1	43	GAD2	0.249	20.3	+
BACH1	43	GRIK1	0.22	16.5	+
BACH1	43	GRIP1	0.202	17.2	+
BACH1	43	GRIP2	0.178	13.9	+
BACH1	43	IGF1	0.161	15.3	+
BACH1	43	KCNIP1	0.171	17.2	+
BACH1	43	LHX6	0.208	15.9	+
BACH1	43	MBNL2	0.157	15.2	-
BACH1	43	MLIP	0.15	16.1	-
BACH1	43	NHS	0.204	17.6	+
BACH1	43	NXPH1	0.222	18.4	+
BACH1	43	PDE1A	0.178	14.5	-
BACH1	43	PITPNC1	0.182	16.9	+
BACH1	43	PPP3CA	0.152	15.4	-
BACH1	43	RBMS3	0.205	17.1	+
BACH1	43	SATB2	0.168	18	-
BACH1	43	SLC24A3	0.166	16.7	+
BACH1	43	SLC32A1	0.154	13.2	+
BACH1	43	SLC6A1	0.207	19.2	+
BACH1	43	SOX6	0.198	15.4	+
BACH1	43	SPOCK3	0.176	16.2	+
BACH1	43	SV2B	0.179	18.1	-
BACH1	43	UBASH3B	0.158	14.4	+
BACH1	43	VWC2	0.187	14.9	+
BACH1	43	ZNF385D	0.2	17	+
BACH1	43	ZNF536	0.173	16.7	+
BACH2	52	ACTN1	0.231	20.1	-
BACH2	52	ANO3	0.235	21.1	-
BACH2	52	ATP2B1	0.24	22.1	-
BACH2	52	CA10	0.309	23.1	-
BACH2	52	CABP1	0.231	20.2	-
BACH2	52	CACNA2D1	0.225	22.1	-
BACH2	52	CAMK2A	0.263	23.3	-
BACH2	52	CAMK4	0.222	19.6	-
BACH2	52	CDH22	0.263	20.3	-
BACH2	52	CELF2	0.24	25.7	-
BACH2	52	CHN1	0.269	23.4	-
BACH2	52	CUX2	0.261	18.1	-
BACH2	52	DCAF6	0.243	18.3	-
BACH2	52	DGKB	0.26	20.6	-
BACH2	52	DLGAP2	0.217	21	-
BACH2	52	DPYD	0.245	20.3	-
BACH2	52	ENC1	0.263	19.6	-
BACH2	52	ERBB4	0.222	20.3	+
BACH2	52	FAT3	0.238	18.6	-
BACH2	52	FBXW7	0.228	20.3	-
BACH2	52	GAD1	0.258	19.5	+
BACH2	52	GAD2	0.253	18	+
BACH2	52	GLRA3	0.25	18.4	-
BACH2	52	HECW1	0.22	23.3	-
BACH2	52	HS6ST3	0.288	20.6	-
BACH2	52	KALRN	0.278	26.9	-
BACH2	52	KCNIP4	0.275	26.7	-
BACH2	52	KCTD1	0.26	22.1	-
BACH2	52	KIAA1211L	0.261	24.8	-
BACH2	52	LDB2	0.218	24.7	-
BACH2	52	LINGO2	0.222	19.9	-
BACH2	52	LRRTM4	0.247	20	-
BACH2	52	MLIP	0.264	25.3	-
BACH2	52	NECAB1	0.263	20.3	-
BACH2	52	NGEF	0.253	22.1	-
BACH2	52	NLK	0.233	19.1	-
BACH2	52	NXPH1	0.245	16.5	+
BACH2	52	PCSK2	0.225	21.1	-
BACH2	52	PDZD2	0.226	18.4	-
BACH2	52	PTK2B	0.296	24.1	-
BACH2	52	QKI	0.218	21.1	+
BACH2	52	R3HDM1	0.249	25.3	-
BACH2	52	RFX3	0.238	17.8	-
BACH2	52	SATB2	0.237	24	-
BACH2	52	SLC6A1	0.247	20.5	+
BACH2	52	SLIT3	0.302	23.9	-
BACH2	52	SMAD3	0.261	20.9	-
BACH2	52	STXBP5L	0.275	25.9	-
BACH2	52	SV2B	0.257	25.2	-
BACH2	52	TESPA1	0.263	22.3	-
BACH2	52	TMEM132D	0.24	17.4	-
BACH2	52	ZNF536	0.246	22.8	+
BARX2	43	ARPP21	0.0784	17.3	+
BARX2	43	BMPER	0.083	11.4	+
BARX2	43	CACNB4	0.0673	13.3	+
BARX2	43	CADPS2	0.0669	17.1	+
BARX2	43	CDK14	0.0585	13.6	+
BARX2	43	CELF2	0.0597	16.1	+
BARX2	43	CELF4	0.0635	11.4	+
BARX2	43	CLSTN2	0.093	14.8	+
BARX2	43	CPNE4	0.0628	15.7	+
BARX2	43	DCLK1	0.0686	14.4	+
BARX2	43	DSCAM	0.0614	13.3	+
BARX2	43	ELAVL4	0.0835	12.4	+
BARX2	43	EPHA5	0.0712	13.5	+
BARX2	43	ERC2	0.0694	13.3	+
BARX2	43	FOXP1	0.062	13.2	+
BARX2	43	FOXP2	0.11	15.4	+
BARX2	43	GPR158	0.0593	11.2	+
BARX2	43	GRM7	0.0628	13.1	+
BARX2	43	GRM8	0.078	12.1	+
BARX2	43	HIVEP2	0.0659	10.8	+
BARX2	43	HS3ST2	0.0649	11.1	+
BARX2	43	HS3ST4	0.102	11.1	+
BARX2	43	HTR2A	0.0734	14.4	+
BARX2	43	IL1RAPL1	0.0625	10.7	-
BARX2	43	KCNB2	0.0612	13.1	+
BARX2	43	KCNH7	0.0749	12.1	+
BARX2	43	KHDRBS3	0.0729	18.6	+
BARX2	43	NAV3	0.0585	15.9	+
BARX2	43	NCK2	0.0627	10.6	+
BARX2	43	NEGR1	0.0736	15.3	+
BARX2	43	NKAIN2	0.0948	9.91	+
BARX2	43	NYAP2	0.094	10.6	+
BARX2	43	PCSK1	0.0646	11.5	+
BARX2	43	PTPRD	0.0603	17.4	+
BARX2	43	PTPRT	0.0849	10.4	+
BARX2	43	QKI	0.0692	16.4	-
BARX2	43	RORB	0.0639	16.3	+
BARX2	43	RYR2	0.0756	16	+
BARX2	43	ST6GAL2	0.071	12.9	+
BARX2	43	SYT1	0.0581	15.4	+
BARX2	43	XKR6	0.0796	12	+
BARX2	43	ZEB2	0.0813	11.2	-
BARX2	43	ZNF385B	0.0785	16	+
BATF2	58	ADAM23	0.0255	17.6	+
BATF2	58	ADGRB3	0.0249	20.5	+
BATF2	58	ANO3	0.0271	22	+
BATF2	58	ARHGAP26	0.0255	20.4	+
BATF2	58	ATRNL1	0.0258	19.7	+
BATF2	58	B4GALNT3	0.0258	17.7	+
BATF2	58	CA10	0.0246	21.5	+
BATF2	58	CABP1	0.0267	22.4	+
BATF2	58	CADPS2	0.0271	20.9	+
BATF2	58	CAMK1D	0.0258	20.2	+
BATF2	58	CELF2	0.0289	27.8	+
BATF2	58	CHN1	0.0255	22.5	+
BATF2	58	CTNND2	0.0249	16.6	+
BATF2	58	DCLK1	0.0249	21.7	+
BATF2	58	DGKB	0.0251	20	+
BATF2	58	DLGAP2	0.0286	22.8	+
BATF2	58	DOCK10	0.025	19.1	-
BATF2	58	ERC2	0.0278	23.5	+
BATF2	58	FAM155A	0.0278	22.8	+
BATF2	58	FAT3	0.0275	19	+
BATF2	58	FMN2	0.0247	16.2	+
BATF2	58	GRIA3	0.0247	16.3	+
BATF2	58	HECW1	0.0251	26	+
BATF2	58	HOMER1	0.0248	21.5	+
BATF2	58	KALRN	0.0286	28.2	+
BATF2	58	KCNH7	0.03	19.5	+
BATF2	58	KCNMA1	0.0255	22.7	+
BATF2	58	KCTD1	0.0254	20	+
BATF2	58	KHDRBS2	0.0244	20.2	+
BATF2	58	KHDRBS3	0.0247	21.7	+
BATF2	58	KSR2	0.0253	16.9	+
BATF2	58	LDB2	0.0257	25.7	+
BATF2	58	NAV3	0.0266	23.9	+
BATF2	58	NGEF	0.0249	21.5	+
BATF2	58	NRCAM	0.029	22.9	+
BATF2	58	NRG1	0.028	19.6	+
BATF2	58	NWD2	0.0258	18.6	+
BATF2	58	PDE4D	0.0258	18.6	+
BATF2	58	PHACTR1	0.0277	21.9	+
BATF2	58	PRKAG2	0.0327	21.2	+
BATF2	58	PTK2B	0.0249	21.6	+
BATF2	58	RAP1GAP2	0.0278	19.2	+
BATF2	58	RBFOX3	0.0292	21.9	+
BATF2	58	RIT2	0.027	16.3	+
BATF2	58	RYR2	0.0324	25.5	+
BATF2	58	SH3GL2	0.0285	23.1	+
BATF2	58	SHANK2	0.025	18.8	+
BATF2	58	SLC35F3	0.0277	20.5	+
BATF2	58	SLC4A10	0.0248	17.3	+
BATF2	58	SLIT3	0.0293	22.6	+
BATF2	58	ST6GALNAC5	0.0258	20.9	+
BATF2	58	STXBP5L	0.0331	27.9	+
BATF2	58	SV2B	0.031	26.7	+
BATF2	58	SYT1	0.027	18.8	+
BATF2	58	TENM4	0.0249	17.2	+
BATF2	58	TESC	0.0288	16.1	+
BATF2	58	TMEM132D	0.0269	19.1	+
BATF2	58	WWC1	0.0252	16.3	+
BBX	55	ANLN	0.0965	13.4	+
BBX	55	ASTN2	0.0915	11.2	-
BBX	55	BCAS1	0.111	14.9	+
BBX	55	CACNA1A	0.0923	13.2	-
BBX	55	CCSER1	0.105	14.3	-
BBX	55	CELF4	0.101	13	-
BBX	55	CLDN11	0.091	13.9	+
BBX	55	CLIC4	0.0908	12.7	+
BBX	55	CLSTN2	0.109	12.9	-
BBX	55	CNTN5	0.103	12.2	-
BBX	55	CNTNAP2	0.11	13.8	-
BBX	55	DAAM2	0.105	15	+
BBX	55	DOCK5	0.107	15.7	+
BBX	55	ELAVL2	0.105	12.9	-
BBX	55	ELAVL4	0.102	12	-
BBX	55	ENPP2	0.117	14.3	+
BBX	55	FA2H	0.102	14.3	+
BBX	55	FGFR2	0.104	12.1	+
BBX	55	FOXP2	0.125	12.1	-
BBX	55	FRMD5	0.108	11.8	+
BBX	55	GABRG3	0.12	15.2	-
BBX	55	GRIP1	0.0952	12.2	-
BBX	55	GRM8	0.108	12.6	-
BBX	55	HEPACAM	0.0953	14.2	+
BBX	55	IL1RAPL1	0.139	11.7	+
BBX	55	KCNAB1	0.129	13.5	-
BBX	55	KCNQ3	0.111	15.4	-
BBX	55	KCTD1	0.0903	8.93	+
BBX	55	KHDRBS3	0.0931	14.1	-
BBX	55	MAL	0.107	16.4	+
BBX	55	MEIS2	0.134	10.7	+
BBX	55	MOG	0.124	18.7	+
BBX	55	MYRIP	0.092	13	-
BBX	55	NYAP2	0.109	12.3	-
BBX	55	OPALIN	0.111	16.7	+
BBX	55	PCDH9	0.108	10.9	+
BBX	55	PCLO	0.105	15.9	-
BBX	55	PDE10A	0.108	13.4	-
BBX	55	PDZD2	0.109	9.4	+
BBX	55	PHLPP1	0.112	12.6	+
BBX	55	PLP1	0.0928	14.9	+
BBX	55	PTCHD4	0.0955	12.1	-
BBX	55	PTPRK	0.101	8.89	+
BBX	55	RORB	0.11	12.4	-
BBX	55	SH3TC2	0.103	15	+
BBX	55	SHROOM4	0.109	14.7	+
BBX	55	SLC35F1	0.136	14.7	-
BBX	55	SYT1	0.109	15.6	-
BBX	55	TMEM144	0.0958	14.3	+
BBX	55	TTYH2	0.0899	12.7	+
BBX	55	UGT8	0.118	17.5	+
BBX	55	XKR6	0.0964	12.6	-
BBX	55	ZCCHC24	0.0906	12.3	+
BBX	55	ZNF385B	0.0963	14	-
BBX	55	ZNF385D	0.103	10.4	-
BCL11A	53	ADGRL2	0.26	16.9	+
BCL11A	53	ANKRD33B	0.258	18.1	+
BCL11A	53	ANKS1B	0.256	16.8	+
BCL11A	53	BCAS1	0.247	13.8	-
BCL11A	53	CELF2	0.326	25.1	+
BCL11A	53	CELF4	0.297	14.8	+
BCL11A	53	CHN1	0.254	19.7	+
BCL11A	53	CTNNA2	0.332	16	+
BCL11A	53	DOCK10	0.27	18.4	-
BCL11A	53	ERBB4	0.291	19.3	-
BCL11A	53	ERC2	0.256	20.7	+
BCL11A	53	FAM155A	0.273	20.6	+
BCL11A	53	FRMPD4	0.307	15.3	+
BCL11A	53	FSTL4	0.252	21.1	+
BCL11A	53	GRIA3	0.318	15.5	+
BCL11A	53	GRM1	0.346	16.3	+
BCL11A	53	KALRN	0.261	24.5	+
BCL11A	53	KCNMA1	0.293	21	+
BCL11A	53	KCNQ5	0.28	19.7	+
BCL11A	53	KHDRBS3	0.25	19.7	+
BCL11A	53	KIAA1211L	0.261	21.7	+
BCL11A	53	LDB2	0.253	22.4	+
BCL11A	53	LRRC7	0.266	17.1	+
BCL11A	53	MAPK10	0.251	16.5	+
BCL11A	53	MOG	0.261	16.1	-
BCL11A	53	NAV3	0.287	22.1	+
BCL11A	53	NCKAP5	0.264	14.7	-
BCL11A	53	NEGR1	0.26	20.2	+
BCL11A	53	NRG1	0.252	18	+
BCL11A	53	OPCML	0.351	16.2	+
BCL11A	53	PDE1A	0.286	17.5	+
BCL11A	53	PHACTR1	0.267	19.5	+
BCL11A	53	PLXNA2	0.249	15.2	+
BCL11A	53	PPP3CA	0.255	20.5	+
BCL11A	53	PRICKLE1	0.288	17.1	+
BCL11A	53	PTPRR	0.244	16.9	+
BCL11A	53	RALYL	0.283	16.5	+
BCL11A	53	RBFOX1	0.316	14.7	+
BCL11A	53	RBFOX3	0.294	19.9	+
BCL11A	53	RGS6	0.251	16.3	+
BCL11A	53	RIMS2	0.244	18.4	+
BCL11A	53	RYR2	0.412	24.2	+
BCL11A	53	SH3GL2	0.258	20.9	+
BCL11A	53	SLC4A10	0.265	16.3	+
BCL11A	53	SLIT3	0.257	19.6	+
BCL11A	53	ST6GALNAC5	0.265	19.2	+
BCL11A	53	STXBP5L	0.282	24.4	+
BCL11A	53	SV2B	0.289	23.6	+
BCL11A	53	SYT1	0.354	18.8	+
BCL11A	53	TENM4	0.301	16.6	+
BCL11A	53	UGT8	0.28	16.4	-
BCL11A	53	ZNF385B	0.308	18.2	+
BCL11A	53	ZNF536	0.311	22.5	-
BCL11B	45	ALK	0.334	14.6	+
BCL11B	45	ANK1	0.256	16.4	+
BCL11B	45	ANO4	0.241	12.3	+
BCL11B	45	ARAP2	0.24	12.8	-
BCL11B	45	ARX	0.273	16	+
BCL11B	45	CADPS	0.347	11.1	+
BCL11B	45	DGKD	0.278	13.1	+
BCL11B	45	DLG1	0.293	16	-
BCL11B	45	DLGAP1	0.267	11.4	+
BCL11B	45	DOCK11	0.25	13	+
BCL11B	45	DSCAML1	0.286	11.3	+
BCL11B	45	GAD1	0.322	20	+
BCL11B	45	GAD2	0.355	19.6	+
BCL11B	45	GPM6B	0.243	12.5	-
BCL11B	45	GRIA1	0.276	13.2	+
BCL11B	45	GRIK1	0.297	16.8	+
BCL11B	45	GRIK2	0.25	13.3	+
BCL11B	45	GRIN3A	0.316	13.6	+
BCL11B	45	GRIP1	0.346	17.7	+
BCL11B	45	GRIP2	0.28	14	+
BCL11B	45	KCNIP1	0.348	17.2	+
BCL11B	45	KIAA1217	0.269	12.5	+
BCL11B	45	LHX6	0.3	16.4	+
BCL11B	45	MCC	0.256	10.9	+
BCL11B	45	NHS	0.276	16.5	+
BCL11B	45	NXPH1	0.374	19	+
BCL11B	45	NXPH2	0.339	11.9	+
BCL11B	45	PITPNC1	0.29	16.6	+
BCL11B	45	PTPRD	0.25	15.2	-
BCL11B	45	PTPRK	0.254	14.6	-
BCL11B	45	PTPRM	0.252	12.5	+
BCL11B	45	RAB3C	0.24	12.7	+
BCL11B	45	RBMS3	0.342	17.2	+
BCL11B	45	RORB	0.264	11.1	-
BCL11B	45	RPS6KA2	0.25	12.4	+
BCL11B	45	SGCZ	0.316	12	+
BCL11B	45	SLC24A3	0.241	15.6	+
BCL11B	45	SLC6A1	0.283	16.5	+
BCL11B	45	SOX6	0.269	15.7	+
BCL11B	45	TIAM1	0.271	15	+
BCL11B	45	TOX2	0.332	12.5	+
BCL11B	45	TOX3	0.26	12.1	+
BCL11B	45	UBASH3B	0.273	15.6	+
BCL11B	45	XKR4	0.289	14.6	+
BCL11B	45	ZNF385D	0.344	16.6	+
BCL6	37	ADCY8	0.16	9.45	+
BCL6	37	ADCYAP1R1	0.0964	8.62	+
BCL6	37	ADRA1A	0.125	9.86	+
BCL6	37	ANK1	0.0989	11.6	+
BCL6	37	ANO4	0.111	9.36	+
BCL6	37	BTBD11	0.161	12.4	+
BCL6	37	CNTN4	0.103	7.84	+
BCL6	37	CNTNAP2	0.139	9.84	+
BCL6	37	DAB1	0.148	8.42	+
BCL6	37	DGKD	0.127	9.93	+
BCL6	37	ERBB4	0.149	11.6	+
BCL6	37	FOXP2	0.14	8.71	-
BCL6	37	GAD1	0.128	14.4	+
BCL6	37	GAD2	0.0978	13.4	+
BCL6	37	GRIA4	0.137	6.17	+
BCL6	37	GRIK1	0.108	11.2	+
BCL6	37	GRIN2B	0.103	7.16	+
BCL6	37	HS6ST3	0.125	6.69	+
BCL6	37	KCNC2	0.101	9.18	+
BCL6	37	KCNMB2	0.128	9.09	+
BCL6	37	NHS	0.0943	12.2	+
BCL6	37	NKAIN2	0.097	9.13	-
BCL6	37	PAM	0.107	7.7	+
BCL6	37	PDE1A	0.142	10.5	-
BCL6	37	PITPNC1	0.104	11.4	+
BCL6	37	PPP3CA	0.101	10.2	-
BCL6	37	RALYL	0.16	9.46	-
BCL6	37	RBMS3	0.0979	11.4	+
BCL6	37	SDK1	0.122	9.05	+
BCL6	37	SLC24A3	0.121	11.8	+
BCL6	37	SLC6A1	0.132	12.8	+
BCL6	37	SYNPR	0.107	9.46	+
BCL6	37	SYT1	0.0952	5.89	-
BCL6	37	TMEM108	0.121	5.32	+
BCL6	37	VWC2	0.0975	10.1	+
BCL6	37	ZNF536	0.0991	11	+
BCL6	37	ZNF608	0.0953	8.52	+
BHLHE40	51	ANKRD33B	0.231	20.3	+
BHLHE40	51	ANO3	0.235	22.5	+
BHLHE40	51	ARPP21	0.238	24.1	+
BHLHE40	51	ATP2B1	0.22	21	+
BHLHE40	51	ATP2B2	0.21	17.5	+
BHLHE40	51	BRINP1	0.206	19.7	+
BHLHE40	51	CABP1	0.257	22.5	+
BHLHE40	51	CADPS2	0.263	22.9	+
BHLHE40	51	CAMK2A	0.261	22.7	+
BHLHE40	51	CELF2	0.237	26.8	+
BHLHE40	51	CHN1	0.281	24.5	+
BHLHE40	51	CNKSR2	0.23	23.1	+
BHLHE40	51	CPNE4	0.235	21.9	+
BHLHE40	51	ENC1	0.243	17.8	+
BHLHE40	51	EPHA4	0.268	23.3	+
BHLHE40	51	ERBB4	0.235	22.6	-
BHLHE40	51	FBXW7	0.232	21.5	+
BHLHE40	51	FSTL4	0.263	24.6	+
BHLHE40	51	GAD1	0.218	21.6	-
BHLHE40	51	GAD2	0.204	20	-
BHLHE40	51	HECW1	0.259	26.3	+
BHLHE40	51	HOMER1	0.22	20.8	+
BHLHE40	51	HTR2A	0.216	18.4	+
BHLHE40	51	KALRN	0.251	26.7	+
BHLHE40	51	KCNIP4	0.24	26	+
BHLHE40	51	KHDRBS3	0.23	22.6	+
BHLHE40	51	KIAA1211L	0.245	25.1	+
BHLHE40	51	LDB2	0.268	26.8	+
BHLHE40	51	LMO4	0.246	20.4	+
BHLHE40	51	MLIP	0.241	23.6	+
BHLHE40	51	NELL2	0.224	23.5	+
BHLHE40	51	NGEF	0.227	21.7	+
BHLHE40	51	NRGN	0.253	18	+
BHLHE40	51	PPP2R2C	0.21	21.5	+
BHLHE40	51	PPP3CA	0.247	23.7	+
BHLHE40	51	PTK2B	0.22	21	+
BHLHE40	51	PTPRD	0.224	23.5	+
BHLHE40	51	QKI	0.278	24.6	-
BHLHE40	51	R3HDM1	0.259	25.4	+
BHLHE40	51	RFTN1	0.222	20.7	+
BHLHE40	51	RYR2	0.208	22.8	+
BHLHE40	51	SATB2	0.26	26.1	+
BHLHE40	51	SH3GL2	0.21	22.7	+
BHLHE40	51	SLC17A7	0.235	19.6	+
BHLHE40	51	SLC6A1	0.235	22.7	-
BHLHE40	51	SORL1	0.211	18	+
BHLHE40	51	SPOCK3	0.233	23.9	-
BHLHE40	51	STXBP5L	0.253	26.3	+
BHLHE40	51	SV2B	0.274	27.4	+
BHLHE40	51	TESPA1	0.221	19.6	+
BHLHE40	51	ZNF536	0.264	25.3	-
BNC2	46	ADGRB3	0.0321	13.7	+
BNC2	46	ANLN	0.0428	13.9	+
BNC2	46	ARHGAP26	0.0354	13.6	+
BNC2	46	BCAS1	0.0432	15.1	+
BNC2	46	CACNA1C	0.0338	15	+
BNC2	46	CAMK1D	0.0327	12.9	+
BNC2	46	CDH19	0.0354	12.5	+
BNC2	46	CELF2	0.0338	16.8	+
BNC2	46	CLDN11	0.0411	14.1	+
BNC2	46	CLIC4	0.0335	13.3	+
BNC2	46	CSMD1	0.0317	13.4	-
BNC2	46	DAAM2	0.0407	15.4	+
BNC2	46	DLGAP2	0.0351	15	+
BNC2	46	DNM3	0.0359	12.3	-
BNC2	46	DOCK5	0.0409	15.8	+
BNC2	46	ENPP2	0.0349	13.5	+
BNC2	46	ERMN	0.0395	12.6	+
BNC2	46	FAM107B	0.0353	12.4	-
BNC2	46	FAM155A	0.0362	15.1	+
BNC2	46	FRMD4A	0.0357	11.4	+
BNC2	46	FRMD4B	0.0362	16.1	+
BNC2	46	HEPACAM	0.037	14.4	+
BNC2	46	KALRN	0.0355	16.9	+
BNC2	46	MAL	0.0434	16.5	+
BNC2	46	MEGF10	0.0335	13.2	+
BNC2	46	MOBP	0.0373	13.2	+
BNC2	46	MOG	0.0536	19.1	+
BNC2	46	MYRF	0.0424	14	+
BNC2	46	NCKAP5	0.0321	13.7	+
BNC2	46	NRG3	0.0319	13.5	-
BNC2	46	OPALIN	0.0501	17.1	+
BNC2	46	PLP1	0.0412	15.3	+
BNC2	46	PRKAG2	0.0329	12.5	+
BNC2	46	QKI	0.0309	15.8	+
BNC2	46	RAP1GAP2	0.0327	12.4	+
BNC2	46	RYR2	0.0313	15.5	+
BNC2	46	SH3TC2	0.0428	15.3	+
BNC2	46	SHROOM4	0.0411	14.9	+
BNC2	46	SPOCK3	0.0341	14.2	-
BNC2	46	STXBP5L	0.0337	16.3	+
BNC2	46	TMEM144	0.0379	14.7	+
BNC2	46	TMTC2	0.0339	12.6	+
BNC2	46	TTYH2	0.0372	13	+
BNC2	46	UGT8	0.0488	18.2	-
BNC2	46	ZEB2	0.0323	12.4	-
BNC2	46	ZNF536	0.042	15.7	-
BRCA1	56	ANO3	0.05	22.2	+
BRCA1	56	ARHGAP26	0.0459	21.7	+
BRCA1	56	ATP2B1	0.0432	23.1	+
BRCA1	56	ATP2B2	0.0428	18	+
BRCA1	56	ATRNL1	0.0468	20	+
BRCA1	56	BTBD9	0.0484	20.8	+
BRCA1	56	CA10	0.0473	23.6	+
BRCA1	56	CACNA1C	0.0484	22.4	+
BRCA1	56	CACNA1E	0.0429	20.3	+
BRCA1	56	CACNA2D1	0.0462	22	+
BRCA1	56	CELF2	0.0494	28.1	+
BRCA1	56	CHN1	0.0441	23.5	+
BRCA1	56	CSMD1	0.0472	20.2	+
BRCA1	56	DCLK1	0.0431	21.1	+
BRCA1	56	DLGAP2	0.0493	23.8	+
BRCA1	56	ERC2	0.0442	22.9	+
BRCA1	56	FSTL4	0.0451	23.9	+
BRCA1	56	HECW1	0.0481	26	+
BRCA1	56	HOMER1	0.0456	22.5	+
BRCA1	56	HS6ST3	0.0432	21.1	+
BRCA1	56	KALRN	0.0526	29.3	+
BRCA1	56	KCNH1	0.0442	20.9	+
BRCA1	56	KCNH7	0.045	18.3	+
BRCA1	56	KCNIP4	0.0567	28.6	+
BRCA1	56	KCNMA1	0.0504	23	+
BRCA1	56	KCTD1	0.0558	22.6	+
BRCA1	56	KHDRBS2	0.0483	20.4	+
BRCA1	56	KIAA1211L	0.0467	25.9	+
BRCA1	56	LDB2	0.0467	26.7	+
BRCA1	56	LINGO2	0.0478	21.8	+
BRCA1	56	LRFN2	0.0442	19.3	+
BRCA1	56	LRFN5	0.0435	21.7	+
BRCA1	56	MLIP	0.0489	25.6	+
BRCA1	56	NAV3	0.0456	22.8	+
BRCA1	56	NECAB1	0.0503	20.5	+
BRCA1	56	NGEF	0.0428	22.7	+
BRCA1	56	NLK	0.0434	18.9	+
BRCA1	56	NRG1	0.0429	18	+
BRCA1	56	NTRK3	0.0499	21.1	+
BRCA1	56	PCSK2	0.0478	23	+
BRCA1	56	PLEKHA5	0.0492	19.6	+
BRCA1	56	PTK2B	0.0428	24	+
BRCA1	56	PTPRD	0.0472	20.6	+
BRCA1	56	QKI	0.046	23.2	-
BRCA1	56	R3HDM1	0.0499	26.7	+
BRCA1	56	RBFOX3	0.0497	20.9	+
BRCA1	56	RIMS2	0.0494	20	+
BRCA1	56	RYR2	0.0439	23.7	+
BRCA1	56	SATB2	0.0442	25.2	+
BRCA1	56	SLC35F3	0.0479	20.6	+
BRCA1	56	SORBS2	0.0486	19.7	+
BRCA1	56	STXBP5L	0.0543	28.2	+
BRCA1	56	SV2B	0.0477	26.8	+
BRCA1	56	SYN3	0.0475	20.4	+
BRCA1	56	TESPA1	0.045	22	+
BRCA1	56	TMEM132D	0.0451	18.9	+
CBFB	50	ADGRL2	0.071	10.9	-
CBFB	50	ATP2B2	0.0702	11.2	-
CBFB	50	BCAS1	0.09	13.2	+
CBFB	50	BCL11A	0.0848	10.4	+
CBFB	50	CACNA1A	0.0676	12.5	-
CBFB	50	CACNB4	0.0704	13.1	-
CBFB	50	CADPS	0.0718	10.8	+
CBFB	50	CELF4	0.0978	12.5	+
CBFB	50	CLSTN2	0.067	10.8	+
CBFB	50	CNTNAP2	0.0823	10.5	+
CBFB	50	CTNNA2	0.079	12	+
CBFB	50	DMD	0.0718	11.3	+
CBFB	50	DOCK5	0.0678	13.6	+
CBFB	50	DPYD	0.0683	8.81	+
CBFB	50	ELAVL4	0.0706	10.4	+
CBFB	50	ENPP2	0.068	11.8	+
CBFB	50	FA2H	0.0716	12.5	+
CBFB	50	FAM155A	0.0711	14.5	+
CBFB	50	FAM189A1	0.0748	11.5	+
CBFB	50	FRMPD4	0.0991	12.2	+
CBFB	50	GRIP1	0.0908	8.64	-
CBFB	50	HEPACAM	0.067	12.8	+
CBFB	50	KCNAB1	0.0764	10	-
CBFB	50	KHDRBS2	0.075	13.5	-
CBFB	50	LRRC7	0.0788	12.3	+
CBFB	50	MEF2C	0.0733	10.9	-
CBFB	50	MOG	0.07	16.1	+
CBFB	50	NCALD	0.0706	11	+
CBFB	50	NRG1	0.105	12.1	+
CBFB	50	NRXN3	0.0952	11.8	-
CBFB	50	OLFM3	0.0722	10.4	-
CBFB	50	OPCML	0.0841	13.4	+
CBFB	50	PCLO	0.0675	13.5	-
CBFB	50	PDE10A	0.0701	10.8	-
CBFB	50	PLLP	0.0689	10.9	+
CBFB	50	RALYL	0.0856	11.5	+
CBFB	50	RBFOX1	0.0798	10.6	+
CBFB	50	RYR2	0.075	15.5	+
CBFB	50	SHROOM4	0.067	12.8	+
CBFB	50	SLC35F1	0.0764	10.2	+
CBFB	50	SLIT3	0.101	10.8	+
CBFB	50	SNTG1	0.0752	11.9	-
CBFB	50	SYN2	0.073	13	+
CBFB	50	SYN3	0.0772	8.84	-
CBFB	50	THRB	0.0683	12.8	+
CBFB	50	TNR	0.0725	9.54	+
CBFB	50	UGT8	0.0705	15.6	+
CBFB	50	UNC5D	0.084	11.3	-
CBFB	50	XKR4	0.0771	10.6	+
CBFB	50	ZCCHC24	0.0785	11.1	+
CDC5L	54	ATP2B2	0.073	16	+
CDC5L	54	ATRNL1	0.0749	16.8	+
CDC5L	54	BCAS1	0.0876	16.1	-
CDC5L	54	CACNB4	0.0747	15.9	+
CDC5L	54	CAMK4	0.0723	14.6	+
CDC5L	54	CDK14	0.0792	14.8	+
CDC5L	54	CELF4	0.0792	13.8	+
CDC5L	54	CHSY3	0.0756	15.4	+
CDC5L	54	DAAM2	0.0756	15.8	-
CDC5L	54	DCLK1	0.0757	18.3	+
CDC5L	54	DLGAP2	0.0758	18.6	+
CDC5L	54	DOCK5	0.0821	16.2	-
CDC5L	54	ERC2	0.0723	18	+
CDC5L	54	FA2H	0.0784	15	-
CDC5L	54	FLRT2	0.0724	13.7	+
CDC5L	54	GABBR2	0.098	17.5	+
CDC5L	54	GRIN2A	0.0889	15.1	+
CDC5L	54	GRM5	0.0846	14.2	+
CDC5L	54	HECW1	0.0728	19.8	+
CDC5L	54	HEPACAM	0.0795	15.4	-
CDC5L	54	HOMER1	0.0728	16.9	+
CDC5L	54	KALRN	0.0774	21.1	+
CDC5L	54	KCNH1	0.0755	17.2	+
CDC5L	54	KCNJ6	0.0762	14.2	+
CDC5L	54	KCNQ5	0.0744	17	+
CDC5L	54	KHDRBS2	0.0777	17.7	+
CDC5L	54	MAL	0.086	16.8	-
CDC5L	54	MEF2C	0.0912	14.3	+
CDC5L	54	MOG	0.0997	19.4	-
CDC5L	54	MSRA	0.0732	14.1	+
CDC5L	54	NAV3	0.0774	18.6	+
CDC5L	54	NCKAP5	0.0814	16.2	-
CDC5L	54	NWD2	0.0746	15.4	+
CDC5L	54	OPALIN	0.0894	17.4	-
CDC5L	54	PKNOX2	0.0929	14.2	+
CDC5L	54	PLCB1	0.0864	15.4	+
CDC5L	54	PLP1	0.0786	15.6	-
CDC5L	54	RGS7	0.0904	16.3	+
CDC5L	54	RIMBP2	0.0945	14	+
CDC5L	54	RIMS2	0.0788	17.6	+
CDC5L	54	SCN8A	0.0734	15	+
CDC5L	54	SH3GL2	0.0732	17.5	+
CDC5L	54	SH3TC2	0.0755	15.5	-
CDC5L	54	SHANK2	0.0782	15.9	+
CDC5L	54	SHROOM4	0.0798	15.5	-
CDC5L	54	SLC2A13	0.0895	13.9	+
CDC5L	54	STXBP5L	0.0849	20.9	+
CDC5L	54	SYN2	0.0958	14.9	+
CDC5L	54	SYT1	0.106	17.1	+
CDC5L	54	TMEM132D	0.0833	15.1	+
CDC5L	54	TMEM144	0.0742	14.9	-
CDC5L	54	UGT8	0.0975	19.1	-
CDC5L	54	UNC5D	0.0836	15.2	+
CDC5L	54	ZNF385B	0.082	16.5	+
CEBPB	54	ACTN1	0.109	20.2	+
CEBPB	54	ADAMTS3	0.104	16.4	+
CEBPB	54	ANKRD33B	0.101	19.4	+
CEBPB	54	ANO3	0.11	21.5	+
CEBPB	54	ATP2B1	0.125	22.5	+
CEBPB	54	BAIAP2	0.106	17.8	+
CEBPB	54	CABP1	0.117	20.9	+
CEBPB	54	CACNA2D1	0.108	21.9	+
CEBPB	54	CAMK2A	0.131	23.7	+
CEBPB	54	CAMK4	0.099	19.4	+
CEBPB	54	CAMKK1	0.101	17	+
CEBPB	54	CDH22	0.101	19.7	+
CEBPB	54	CELF2	0.103	26	+
CEBPB	54	CHN1	0.143	24	+
CEBPB	54	DCAF6	0.102	18.1	+
CEBPB	54	DGKB	0.114	20.4	+
CEBPB	54	DNM3	0.0982	16.3	-
CEBPB	54	ENC1	0.151	20	+
CEBPB	54	EPHA4	0.105	21.6	+
CEBPB	54	FBXW7	0.111	20.6	+
CEBPB	54	GABRA2	0.0992	18.5	+
CEBPB	54	GLRA3	0.11	17.9	+
CEBPB	54	HS6ST3	0.0994	19.6	+
CEBPB	54	ITPKA	0.116	16.3	+
CEBPB	54	KALRN	0.103	26.8	+
CEBPB	54	KCNIP4	0.1	26.5	+
CEBPB	54	KCTD1	0.111	21.7	+
CEBPB	54	KIAA1211L	0.115	25	+
CEBPB	54	LDB2	0.102	25	+
CEBPB	54	LMO3	0.107	16.8	+
CEBPB	54	LMO4	0.121	18.1	+
CEBPB	54	MLIP	0.132	25.3	+
CEBPB	54	NECAB1	0.116	19.9	+
CEBPB	54	NGEF	0.122	22.4	+
CEBPB	54	NRGN	0.145	16.8	+
CEBPB	54	NWD2	0.0997	18.1	+
CEBPB	54	PDZD2	0.103	18	+
CEBPB	54	PHACTR1	0.0983	20.3	+
CEBPB	54	PPP3CA	0.123	22.6	+
CEBPB	54	PRKAR2B	0.106	16.7	+
CEBPB	54	PTK2B	0.125	23.7	+
CEBPB	54	QKI	0.109	21.8	-
CEBPB	54	R3HDM1	0.114	25.3	+
CEBPB	54	RFTN1	0.116	20.4	+
CEBPB	54	SATB2	0.119	24.5	+
CEBPB	54	SLC17A7	0.117	17.8	+
CEBPB	54	SLIT3	0.119	23.6	+
CEBPB	54	SMAD3	0.107	20.6	+
CEBPB	54	SPOCK3	0.11	21.5	-
CEBPB	54	STXBP5L	0.11	25.8	+
CEBPB	54	SV2B	0.115	25.7	+
CEBPB	54	TESPA1	0.135	22.1	+
CEBPB	54	WASF1	0.099	16.5	+
CEBPB	54	ZNF536	0.103	23.3	-
CEBPD	47	ACTN1	0.128	17.7	+
CEBPD	47	ADAMTS3	0.123	15.4	+
CEBPD	47	ARHGAP26	0.117	18.2	+
CEBPD	47	ATP2B1	0.144	19.7	+
CEBPD	47	ATRNL1	0.128	16.4	+
CEBPD	47	CA10	0.131	20.1	+
CEBPD	47	CACNA2D1	0.125	19.6	+
CEBPD	47	CAMK2A	0.157	20.7	+
CEBPD	47	CAMK4	0.121	17.6	+
CEBPD	47	CDH22	0.146	18.9	+
CEBPD	47	CHN1	0.142	19.5	+
CEBPD	47	CUX2	0.15	17.9	+
CEBPD	47	DGKB	0.139	19.4	+
CEBPD	47	ENC1	0.156	17.2	+
CEBPD	47	FAT3	0.118	16.4	+
CEBPD	47	FLRT2	0.122	16.8	+
CEBPD	47	GLRA3	0.116	16.4	+
CEBPD	47	GRIA2	0.117	16.6	+
CEBPD	47	HS6ST3	0.141	19.4	+
CEBPD	47	KCNIP4	0.147	23.3	+
CEBPD	47	KCTD1	0.159	20.5	+
CEBPD	47	KIAA1211L	0.134	20.9	+
CEBPD	47	LDB2	0.118	20.6	+
CEBPD	47	LINGO2	0.126	18.6	+
CEBPD	47	LMO4	0.118	13.9	+
CEBPD	47	LNX1	0.125	16.4	+
CEBPD	47	LRRTM4	0.131	19	+
CEBPD	47	MAPK4	0.132	15.7	+
CEBPD	47	MLIP	0.163	22.3	+
CEBPD	47	NECAB1	0.126	18.5	+
CEBPD	47	NGEF	0.131	18.9	+
CEBPD	47	NLK	0.118	16.6	+
CEBPD	47	NTRK3	0.142	19.1	+
CEBPD	47	PDZD2	0.157	18.2	+
CEBPD	47	PPP3CA	0.116	18.1	+
CEBPD	47	PTK2B	0.146	21.3	+
CEBPD	47	R3HDM1	0.142	22	+
CEBPD	47	RFTN1	0.143	17.2	+
CEBPD	47	RFX3	0.14	17.1	+
CEBPD	47	RGS6	0.126	17.1	+
CEBPD	47	SATB2	0.122	19.5	+
CEBPD	47	SIPA1L1	0.124	17.9	+
CEBPD	47	SLIT3	0.122	20.7	+
CEBPD	47	SMAD3	0.142	18.9	+
CEBPD	47	STXBP5L	0.118	22.1	+
CEBPD	47	SYN3	0.15	19.1	+
CEBPD	47	TESPA1	0.174	20.8	+
CEBPG	59	ADGRB3	0.0931	20.9	+
CEBPG	59	ANKRD33B	0.0943	22.4	+
CEBPG	59	ANO3	0.098	24.4	+
CEBPG	59	ARHGAP26	0.102	22.6	+
CEBPG	59	ATP2B1	0.104	24.6	+
CEBPG	59	ATP2B2	0.093	19.3	+
CEBPG	59	ATRNL1	0.101	21	+
CEBPG	59	CA10	0.101	25.1	+
CEBPG	59	CABP1	0.106	24.3	+
CEBPG	59	CADPS2	0.0945	22.4	+
CEBPG	59	CAMK2A	0.105	25.8	+
CEBPG	59	CDH22	0.0953	21.1	+
CEBPG	59	CELF2	0.115	30.6	+
CEBPG	59	CHN1	0.114	26.4	+
CEBPG	59	CNKSR2	0.0935	25.3	+
CEBPG	59	DCLK1	0.0951	22.6	+
CEBPG	59	DGKB	0.102	22.4	+
CEBPG	59	DLGAP2	0.121	25.1	+
CEBPG	59	DOCK10	0.0968	20.7	-
CEBPG	59	ENC1	0.1	20.4	+
CEBPG	59	ERC2	0.1	24.5	+
CEBPG	59	FAM155A	0.109	23.4	+
CEBPG	59	FBXW7	0.0958	23.4	+
CEBPG	59	FSTL4	0.099	26.1	+
CEBPG	59	GLRA3	0.0973	19.6	+
CEBPG	59	HECW1	0.103	28.5	+
CEBPG	59	HOMER1	0.0994	24.2	+
CEBPG	59	HS6ST3	0.107	22	+
CEBPG	59	KALRN	0.115	31.2	+
CEBPG	59	KCNIP4	0.104	30.1	+
CEBPG	59	KCTD1	0.102	23.5	+
CEBPG	59	KHDRBS2	0.0984	21.9	+
CEBPG	59	KIAA1211L	0.11	28.3	+
CEBPG	59	LDB2	0.107	29.1	+
CEBPG	59	LRFN5	0.097	23.2	+
CEBPG	59	LRRTM4	0.0961	21.6	+
CEBPG	59	MLIP	0.104	27.3	+
CEBPG	59	NECAB1	0.0978	21.3	+
CEBPG	59	NELL2	0.094	24.7	+
CEBPG	59	NGEF	0.0979	24.6	+
CEBPG	59	NRCAM	0.0998	24.1	+
CEBPG	59	PHACTR1	0.0947	23.3	+
CEBPG	59	PPP2R2C	0.0971	24.4	+
CEBPG	59	PPP3CA	0.0941	25.4	+
CEBPG	59	PRKAG2	0.0984	21.5	+
CEBPG	59	PTK2B	0.11	25.7	+
CEBPG	59	QKI	0.105	25.5	-
CEBPG	59	R3HDM1	0.103	28.7	+
CEBPG	59	RYR2	0.109	25.9	+
CEBPG	59	SATB2	0.106	27.7	+
CEBPG	59	SH3GL2	0.102	24.5	+
CEBPG	59	SLIT3	0.106	25.5	+
CEBPG	59	SMAD3	0.0974	22.7	+
CEBPG	59	ST6GALNAC5	0.098	22.9	+
CEBPG	59	STXBP5L	0.123	30.7	+
CEBPG	59	SV2B	0.114	29.6	+
CEBPG	59	TESPA1	0.0992	23.4	+
CEBPG	59	TMEM132D	0.0936	19.9	+
CEBPG	59	ZNF536	0.1	26.7	-
CEBPZ	67	ADGRB3	0.0698	24.6	+
CEBPZ	67	ANO3	0.0695	25.9	+
CEBPZ	67	ATP2B1	0.0679	24.3	+
CEBPZ	67	ATP2B2	0.0658	22.5	+
CEBPZ	67	BCAS1	0.0751	18.1	-
CEBPZ	67	CACNA1C	0.0735	25.4	+
CEBPZ	67	CACNB4	0.0657	21.8	+
CEBPZ	67	CELF2	0.0706	32.7	+
CEBPZ	67	CHN1	0.0705	26.3	+
CEBPZ	67	CHSY3	0.0682	22	+
CEBPZ	67	CPNE4	0.0724	26.2	+
CEBPZ	67	DCLK1	0.0729	26.4	+
CEBPZ	67	DLGAP2	0.0712	26	+
CEBPZ	67	DOCK10	0.0729	24.6	-
CEBPZ	67	DOCK5	0.0745	17.5	-
CEBPZ	67	EPHA4	0.0659	26.7	+
CEBPZ	67	ERC2	0.0669	26.5	+
CEBPZ	67	FAM155A	0.074	26.1	+
CEBPZ	67	FBXW7	0.0669	24.4	+
CEBPZ	67	FRMD4B	0.0766	25.3	-
CEBPZ	67	FSTL4	0.0711	28.6	+
CEBPZ	67	GABBR2	0.0693	22.5	+
CEBPZ	67	GABRA2	0.066	20.8	+
CEBPZ	67	HECW1	0.0769	31.5	+
CEBPZ	67	HOMER1	0.0671	25.3	+
CEBPZ	67	HTR2A	0.0665	21	+
CEBPZ	67	KALRN	0.0777	32.5	+
CEBPZ	67	KCNB2	0.0686	23.1	+
CEBPZ	67	KCNH1	0.0703	25.3	+
CEBPZ	67	KCNH7	0.0691	21.9	+
CEBPZ	67	KCNIP4	0.068	30.5	+
CEBPZ	67	KCNMA1	0.0711	26.5	+
CEBPZ	67	KCNQ5	0.0722	24.8	+
CEBPZ	67	KHDRBS2	0.0726	26.4	+
CEBPZ	67	KHDRBS3	0.0692	27.2	+
CEBPZ	67	KIAA1211L	0.0675	28.3	+
CEBPZ	67	LDB2	0.0723	30.9	+
CEBPZ	67	LINGO2	0.0654	23.2	+
CEBPZ	67	LMO4	0.0701	21.3	+
CEBPZ	67	LRFN5	0.069	25.2	+
CEBPZ	67	MAL	0.0848	18.3	-
CEBPZ	67	MOG	0.0962	21.2	-
CEBPZ	67	NAV3	0.0693	28.3	+
CEBPZ	67	NCKAP5	0.0683	19.6	-
CEBPZ	67	NEGR1	0.0666	27.1	+
CEBPZ	67	NELL2	0.072	28.3	+
CEBPZ	67	NRG1	0.0725	22.6	+
CEBPZ	67	NRG3	0.0668	21.3	+
CEBPZ	67	OLFM3	0.0681	21.4	+
CEBPZ	67	OPALIN	0.089	19.1	-
CEBPZ	67	PCSK2	0.0698	24.7	+
CEBPZ	67	PRKAG2	0.0659	23.4	+
CEBPZ	67	QKI	0.087	29.6	-
CEBPZ	67	RBFOX3	0.0677	24.5	+
CEBPZ	67	RIMS2	0.0675	24.2	+
CEBPZ	67	RYR2	0.0801	29.6	+
CEBPZ	67	SATB2	0.067	29	+
CEBPZ	67	SH3GL2	0.0744	27.7	+
CEBPZ	67	SLC35F3	0.0696	22.9	+
CEBPZ	67	SPOCK3	0.0666	27.4	-
CEBPZ	67	ST6GALNAC5	0.0714	24.6	+
CEBPZ	67	STXBP5L	0.081	32	+
CEBPZ	67	SV2B	0.0746	31.1	+
CEBPZ	67	SYBU	0.067	22.5	+
CEBPZ	67	SYT1	0.0962	23	+
CEBPZ	67	UGT8	0.0896	21.5	-
CEBPZ	67	ZNF536	0.0697	29.2	-
CIC	50	ACTN1	0.0733	19.5	+
CIC	50	ARHGAP26	0.0656	19.1	+
CIC	50	ATP2B1	0.0734	21.3	+
CIC	50	BAIAP2	0.064	17	+
CIC	50	CACNA1C	0.0641	19.9	+
CIC	50	CACNA1E	0.0762	19.1	+
CIC	50	CAMK1D	0.0622	18.7	+
CIC	50	CAMK2A	0.0794	22.2	+
CIC	50	CAMKK1	0.062	16.2	+
CIC	50	CDH22	0.0659	18.8	+
CIC	50	CELF2	0.0729	25.4	+
CIC	50	CHN1	0.0705	21.9	+
CIC	50	DGKB	0.0665	19.7	+
CIC	50	DLGAP2	0.0676	21.2	+
CIC	50	ENC1	0.074	18	+
CIC	50	EPHA4	0.0635	20.1	+
CIC	50	ERC2	0.0655	20.5	+
CIC	50	GABRB3	0.0669	18.5	+
CIC	50	HECW1	0.0618	23	+
CIC	50	HOMER1	0.0639	20	+
CIC	50	HS6ST3	0.0623	19	+
CIC	50	KALRN	0.0786	26.3	+
CIC	50	KCNIP4	0.0703	25.5	+
CIC	50	KCNMA1	0.0623	20.4	+
CIC	50	KCTD1	0.0682	20.7	+
CIC	50	KIAA1211L	0.0723	24	+
CIC	50	LDB2	0.0628	23.6	+
CIC	50	MLIP	0.0709	23.1	+
CIC	50	NECAB1	0.0692	18.5	+
CIC	50	NGEF	0.0731	21.1	+
CIC	50	PCSK2	0.0746	20.8	+
CIC	50	PPP2R2C	0.0689	20.8	+
CIC	50	PPP3CA	0.0619	20.9	+
CIC	50	PRKAG2	0.063	18.2	+
CIC	50	PTK2B	0.0764	22.5	+
CIC	50	R3HDM1	0.0632	23.7	+
CIC	50	RBFOX3	0.0689	19.5	+
CIC	50	RYR2	0.0631	21.1	+
CIC	50	SATB2	0.0653	22.9	+
CIC	50	SH3GL2	0.0626	19.9	+
CIC	50	SHANK2	0.0628	17.2	+
CIC	50	SLC17A7	0.0655	16.2	+
CIC	50	SLIT3	0.0808	23	+
CIC	50	SMAD3	0.0677	19.9	+
CIC	50	STXBP5L	0.0739	25.2	+
CIC	50	SV2B	0.0754	24.6	+
CIC	50	SYN3	0.0671	18.8	+
CIC	50	SYT7	0.0687	17.2	+
CIC	50	TESPA1	0.0648	20.2	+
CIC	50	TMEM132D	0.0666	17.4	+
CPEB1	51	AFF3	0.116	16.8	+
CPEB1	51	ANO3	0.124	21.2	+
CPEB1	51	ATRNL1	0.116	16.8	+
CPEB1	51	CABP1	0.116	21.2	+
CPEB1	51	CACNA1C	0.112	19.5	+
CPEB1	51	CADPS2	0.114	21.4	+
CPEB1	51	CAMK1D	0.111	19.2	+
CPEB1	51	CELF2	0.131	26.2	+
CPEB1	51	CHSY3	0.116	17.7	+
CPEB1	51	CPNE4	0.112	20.9	+
CPEB1	51	DCLK1	0.107	20.2	+
CPEB1	51	EFNA5	0.108	17.7	+
CPEB1	51	ERBB4	0.111	20.2	-
CPEB1	51	ERC2	0.124	21.4	+
CPEB1	51	FSTL4	0.109	23	+
CPEB1	51	GABBR2	0.109	17.3	+
CPEB1	51	HECW1	0.121	25.3	+
CPEB1	51	KALRN	0.132	25.9	+
CPEB1	51	KCNB2	0.107	17.3	+
CPEB1	51	KCNH7	0.107	17.4	+
CPEB1	51	KCNIP4	0.114	24.1	+
CPEB1	51	KCNMA1	0.106	20.6	+
CPEB1	51	KCNQ5	0.121	19.9	+
CPEB1	51	KHDRBS3	0.112	22.3	+
CPEB1	51	KIAA1211L	0.117	23.2	+
CPEB1	51	LDB2	0.11	24.6	+
CPEB1	51	NAV3	0.127	23.3	+
CPEB1	51	NELL2	0.113	22.4	+
CPEB1	51	NRCAM	0.111	21.2	+
CPEB1	51	NRG1	0.139	19.5	+
CPEB1	51	PDE1A	0.124	18.1	+
CPEB1	51	PDE4D	0.129	16.8	+
CPEB1	51	PHACTR1	0.129	20.6	+
CPEB1	51	PPP2R2C	0.119	20.5	+
CPEB1	51	PRKAG2	0.131	19.7	+
CPEB1	51	PTPRD	0.128	22	+
CPEB1	51	QKI	0.107	22.5	-
CPEB1	51	RALYL	0.126	17	+
CPEB1	51	RAP1GAP2	0.128	18	+
CPEB1	51	RBFOX3	0.148	20.7	+
CPEB1	51	RFTN1	0.106	18.5	+
CPEB1	51	RYR2	0.152	24.3	+
CPEB1	51	SATB2	0.119	23.7	+
CPEB1	51	SH3GL2	0.125	22.6	+
CPEB1	51	SLC35F3	0.114	18.6	+
CPEB1	51	SLIT3	0.112	19.6	+
CPEB1	51	STXBP5L	0.14	25.5	+
CPEB1	51	SV2B	0.135	25.9	+
CPEB1	51	SYT1	0.129	18.7	+
CPEB1	51	SYT7	0.106	17	+
CPEB1	51	ZNF385B	0.131	19	+
CREB1	43	ADGRB3	0.103	16.6	+
CREB1	43	ANO3	0.119	19.2	+
CREB1	43	CA10	0.11	18.5	+
CREB1	43	CACNA2D1	0.106	17.6	+
CREB1	43	CELF2	0.125	23.6	+
CREB1	43	CHN1	0.109	19.8	+
CREB1	43	CNKSR2	0.107	19.8	+
CREB1	43	CPNE4	0.105	18.5	+
CREB1	43	DLGAP2	0.106	18.2	+
CREB1	43	EPHA4	0.115	19.5	+
CREB1	43	FAM155A	0.113	18	+
CREB1	43	FAT3	0.105	16.4	+
CREB1	43	FBXW7	0.104	18.2	+
CREB1	43	FSTL4	0.108	20.3	+
CREB1	43	HECW1	0.122	22.5	+
CREB1	43	HOMER1	0.107	18.2	+
CREB1	43	HS6ST3	0.106	15.5	+
CREB1	43	KALRN	0.126	23.5	+
CREB1	43	KCNH1	0.108	17.8	+
CREB1	43	KCNIP4	0.125	22.7	+
CREB1	43	KHDRBS2	0.108	18	+
CREB1	43	KIAA1211L	0.116	21.2	+
CREB1	43	LDB2	0.118	22.7	+
CREB1	43	LINGO2	0.106	16.9	+
CREB1	43	LRFN5	0.112	17.9	+
CREB1	43	MLIP	0.123	20.7	+
CREB1	43	NAV3	0.114	19.6	+
CREB1	43	NEGR1	0.114	19.2	+
CREB1	43	NELL2	0.113	19.9	+
CREB1	43	NRCAM	0.111	18.7	+
CREB1	43	PPP3CA	0.113	19.8	+
CREB1	43	PTK2B	0.111	18.5	+
CREB1	43	PTPRD	0.113	19.8	+
CREB1	43	QKI	0.114	20.5	-
CREB1	43	R3HDM1	0.117	21.9	+
CREB1	43	RYR2	0.111	20.1	+
CREB1	43	SATB2	0.121	21.6	+
CREB1	43	SH3GL2	0.109	19.3	+
CREB1	43	SLIT3	0.11	18.1	+
CREB1	43	SPOCK3	0.106	19.7	-
CREB1	43	STXBP5L	0.126	23.1	+
CREB1	43	SV2B	0.121	22.7	+
CREB1	43	ZNF536	0.11	20.8	-
CREB3	43	ARPP19	0.0482	8	+
CREB3	43	ATP2B1	0.0505	11.5	+
CREB3	43	BASP1	0.0587	9.29	+
CREB3	43	CALM1	0.0637	7.75	+
CREB3	43	CHN1	0.0521	13.4	+
CREB3	43	DIRAS2	0.0535	8.52	+
CREB3	43	DNM1	0.0492	7.87	+
CREB3	43	ELAVL4	0.0506	8.14	+
CREB3	43	ENC1	0.0516	10.8	+
CREB3	43	ETS2	0.0506	8.11	+
CREB3	43	FRMD5	0.0478	9.55	-
CREB3	43	GABRG2	0.054	8.35	+
CREB3	43	GAP43	0.05	8.81	+
CREB3	43	GPM6A	0.0499	9.14	+
CREB3	43	HTR2A	0.0568	11.1	+
CREB3	43	KCNV1	0.049	7.95	+
CREB3	43	LINGO1	0.0488	9.74	+
CREB3	43	LMO4	0.0539	12	+
CREB3	43	MAP1B	0.0696	8.84	+
CREB3	43	MEF2C	0.0541	8.66	+
CREB3	43	MOG	0.0517	8.73	-
CREB3	43	NPTN	0.0523	8.02	+
CREB3	43	NRGN	0.0546	11.6	+
CREB3	43	NRN1	0.0614	10.9	+
CREB3	43	PAK1	0.049	8.92	+
CREB3	43	PCSK1	0.0536	8.94	+
CREB3	43	PDP1	0.0565	8.89	+
CREB3	43	PGM2L1	0.0498	8.79	+
CREB3	43	QKI	0.0524	13.4	-
CREB3	43	RGS4	0.0521	7.77	+
CREB3	43	RTN1	0.0606	8.71	+
CREB3	43	RTN4RL2	0.0509	8.42	+
CREB3	43	SLC17A7	0.0495	11.8	+
CREB3	43	SLC39A10	0.0526	9.62	+
CREB3	43	SNAP25	0.0674	11.9	+
CREB3	43	STXBP1	0.0475	9.8	+
CREB3	43	SV2B	0.0486	14	+
CREB3	43	SYT1	0.0668	11.5	+
CREB3	43	SYT4	0.065	7.67	+
CREB3	43	THY1	0.07	7.93	+
CREB3	43	UGT8	0.0507	9.06	-
CREB3	43	VSNL1	0.0528	8.8	+
CREB3	43	YWHAH	0.054	7.58	+
CREB3L1	33	ARHGEF28	0.054	7.19	+
CREB3L1	33	ARPP21	0.0676	12.1	+
CREB3L1	33	CDK14	0.0526	9.44	+
CREB3L1	33	CLSTN2	0.083	10.8	+
CREB3L1	33	DMD	0.0622	7.7	+
CREB3L1	33	DPP10	0.069	6.45	+
CREB3L1	33	DSCAM	0.0906	10.4	+
CREB3L1	33	ELAVL4	0.0672	8.67	+
CREB3L1	33	EPHA5	0.0593	9.37	+
CREB3L1	33	FAM155A	0.0642	10.3	+
CREB3L1	33	FOXP2	0.0565	9.4	+
CREB3L1	33	FRMD5	0.0759	9.4	-
CREB3L1	33	GRM8	0.0796	8.86	+
CREB3L1	33	HS3ST2	0.058	7.82	+
CREB3L1	33	KCNH7	0.0655	9.3	+
CREB3L1	33	KHDRBS3	0.0707	13.1	+
CREB3L1	33	MMP16	0.0551	8.53	+
CREB3L1	33	NAV3	0.0527	11.6	+
CREB3L1	33	NRCAM	0.0675	11.3	+
CREB3L1	33	NRG1	0.0674	10.7	+
CREB3L1	33	NRXN1	0.0691	8.93	+
CREB3L1	33	OPCML	0.0609	10.1	+
CREB3L1	33	PHACTR1	0.057	9.43	+
CREB3L1	33	PID1	0.08	7.93	+
CREB3L1	33	PRKAG2	0.0547	9.96	+
CREB3L1	33	RIT2	0.0557	7.92	+
CREB3L1	33	SEC24D	0.0531	8.45	+
CREB3L1	33	SLC35F1	0.0832	6.26	+
CREB3L1	33	SNTG1	0.0638	8.12	+
CREB3L1	33	SORCS1	0.0601	10.2	+
CREB3L1	33	ST6GAL2	0.0597	9.07	+
CREB3L1	33	TNR	0.0606	7.98	+
CREB3L1	33	XYLT1	0.0629	7.2	+
CREB3L2	64	AKT3	0.0743	20.5	-
CREB3L2	64	ARPP21	0.0824	26.9	-
CREB3L2	64	ATP2B1	0.084	26	-
CREB3L2	64	BTBD9	0.0734	23.1	-
CREB3L2	64	CA10	0.0751	25.6	-
CREB3L2	64	CACNA1C	0.0724	24.4	-
CREB3L2	64	CACNA1E	0.0723	22.1	-
CREB3L2	64	CACNA2D1	0.0732	24.9	-
CREB3L2	64	CADPS2	0.0749	23.5	-
CREB3L2	64	CAMK2A	0.0869	26.7	-
CREB3L2	64	CAMK4	0.0725	22.9	-
CREB3L2	64	CELF2	0.0815	32.5	-
CREB3L2	64	CHN1	0.0876	27.7	-
CREB3L2	64	CNKSR2	0.0762	26.8	-
CREB3L2	64	DGKB	0.0865	23	-
CREB3L2	64	DNER	0.0757	23.2	+
CREB3L2	64	DNM3	0.0762	19.3	+
CREB3L2	64	ENC1	0.0799	21.1	-
CREB3L2	64	EPHA4	0.0805	26.3	-
CREB3L2	64	ERC2	0.0796	25.6	-
CREB3L2	64	FBXW7	0.0759	24.7	-
CREB3L2	64	FRMD4B	0.0843	23.4	+
CREB3L2	64	FSTL4	0.079	28	-
CREB3L2	64	GABBR2	0.0763	20.4	-
CREB3L2	64	GAD1	0.0781	22.6	+
CREB3L2	64	GAD2	0.0731	20.9	+
CREB3L2	64	GRIA2	0.0728	20.1	-
CREB3L2	64	HECW1	0.0907	30.4	-
CREB3L2	64	KALRN	0.0917	33.2	-
CREB3L2	64	KCNIP4	0.0963	32.3	-
CREB3L2	64	KCNMA1	0.075	25.4	-
CREB3L2	64	KCNQ5	0.0867	23.6	-
CREB3L2	64	KIAA1211L	0.0832	29.8	-
CREB3L2	64	LDB2	0.0902	30.9	-
CREB3L2	64	LINGO2	0.0789	22.9	-
CREB3L2	64	LRFN2	0.0783	22.2	-
CREB3L2	64	MLIP	0.0804	28.6	-
CREB3L2	64	NAV3	0.083	27.1	-
CREB3L2	64	NELL2	0.0831	26.7	-
CREB3L2	64	NGEF	0.0865	26.2	-
CREB3L2	64	NTRK3	0.0831	21.7	-
CREB3L2	64	PCSK2	0.0864	25.9	-
CREB3L2	64	PDE1A	0.0794	21.5	-
CREB3L2	64	PHACTR1	0.077	24.9	-
CREB3L2	64	PPP2R2C	0.0753	25.8	-
CREB3L2	64	PPP3CA	0.0825	27.4	-
CREB3L2	64	PRICKLE1	0.0801	21.1	-
CREB3L2	64	PRKCB	0.0921	23.6	-
CREB3L2	64	PTPRD	0.0982	24.7	-
CREB3L2	64	PTPRR	0.0766	20.4	-
CREB3L2	64	QKI	0.0823	27.3	+
CREB3L2	64	R3HDM1	0.0796	30	-
CREB3L2	64	RBFOX3	0.0953	24.4	-
CREB3L2	64	RIMS2	0.0748	22.2	-
CREB3L2	64	SATB2	0.0835	29.8	-
CREB3L2	64	SH3GL2	0.0724	26.2	-
CREB3L2	64	SHANK2	0.0835	20.6	-
CREB3L2	64	SIPA1L1	0.0741	19.5	-
CREB3L2	64	SLC35F3	0.0775	23.1	-
CREB3L2	64	SLIT3	0.101	27.1	-
CREB3L2	64	SPOCK3	0.0935	27.2	+
CREB3L2	64	STXBP5L	0.0896	31.8	-
CREB3L2	64	SV2B	0.0899	31.8	-
CREB3L2	64	UGT8	0.0764	16.8	+
CREBL2	54	ANO3	0.0858	22.3	+
CREBL2	54	ATP2B1	0.0805	22.9	+
CREBL2	54	ATRNL1	0.075	19.2	+
CREBL2	54	CA10	0.0761	23.3	+
CREBL2	54	CACNA1C	0.0697	21.6	+
CREBL2	54	CACNA1E	0.0721	20.1	+
CREBL2	54	CAMK2A	0.0815	23.8	+
CREBL2	54	CDH22	0.0734	20.2	+
CREBL2	54	CELF2	0.084	27.8	+
CREBL2	54	CHN1	0.0921	24	+
CREBL2	54	CNKSR2	0.0702	22.9	+
CREBL2	54	DGKB	0.0812	21.3	+
CREBL2	54	DLGAP2	0.0782	23.1	+
CREBL2	54	ENC1	0.0813	19.2	+
CREBL2	54	ERC2	0.0776	22.3	+
CREBL2	54	FAM155A	0.0749	21.4	+
CREBL2	54	FBXW7	0.0711	21.2	+
CREBL2	54	GABRA2	0.0727	19.2	+
CREBL2	54	GLRA3	0.0767	18.7	+
CREBL2	54	HECW1	0.0716	25.3	+
CREBL2	54	HOMER1	0.0699	21.8	+
CREBL2	54	HS6ST3	0.0722	21.1	+
CREBL2	54	KALRN	0.0799	28.5	+
CREBL2	54	KCNH7	0.0748	17.8	+
CREBL2	54	KCNIP4	0.0792	27.8	+
CREBL2	54	KCTD1	0.0801	22.2	+
CREBL2	54	KIAA1211L	0.0788	25.9	+
CREBL2	54	LDB2	0.0768	26.1	+
CREBL2	54	LRFN5	0.0718	21.2	+
CREBL2	54	LRRTM4	0.0731	20.8	+
CREBL2	54	MLIP	0.0844	25.5	+
CREBL2	54	NAV3	0.0728	22.3	+
CREBL2	54	NECAB1	0.0773	20.3	+
CREBL2	54	NGEF	0.0767	22.6	+
CREBL2	54	NRCAM	0.0705	21.4	+
CREBL2	54	NWD2	0.0705	19.2	+
CREBL2	54	PPP3CA	0.0805	23.1	+
CREBL2	54	PRKAG2	0.0732	19.4	+
CREBL2	54	PTK2B	0.0835	24.2	+
CREBL2	54	QKI	0.0727	22.6	-
CREBL2	54	R3HDM1	0.0698	26.1	+
CREBL2	54	RFTN1	0.0698	20.6	+
CREBL2	54	RYR2	0.0843	23.4	+
CREBL2	54	SATB2	0.077	25	+
CREBL2	54	SH3GL2	0.0755	21.7	+
CREBL2	54	SLIT3	0.0849	24.5	+
CREBL2	54	SMAD3	0.0736	21.5	+
CREBL2	54	ST6GALNAC5	0.0795	20.9	+
CREBL2	54	STXBP5L	0.0855	27.7	+
CREBL2	54	SV2B	0.0872	26.6	+
CREBL2	54	SYBU	0.0736	19.5	+
CREBL2	54	SYN3	0.0724	19.8	+
CREBL2	54	TESPA1	0.0749	22	+
CREBL2	54	ZNF536	0.0833	24.1	-
CREM	57	ADAMTS3	0.184	18.9	+
CREM	57	ANKRD33B	0.174	20.2	+
CREM	57	ANO3	0.174	22.2	+
CREM	57	ARHGAP26	0.176	22	+
CREM	57	ATP2B1	0.211	24.5	+
CREM	57	BAIAP2	0.175	19.1	+
CREM	57	BTBD9	0.198	22.8	+
CREM	57	CA10	0.174	24.5	+
CREM	57	CACNA1E	0.207	22.7	+
CREM	57	CACNA2D1	0.179	23.7	+
CREM	57	CAMK2A	0.175	24.8	+
CREM	57	CDH22	0.181	22.4	+
CREM	57	CELF2	0.213	28.1	+
CREM	57	CHN1	0.19	24.3	+
CREM	57	DGKB	0.221	23.6	+
CREM	57	DLGAP2	0.185	24.1	+
CREM	57	DPYD	0.197	22	+
CREM	57	ENC1	0.191	20.7	+
CREM	57	FAM155A	0.195	21.9	+
CREM	57	FSTL4	0.169	22.9	+
CREM	57	GABRA2	0.171	20.5	+
CREM	57	GLRA3	0.172	20	+
CREM	57	HOMER1	0.191	22.4	+
CREM	57	HS6ST3	0.178	23.1	+
CREM	57	KALRN	0.222	29.4	+
CREM	57	KCNIP4	0.199	28.9	+
CREM	57	KCNMA1	0.182	22.5	+
CREM	57	KCTD1	0.2	24.6	+
CREM	57	KIAA1211L	0.209	26.7	+
CREM	57	LDB2	0.184	26	+
CREM	57	LRRTM4	0.199	23	+
CREM	57	MLIP	0.216	27.3	+
CREM	57	NAV3	0.17	21.9	+
CREM	57	NECAB1	0.175	22.1	+
CREM	57	NGEF	0.176	23.5	+
CREM	57	NTRK3	0.174	22.6	+
CREM	57	PCSK2	0.188	23.6	+
CREM	57	PDE4D	0.184	18.3	+
CREM	57	PDZD2	0.21	21.3	+
CREM	57	PHACTR1	0.177	21.7	+
CREM	57	PLEKHA5	0.173	20.2	+
CREM	57	PPFIA2	0.18	22.2	+
CREM	57	PTK2B	0.219	26.4	+
CREM	57	R3HDM1	0.207	26.9	+
CREM	57	RYR2	0.181	22.6	+
CREM	57	SATB2	0.181	25	+
CREM	57	SIPA1L1	0.181	21.2	+
CREM	57	SLIT3	0.255	27	+
CREM	57	SMAD3	0.181	23.2	+
CREM	57	SORBS2	0.17	21.4	+
CREM	57	STXBP5L	0.208	28	+
CREM	57	SV2B	0.205	26.7	+
CREM	57	SYN3	0.176	22.4	+
CREM	57	TANC2	0.183	19.1	+
CREM	57	TESPA1	0.186	24	+
[truncated: 23,288 more rows]

## Sheet: Table S5
Table S5. Characteristics of the 836 regulators and their modules in the neural differentiation dataset.
regulator	sequence_properties			expression_properties						binding_site_properties					network_properties			module_conservation_overall							module_conservation_human_lineage								module_conservation_gorilla_lineage
	AA_conservation_human_gorilla	AA_conservation_human_cynomolgus	phastCons_primates	mean_expression	logFC_iPSC_NPC_human	logFC_iPSC_NPC_gorilla	logFC_iPSC_NPC_cynomolgus	expression_pattern_divergence_human_gorilla	expression_pattern_divergence_human_cynomolgus	median_motif_score_human	median_motif_score_gorilla	median_motif_score_cynomolgus	binding_site_divergence_human_gorilla	binding_site_divergence_human_cynomolgus	module_size	overall_connectivity	mean_adj_regulator_target	total_tree_length	within_species_diversity	residual	studentized_residual	fdr	category	robust	human_monophyleticity	human_subtree_length	human_diversity	residual	studentized_residual	fdr	category	robust	gorilla_monophyleticity	gorilla_subtree_length	gorilla_diversity	residual	studentized_residual	fdr	category	robust
ADNP	0.998	0.996	0.988	0.731	0.113	0.102	0.0989	0.0155	0.0193	0	0	0	0.005	0.0168	51	0.275	0.000352	1.26	1.09	0.0841	1.43	0.994	within_expectation	FALSE	FALSE		0.385				not_monophyletic		TRUE	0.287	0.2	0.0312	0.967	0.992	within_expectation	FALSE
AHR	0.983	0.954	0.809	0.0304	0.0253	-0.0234	-0.0314	2	1.71	69.4	75.9	90.1	21.8	37.1	44	0.241	0.000335	1.4	1.37	-0.02	-0.22	0.994	within_expectation	FALSE	FALSE		0.426				not_monophyletic		FALSE		0.345				not_monophyletic
AR	0.992	0.992	0.827	0.0996	0.109	-0.0407	-0.0239	1.44	1.31	18.6	20	19.8	5.33	12.4	39	0.248	0.000293	0.846	0.749	-0.0505	-0.495	0.994	within_expectation	FALSE	TRUE	0.362	0.335	-0.0153	-0.793	0.935	within_expectation	FALSE	FALSE		0.0855				not_monophyletic
ARID1B	0.997	0.995	0.956	0.524	-0.0251	0.237	0.128	0.511	0.28	8.47	11.6	11.5	5.49	6.53	43	0.275	0.000413	1.1	0.941	0.0472	0.614	0.994	within_expectation	FALSE	TRUE	0.426	0.338	0.0462	2.3	0.479	diverged	FALSE	FALSE		0.175				not_monophyletic
ARID2	0.997	0.989	0.994	0.43	0.00577	0.117	0.0443	0.268	0.0853	10.8	10.4	12.1	2.72	6.87	48	0.238	0.000252	0.919	0.761	0.0126	0.178	0.994	within_expectation	FALSE	TRUE	0.33	0.304	-0.0131	-0.81	0.935	within_expectation	FALSE	TRUE	0.202	0.112	0.0323	0.843	0.992	within_expectation	FALSE
ARID3B	0.993	0.979	0.845	0.404	-0.0902	0.0313	-0.171	0.304	0.201	112	130	127	40.8	59	41	0.266	0.000394	1.03	0.875	0.0293	0.364	0.994	within_expectation	FALSE	FALSE		0.357				not_monophyletic		FALSE		0.122				not_monophyletic
ARID4A	0.997	0.989	0.954	0.165	0.106	0.148	0.0996	0.268	0.0376	12.2	12.4	14.1	4.53	7.73	38	0.286	0.00055	1.07	0.94	0.0172	0.193	0.994	within_expectation	FALSE	FALSE		0.381				not_monophyletic		FALSE		0.157				not_monophyletic
ARID4B	0.996	0.988	0.968	0.463	0.0274	0.174	-9.58e-05	0.311	0.0597	13.5	15.5	12.1	4.11	8.43	43	0.316	0.000711	0.682	0.551	-0.0506	-0.856	0.994	within_expectation	FALSE	FALSE		0.236				not_monophyletic		TRUE	0.0988	0.0483	-0.00764	-0.528	0.992	within_expectation	FALSE
ARID5B	0.997	0.991	0.901	0.0538	0.0963	0.0288	0.0392	2.04	0.83	23.6	20.4	29.1	7.13	13.1	48	0.278	0.000395	1.02	0.967	-0.0572	-1	0.994	within_expectation	FALSE	FALSE		0.371				not_monophyletic		FALSE		0.084				not_monophyletic
ARNT	0.997	0.989	0.973	0.11	0.126	0.0252	-0.0304	0.843	1.53	173	152	209	48.4	126	50	0.244	0.000305	1.49	1.31	0.133	2.54	0.717	diverged	FALSE	FALSE		0.494				not_monophyletic		FALSE		0.225				not_monophyletic
ARNT2	0.999	1	0.88	0.13	0.167	0.179	0.186	0.0945	0.138	73.9	87.7	82.9	25.2	39.2	43	0.304	0.000421	1.06	1.06	-0.0959	-1.52	0.988	within_expectation	FALSE	FALSE		0.436				not_monophyletic		FALSE		0.279				not_monophyletic
ARNTL	1	0.998	0.994	0.0147	-0.0213	-0.00979	0.0177	0.798	2.21	37.8	37.6	44.5	11.7	17.3	52	0.233	0.000252	1.35	1.2	0.073	1.23	0.994	within_expectation	FALSE	FALSE		0.437				not_monophyletic		TRUE	0.225	0.139	0.0282	0.875	0.992	within_expectation	FALSE
ARNTL2	0.991	0.959	0.849	0.0768	-0.0125	-0.0733	-0.126	0.814	1.61	18.8	25.4	29.6	6.97	13.9	41	0.269	0.000375	1.31	1.29	-0.0359	-0.567	0.994	within_expectation	FALSE	FALSE		0.341				not_monophyletic		FALSE		0.264				not_monophyletic
ARX	1	0.991	0.915	0.056	0.0569	0.227	0.0307	2.33	0.853	52.8	45.9	49.5	7.86	14	44	0.306	0.000519	0.929	0.711	0.064	1.3	0.994	within_expectation	FALSE	FALSE		0.312				not_monophyletic		TRUE	0.169	0.0764	0.0345	1.01	0.992	within_expectation	FALSE
ASCL1	1	1	0.943	0.0488	0.128	0.0625	0.0875	1.08	0.7	151	149	146	24.8	54.7	46	0.274	0.000428	1.22	1.08	0.0502	0.831	0.994	within_expectation	FALSE	FALSE		0.361				not_monophyletic		FALSE		0.265				not_monophyletic
ATF2	1	1	0.997	0.341	0.136	0.136	0.0526	0.000435	0.229	35.5	21	34.8	7.19	8.19	44	0.289	0.000456	1.16	1.02	0.043	0.783	0.994	within_expectation	FALSE	FALSE		0.366				not_monophyletic		FALSE		0.305				not_monophyletic
ATF3	1	0.994	0.933	0.0426	0.0148	-0.0512	0.0198	1.3	0.0955	57.6	58.1	63.5	11.8	33	41	0.249	0.000294	1.12	1.21	-0.162	-1.81	0.896	within_expectation	FALSE	FALSE		0.504				not_monophyletic		FALSE		0.189				not_monophyletic
ATF4	0.997	0.983	0.887	0.872	-0.626	-0.493	-0.625	0.167	0.00123	14.5	19.2	18.1	4.09	8.11	54	0.78	0.00273	0.723	0.563	-0.0191	-0.57	0.994	within_expectation	FALSE	FALSE		0.229				not_monophyletic		TRUE	0.128	0.0471	0.0233	1.09	0.992	within_expectation	FALSE
ATF5	0.975	0.947	0.707	0.0635	-0.00766	-0.0169	-0.0461	0.186	0.518	28	34	33.4	7.96	16.3	51	0.262	0.000272	1.36	1.2	0.0863	1.2	0.994	within_expectation	FALSE	FALSE		0.424				not_monophyletic		TRUE	0.338	0.246	0.0353	0.901	0.992	within_expectation	FALSE
ATF6	0.991	0.981	0.917	0.195	0.0454	0.0206	-0.0549	0.125	0.511	1.75	1.62	1.72	0.103	1.63	45	0.244	0.00026	1.09	1.1	-0.0986	-1.17	0.994	within_expectation	FALSE	FALSE		0.4				not_monophyletic		TRUE	0.193	0.16	-0.0239	-0.712	0.992	within_expectation	FALSE
ATF6B	0.994	0.972	0.903	0.0408	0.0207	0.00795	0.0262	0.434	0.102	12.9	13.5	13.4	2.07	9.26	45	0.261	0.000322	1.09	0.984	-0.00307	-0.0403	0.995	within_expectation	FALSE	FALSE		0.311				not_monophyletic		FALSE		0.151				not_monophyletic
ATF7	1	0.994	0.989	0.177	0.0089	-0.0776	-0.101	0.544	0.598	0.0457	1.08	0.274	0.092	0.668	39	0.271	0.000348	1.49	1.49	-0.0188	-0.281	0.994	within_expectation	FALSE	FALSE		0.567				not_monophyletic		FALSE		0.195				not_monophyletic
BACH1	0.993	0.985	0.827	0.246	0.114	-0.141	0.0328	1	0.318	16.3	16.6	17.8	6.32	14	45	0.253	0.000304	1.15	1.03	0.0215	0.351	0.994	within_expectation	FALSE	FALSE		0.53				not_monophyletic		TRUE	0.147	0.104	-0.0144	-0.528	0.992	within_expectation	FALSE
BACH2	0.999	0.998	0.877	0.0947	0.108	0.174	0.0676	0.691	0.43	32.5	39.3	40.9	10.3	16.1	44	0.266	0.000315	1.1	0.973	0.0172	0.222	0.994	within_expectation	FALSE	FALSE		0.295				not_monophyletic		FALSE		0.185				not_monophyletic
BARHL1	1	0.997	0.987	0.0237	0.155	0.0287	0	3.57	5.75	36.3	31.4	51.9	9.67	19.6	41	0.268	0.000458	1.16	1.27	-0.172	-1.81	0.896	within_expectation	FALSE	FALSE		0.514				not_monophyletic		FALSE		0.288				not_monophyletic
BARHL2	0.99	0.982	0.97	0.0539	0.124	0.297	-0.000936	2.15	6.59	73.7	88.8	115	19.7	24.5	39	0.294	0.00063	1.11	0.925	0.0625	0.787	0.994	within_expectation	FALSE	FALSE		0.329				not_monophyletic		FALSE		0.163				not_monophyletic
BBX	0.99	0.988	0.957	0.382	-0.0245	-0.0367	0.14	0.032	0.423	24.2	19.4	21.2	5.96	7.31	52	0.276	0.000371	1.11	1.05	-0.0399	-0.711	0.994	within_expectation	FALSE	FALSE		0.422				not_monophyletic		FALSE		0.187				not_monophyletic
BCL6	0.997	0.984	0.943	0.0692	0.0303	-0.0283	0.0255	0.743	0.0691	61.6	78.4	66.9	23.7	30.5	41	0.266	0.000378	1.05	0.984	-0.042	-0.498	0.994	within_expectation	FALSE	FALSE		0.41				not_monophyletic		TRUE	0.153	0.126	-0.0305	-0.93	0.992	within_expectation	FALSE
BNC2	0.999	0.998	0.955	0.124	-0.143	-0.136	-0.14	0.0848	0.0183	233	227	262	60.9	114	49	0.27	0.000361	0.802	0.701	-0.0542	-1.09	0.994	within_expectation	FALSE	TRUE	0.319	0.286	-0.00514	-0.35	0.984	within_expectation	FALSE	FALSE		0.121				not_monophyletic
BRCA1	0.982	0.932	0.726	0.347	0.116	-0.0073	0.169	0.426	0.137	148	152	189	35.5	45.7	38	0.309	0.000525	0.93	0.855	-0.0548	-0.783	0.994	within_expectation	FALSE	FALSE		0.319				not_monophyletic		FALSE		0.105				not_monophyletic
CBFB	1	1	0.998	0.367	0.0716	0.0867	0.0493	0.0545	0.0534	61.9	59.5	69.7	12.6	22.4	40	0.266	0.000349	0.911	0.888	-0.102	-1.24	0.994	within_expectation	FALSE	FALSE		0.345				not_monophyletic		FALSE		0.157				not_monophyletic
CDC5L	1	0.998	0.989	0.579	-0.029	0.0853	0.043	0.223	0.116	13.1	14.2	15.6	4.47	7.99	42	0.263	0.000379	1.5	1.37	0.0783	1.78	0.896	within_expectation	FALSE	FALSE		0.548				not_monophyletic		FALSE		0.32				not_monophyletic
CEBPB	0.997	0.994	0.999	0.0529	-0.131	-0.154	-0.131	0.435	0.0153	18.8	27.7	25.4	9.98	25	38	0.266	0.000526	0.882	0.588	0.119	1.54	0.984	within_expectation	FALSE	FALSE		0.234				not_monophyletic		TRUE	0.23	0.0469	0.125	3.56	0.0658	diverged	TRUE
CEBPD	0.985	0.985	0.824	0.0358	0.0215	-0.0273	0.0156	1.83	0.13	51.3	61.4	39.3	17.1	26.4	40	0.24	0.000256	1.27	1.25	-0.0515	-0.68	0.994	within_expectation	FALSE	FALSE		0.343				not_monophyletic		FALSE		0.318				not_monophyletic
CEBPZ	0.991	0.958	0.854	0.767	-0.851	-0.661	-0.199	0.244	0.809	0.9	0	3.03	0.03	1.58	49	0.725	0.00374	0.724	0.563	-0.0175	-0.497	0.994	within_expectation	FALSE	FALSE		0.316				not_monophyletic		TRUE	0.159	0.0599	0.0408	1.39	0.992	within_expectation	FALSE
CENPB	0.992	0.993	0.908	0.197	0.107	-0.0207	0.115	0.658	0.0403	15.8	15.1	17.6	4.36	5.96	41	0.235	0.000249	1.06	0.93	0.0155	0.189	0.994	within_expectation	FALSE	FALSE		0.351				not_monophyletic		TRUE	0.223	0.139	0.0273	0.793	0.992	within_expectation	FALSE
CLOCK	1	0.999	0.901	0.19	0.00683	0.0263	0.103	0.104	0.488	44.4	41.3	46.8	10.1	14.1	45	0.274	0.00041	1.51	1.46	0.0139	0.195	0.994	within_expectation	FALSE	FALSE		0.576				not_monophyletic		FALSE		0.273				not_monophyletic
CREB1	1	1	0.998	0.46	0.145	-0.116	0.0337	0.558	0.231	64.8	65	47.6	12.3	38.1	46	0.267	0.000364	1.26	1.21	-0.0184	-0.278	0.994	within_expectation	FALSE	FALSE		0.447				not_monophyletic		FALSE		0.215				not_monophyletic
CREB3	0.992	0.949	0.751	0.16	-0.000638	0.015	-0.0318	0.0968	0.188	6.85	4.56	6.4	1.02	4.36	49	0.251	0.000269	1.11	0.971	0.0268	0.428	0.994	within_expectation	FALSE	TRUE	0.352	0.313	-0.00218	-0.149	0.984	within_expectation	FALSE	TRUE	0.229	0.196	-0.0239	-0.581	0.992	within_expectation	FALSE
CREB3L1	0.99	0.981	0.929	0.021	-0.0316	-0.0181	-0.00695	0.794	0.943	4.06	6.3	12.6	3.36	5.39	40	0.251	0.000262	1.27	1.21	-0.00277	-0.0326	0.995	within_expectation	FALSE	FALSE		0.412				not_monophyletic		FALSE		0.138				not_monophyletic
CREB3L2	0.994	0.987	0.878	0.184	-0.0406	0.0333	0.0408	0.418	0.396	11.6	11.7	16.6	4.66	7.39	45	0.27	0.000314	1.36	1.19	0.095	1.49	0.994	within_expectation	FALSE	FALSE		0.419				not_monophyletic		FALSE		0.246				not_monophyletic
CREB3L4	0.99	0.959	0.874	0.106	-0.076	-0.0906	0.0301	0.125	1.09	77.5	58.1	67	15.9	27.9	37	0.269	0.00036	0.831	0.809	-0.115	-1.5	0.994	within_expectation	FALSE	FALSE		0.279				not_monophyletic		FALSE		0.149				not_monophyletic
CREB5	0.998	0.998	0.988	0.0562	0.05	0.0126	0.0538	0.748	0.0652	3.14	0.21	2.02	0.021	2.41	54	0.244	0.000302	1.19	1.16	-0.0513	-0.857	0.994	within_expectation	FALSE	FALSE		0.39				not_monophyletic		FALSE		0.259				not_monophyletic
CREBL2	1	1	0.99	0.114	-0.124	-0.103	-0.046	0.168	0.795	12.6	20.2	22.3	6.09	8.19	60	0.242	0.000288	0.95	0.758	0.0455	0.901	0.994	within_expectation	FALSE	FALSE		0.309				not_monophyletic		TRUE	0.167	0.134	-0.0241	-1.04	0.992	within_expectation	FALSE
CREBZF	1	0.986	0.921	0.242	-0.00189	-0.031	0.0829	0.113	0.358	0	0	0	0	0	42	0.293	0.000362	1.34	1.29	-0.00205	-0.027	0.995	within_expectation	FALSE	FALSE		0.366				not_monophyletic		FALSE		0.179				not_monophyletic
CREM	0.983	0.983	0.896	0.304	-0.111	-0.0538	-0.27	0.222	0.476	46.6	44.8	48.4	18.1	22.4	45	0.272	0.000436	1.18	1.14	-0.0422	-0.755	0.994	within_expectation	FALSE	FALSE		0.366				not_monophyletic		FALSE		0.307				not_monophyletic
CUX1	0.998	0.993	0.898	0.289	0.00926	-0.0719	0.202	0.303	0.623	62.7	62.4	82.4	22.2	24.2	49	0.286	0.000416	0.984	0.899	-0.0371	-0.524	0.994	within_expectation	FALSE	FALSE		0.388				not_monophyletic		TRUE	0.185	0.129	-0.00157	-0.0396	0.994	within_expectation	FALSE
CUX2	0.993	0.981	0.843	0.0319	0.0212	0.0258	-0.0217	0.152	1.23	10.5	11.6	8.91	3.03	6.89	51	0.238	0.000238	1.26	1.24	-0.0473	-0.485	0.994	within_expectation	FALSE	FALSE		0.449				not_monophyletic		TRUE	0.234	0.168	0.00895	0.204	0.992	within_expectation	FALSE
CXXC1	0.995	0.997	0.972	0.183	-0.0948	-0.106	-0.107	0.0648	0.0602	67.8	117	99.9	26.4	34.6	46	0.244	0.000293	1.02	0.865	0.0246	0.382	0.994	within_expectation	FALSE	FALSE		0.38				not_monophyletic		TRUE	0.161	0.115	-0.0113	-0.424	0.992	within_expectation	FALSE
DMC1	1	1	0.987	0.0396	-0.0106	-0.0389	0.0709	0.621	2.03	11.8	15	16.7	3.67	11.7	40	0.244	0.000331	1.16	1.12	-0.0461	-0.523	0.994	within_expectation	FALSE	FALSE		0.487				not_monophyletic		FALSE		0.236				not_monophyletic
DMRTA1	0.98	0.954	0.667	0.151	0.157	0.3	0.174	0.754	0.138	14	19.9	15.4	6.19	11.4	45	0.342	0.000776	0.648	0.589	-0.115	-2.22	0.822	conserved	FALSE	FALSE		0.316				not_monophyletic		FALSE		0.11				not_monophyletic
DMRTA2	0.996	0.993	0.917	0.0199	0.0599	0.0325	0.00353	0.932	3.99	38.7	35.5	42	11.7	27	44	0.258	0.000348	1.39	1.41	-0.0529	-0.679	0.994	within_expectation	FALSE	FALSE		0.524				not_monophyletic		FALSE		0.285				not_monophyletic
DMTF1	1	0.996	0.992	0.362	0.148	0.0832	0.037	0.172	0.298	24	31.4	31.8	11.6	20.7	37	0.275	0.000483	1.17	1.25	-0.137	-1.38	0.994	within_expectation	FALSE	FALSE		0.451				not_monophyletic		FALSE		0.2				not_monophyletic
DNAJC1	0.989	0.958	0.723	0.244	0.193	-0.0241	0.0982	1.12	0.325	15.4	16	19.8	8.22	8.67	42	0.285	0.000434	1.02	0.968	-0.0565	-1.03	0.994	within_expectation	FALSE	FALSE		0.42				not_monophyletic		FALSE		0.264				not_monophyletic
E2F1	0.993	0.989	0.89	0.111	0.00897	0.102	-0.00631	0.858	0.137	78.5	52.4	64.6	15.6	19.9	42	0.255	0.000304	0.949	0.865	-0.0433	-0.475	0.994	within_expectation	FALSE	FALSE		0.354				not_monophyletic		FALSE		0.167				not_monophyletic
E2F2	0.993	0.977	0.869	0.0523	0.0104	0.0359	0.0541	0.716	0.747	12.9	13.8	12	4.73	7.24	42	0.253	0.000337	1.34	1.25	0.0223	0.395	0.994	within_expectation	FALSE	FALSE		0.431				not_monophyletic		TRUE	0.228	0.18	-0.00894	-0.262	0.992	within_expectation	FALSE
E2F3	0.996	0.996	0.987	0.306	-0.0427	0.0761	-0.114	0.371	0.236	10.6	9.9	10.6	3.42	6.24	46	0.253	0.000309	1.2	1.03	0.0703	1.01	0.994	within_expectation	FALSE	TRUE	0.39	0.355	-0.00814	-0.525	0.984	within_expectation	FALSE	FALSE		0.23				not_monophyletic
E2F4	1	0.985	0.925	0.226	-0.0932	-0.107	-0.0471	0.0643	0.183	105	97.7	105	24.6	35.7	56	0.243	0.000327	1.44	1.39	0.0174	0.414	0.994	within_expectation	FALSE	FALSE		0.562				not_monophyletic		FALSE		0.203				not_monophyletic
E2F5	0.997	0.974	0.919	0.285	0.0352	-0.0674	0.0759	0.368	0.133	0	0	0	0	0	39	0.253	0.00029	1.23	1.06	0.0765	0.746	0.994	within_expectation	FALSE	FALSE		0.463				not_monophyletic		FALSE		0.171				not_monophyletic
E2F6	0.996	0.986	0.917	0.148	0.0447	0.072	0.0343	0.191	0.0834	85.8	114	96	16.6	41.3	51	0.248	0.000234	0.967	0.796	0.0314	0.532	0.994	within_expectation	FALSE	FALSE		0.264				not_monophyletic		TRUE	0.184	0.0838	0.0423	1.72	0.966	within_expectation	FALSE
E2F7	0.99	0.974	0.817	0.273	0.0549	0.0229	0.11	0.109	0.2	0	0	0	0	0	43	0.263	0.000389	1.38	1.26	0.0598	0.818	0.994	within_expectation	FALSE	FALSE		0.411				not_monophyletic		FALSE		0.241				not_monophyletic
E2F8	0.988	0.967	0.926	0.0553	-0.025	0.0353	-0.0656	1.11	0.801	39.2	33	46.7	12.6	23.5	38	0.253	0.000352	1.32	1.34	-0.0658	-0.921	0.994	within_expectation	FALSE	FALSE		0.501				not_monophyletic		FALSE		0.212				not_monophyletic
E4F1	0.983	0.972	0.8	0.102	-0.0483	-0.0203	0.0292	0.317	0.709	0	0	0	0	0	43	0.251	0.000299	1.16	1.15	-0.0677	-0.973	0.994	within_expectation	FALSE	FALSE		0.489				not_monophyletic		TRUE	0.141	0.0892	-0.00606	-0.167	0.992	within_expectation	FALSE
EBF1	1	1	0.991	0.0525	0.105	0.0196	0.221	1.76	1.68	54.8	49.7	55.3	15	28.3	45	0.346	0.000817	1.02	0.903	-0.00724	-0.124	0.994	within_expectation	FALSE	FALSE		0.343				not_monophyletic		TRUE	0.19	0.134	-0.00151	-0.0443	0.994	within_expectation	FALSE
EBF2	0.998	0.998	0.934	0.043	0.0626	-0.00269	0.188	3.03	2.13	82.5	75	86.6	24	34	30	0.344	0.00138	0.947	1.07	-0.215	-2.21	0.822	conserved	FALSE	FALSE		0.39				not_monophyletic		FALSE		0.169				not_monophyletic
EBF3	1	0.996	0.979	0.0464	0.0972	0.0266	0.187	1.64	1.56	66	57.2	78.1	14.8	20.5	34	0.413	0.0022	1.11	1.14	-0.115	-1.53	0.984	within_expectation	FALSE	FALSE		0.425				not_monophyletic		TRUE	0.322	0.257	0.00844	0.149	0.992	within_expectation	FALSE
EBF4	0.997	0.992	0.978	0.0121	0.0284	0.0122	0.0418	1.76	0.915	54.1	71	89.8	17	38.8	51	0.24	0.000263	1.26	1.21	-0.0243	-0.389	0.994	within_expectation	FALSE	FALSE		0.41				not_monophyletic		FALSE		0.257				not_monophyletic
EGR1	0.996	0.998	0.959	0.305	-0.0385	0.0855	-0.0809	0.429	0.121	83.8	66.6	73.5	13.4	23.9	49	0.305	0.000437	0.764	0.712	-0.102	-1.78	0.896	within_expectation	FALSE	FALSE		0.281				not_monophyletic		TRUE	0.0726	0.0549	-0.0404	-3.1	0.167	within_expectation	FALSE
EGR2	0.998	0.994	0.924	0.113	0.13	0.0605	0.165	1.07	0.226	38.6	38.5	55	9.17	15.7	40	0.397	0.00156	1.12	0.939	0.0611	1	0.994	within_expectation	FALSE	FALSE		0.32				not_monophyletic		FALSE		0.107				not_monophyletic
EGR3	1	1	0.999	0.0198	0.000943	0.00138	0.027	0.021	1.2	19.9	20.3	29.5	5.73	9.53	41	0.26	0.000336	1.43	1.35	0.0327	0.392	0.994	within_expectation	FALSE	FALSE		0.497				not_monophyletic		FALSE		0.271				not_monophyletic
ELF1	1	0.994	0.944	0.0566	-0.0225	0.028	-0.0615	0.962	0.65	87.2	95.7	106	22.3	39.8	41	0.239	0.000307	1.34	1.19	0.0797	1.14	0.994	within_expectation	FALSE	FALSE		0.389				not_monophyletic		TRUE	0.195	0.129	0.00875	0.304	0.992	within_expectation	FALSE
ELF2	0.998	0.997	0.995	0.226	0.0782	-0.0342	0.133	0.573	0.201	40.1	37.9	31.9	11.8	24.4	35	0.286	0.000454	1.47	1.46	-0.0162	-0.204	0.994	within_expectation	FALSE	FALSE		0.583				not_monophyletic		FALSE		0.183				not_monophyletic
ELF3	1	0.973	0.849	0.0211	-0.0911	-0.0227	-0.0305	3.74	2.2	64.2	75.2	73.6	19	44.7	42	0.241	0.000381	1.56	1.58	-0.0249	-0.448	0.994	within_expectation	FALSE	FALSE		0.552				not_monophyletic		FALSE		0.297				not_monophyletic
ELK1	0.96	0.981	0.818	0.0845	0.00252	-0.00642	-0.037	0.116	0.439	145	141	171	26.2	59.1	43	0.242	0.000345	1.24	1.15	0.00929	0.153	0.994	within_expectation	FALSE	FALSE		0.466				not_monophyletic		FALSE		0.141				not_monophyletic
ELK3	0.998	0.995	0.935	0.0979	-0.0507	-0.099	0.0228	0.549	0.716	79.4	78.2	114	12.2	20.4	42	0.255	0.000404	0.986	0.826	0.0255	0.325	0.994	within_expectation	FALSE	FALSE		0.292				not_monophyletic		TRUE	0.168	0.0901	0.0204	0.583	0.992	within_expectation	FALSE
ELK4	0.988	0.979	0.919	0.16	0.0755	-0.0235	-0.0128	0.633	0.521	59.8	64.2	76.8	16.9	35.3	50	0.245	0.000269	1.36	1.35	-0.0399	-0.749	0.994	within_expectation	FALSE	FALSE		0.511				not_monophyletic		FALSE		0.202				not_monophyletic
EMX1	0.997	0.997	0.998	0.0118	0.00161	0.0168	-0.00707	0.941	0.945	107	104	137	27.2	69.8	40	0.252	0.000308	0.951	0.868	-0.0444	-0.673	0.994	within_expectation	FALSE	FALSE		0.299				not_monophyletic		FALSE		0.169				not_monophyletic
EMX2	1	1	0.997	0.22	0.486	0.718	-0.00449	0.731	4.22	81	109	107	29.3	19.6	35	0.659	0.00398	0.577	0.437	-0.0602	-1.17	0.994	within_expectation	FALSE	FALSE		0.235				not_monophyletic		TRUE	0.162	0.0496	0.0544	1.43	0.992	within_expectation	FALSE
EN1	0.997	0.992	0.969	0.0422	0.0313	0.0756	0.0847	0.844	1.75	71	80.8	77.6	13.9	25.8	29	0.302	0.000574	1.36	1.45	-0.124	-1.56	0.982	within_expectation	FALSE	FALSE		0.36				not_monophyletic		FALSE		0.357				not_monophyletic
ENO1	1	0.998	0.888	2.26	-0.795	-0.86	-0.959	0.0284	0.07	80.7	93.9	85.5	17.1	21.1	52	1.21	0.00571	0.826	0.615	0.0407	1.14	0.994	within_expectation	FALSE	FALSE		0.256				not_monophyletic		TRUE	0.125	0.0479	0.0191	0.798	0.992	within_expectation	FALSE
EOMES	0.997	0.993	0.971	0.016	0.00088	-0.00907	-0.0512	0.848	2.47	71.9	88	103	12.6	38.1	46	0.24	0.00034	1.32	1.37	-0.0967	-1.92	0.822	within_expectation	FALSE	FALSE		0.51				not_monophyletic		FALSE		0.259				not_monophyletic
EPAS1	0.999	0.993	0.873	0.0122	-0.0049	0.00721	-0.0339	1.62	2.32	37.1	41.4	39.3	11	16	45	0.252	0.000327	1.08	0.953	0.0131	0.195	0.994	within_expectation	FALSE	FALSE		0.336				not_monophyletic		FALSE		0.154				not_monophyletic
ESRRA	1	0.998	0.971	0.0882	-0.0884	-0.0445	-0.0879	0.528	0.00517	87.2	98.3	108	17.8	52.7	36	0.239	0.000301	1.11	1.02	-0.00425	-0.0425	0.995	within_expectation	FALSE	FALSE		0.346				not_monophyletic		FALSE		0.222				not_monophyletic
ESRRG	1	0.998	0.936	0.0246	0.0233	0.00998	0.031	0.576	0.35	63	50.7	52.5	17.6	19.4	45	0.244	0.000297	1.4	1.3	0.048	0.721	0.994	within_expectation	FALSE	FALSE		0.504				not_monophyletic		FALSE		0.263				not_monophyletic
ETS1	0.996	0.99	0.936	0.0679	-0.0476	-0.0801	0.0354	0.816	1.01	52.9	50.4	63.4	13	43.5	37	0.287	0.000643	1.19	1.05	0.043	0.488	0.994	within_expectation	FALSE	FALSE		0.439				not_monophyletic		FALSE		0.298				not_monophyletic
ETS2	0.996	0.996	0.835	0.0856	-0.119	-0.0156	-0.0755	1.22	0.475	160	159	184	20.4	68.6	42	0.271	0.000373	1.15	0.945	0.0853	1.05	0.994	within_expectation	FALSE	FALSE		0.317				not_monophyletic		FALSE		0.166				not_monophyletic
ETV1	0.996	0.998	0.994	0.342	0.0352	-0.432	-0.114	1.22	0.462	95.9	99.3	133	30.2	43	44	0.325	0.000592	0.757	0.523	0.0479	1.16	0.994	within_expectation	FALSE	FALSE		0.21				not_monophyletic		TRUE	0.177	0.0836	0.0353	1.03	0.992	within_expectation	FALSE
ETV2	0.98	0.924	0.499	0.0219	-0.00635	-0.0095	0.0254	0.158	1.16	81.5	78.7	66.3	24.3	25.9	43	0.254	0.000363	1.11	0.938	0.0555	0.719	0.994	within_expectation	FALSE	FALSE		0.431				not_monophyletic		FALSE		0.131				not_monophyletic
ETV3	0.994	0.98	0.928	0.109	-0.0102	-0.00673	-0.0443	0.0379	0.301	40.5	49.9	42.9	6.77	19.8	46	0.261	0.000316	1.25	1.1	0.0527	0.782	0.994	within_expectation	FALSE	FALSE		0.371				not_monophyletic		FALSE		0.241				not_monophyletic
ETV5	0.996	0.996	0.984	0.154	0.0608	-0.0821	-0.0838	0.892	0.957	103	114	114	17.4	57.8	49	0.25	0.000293	1.37	1.31	0.0102	0.158	0.994	within_expectation	FALSE	FALSE		0.473				not_monophyletic		FALSE		0.192				not_monophyletic
ETV6	0.998	1	0.98	0.118	0.0181	0.0033	0.107	0.146	0.709	53.9	46.5	44.9	13.5	20.9	47	0.281	0.000324	0.946	0.939	-0.108	-1.81	0.896	within_expectation	FALSE	FALSE		0.378				not_monophyletic		FALSE		0.278				not_monophyletic
FEZF1	1	0.985	0.962	0.196	-0.388	-0.0885	0.000513	1.05	2.42	78.9	79.4	90.5	23.1	61.9	35	0.358	0.00108	0.974	0.869	-0.0224	-0.265	0.994	within_expectation	FALSE	FALSE		0.346				not_monophyletic		TRUE	0.229	0.161	0.011	0.275	0.992	within_expectation	FALSE
FEZF2	1	1	0.969	0.0886	0.0537	0.225	-0.0214	1.37	1.91						40	0.274	0.000622	0.56	0.434	-0.075	-1.33	0.994	within_expectation	FALSE	FALSE		0.207				not_monophyletic		TRUE	0.107	0.041	0.00798	0.345	0.992	within_expectation	FALSE
FIZ1	0.996	0.97	0.78	0.0957	0.0398	0.0359	0.0358	0.0391	0.0406	198	200	252	32.8	96.6	43	0.241	0.000297	1.21	1.15	-0.0228	-0.224	0.994	within_expectation	FALSE	FALSE		0.347				not_monophyletic		FALSE		0.163				not_monophyletic
FOS	0.997	0.982	0.971	0.0904	-0.0326	0.017	0.0583	0.558	0.916	78.1	60.9	72.4	16.6	24.6	50	0.274	0.000385	1.51	1.38	0.0865	1.37	0.994	within_expectation	FALSE	FALSE		0.526				not_monophyletic		TRUE	0.326	0.268	0.00207	0.0601	0.994	within_expectation	FALSE
FOSL2	0.994	0.997	0.936	0.0217	0.0374	-0.0106	0.0059	1.81	1.45	75.3	79.2	86.6	15.4	40.4	44	0.265	0.000375	1.06	0.954	-0.00944	-0.128	0.994	within_expectation	FALSE	FALSE		0.324				not_monophyletic		FALSE		0.208				not_monophyletic
FOXA2	0.998	0.994	0.947	0.0368	-0.00227	-0.00707	-0.00621	0.596	0.0794	65	64.4	69.7	11.3	26.7	47	0.232	0.000291	1.26	1.12	0.0552	0.846	0.994	within_expectation	FALSE	FALSE		0.384				not_monophyletic		FALSE		0.191				not_monophyletic
FOXB1	1	1	0.993	0.232	0.13	0.0697	0.127	0.242	0.0141	40	52	63.5	10.3	21.4	50	0.334	0.000608	1.16	1.08	-0.00334	-0.0513	0.995	within_expectation	FALSE	FALSE		0.394				not_monophyletic		TRUE	0.242	0.194	-0.00963	-0.32	0.992	within_expectation	FALSE
FOXC1	0.998	0.991	0.942	0.0647	0.0163	-0.0331	0.214	1.61	2.31	44.5	49.6	104	10.6	38.7	25	0.488	0.00351	0.952	0.909	-0.0776	-0.663	0.994	within_expectation	FALSE	FALSE		0.423				not_monophyletic		FALSE		0.136				not_monophyletic
FOXC2	0.994	0.99	0.975	0.0319	-0.00181	-0.0109	0.0257	1.07	0.656	30.7	29	56.1	7.56	29.7	39	0.303	0.000693	0.921	0.773	0.00402	0.0506	0.995	within_expectation	FALSE	FALSE		0.409				not_monophyletic		TRUE	0.148	0.0899	0.000792	0.0202	0.994	within_expectation	FALSE
FOXD1	0.998	0.989	0.864	0.0539	0.000894	0.00251	0.194	0.0716	2.93	65.4	75.8	112	12.4	31.4	31	0.448	0.00265	0.871	0.692	0.022	0.244	0.994	within_expectation	FALSE	FALSE		0.252				not_monophyletic		TRUE	0.108	0.053	-0.00271	-0.12	0.993	within_expectation	FALSE
FOXG1	1	1	0.991	0.0396	0.0784	0.0556	0.0176	0.427	1.76	30.2	26	34.7	3.54	10.5	43	0.267	0.000301	1.01	0.94	-0.0419	-0.445	0.994	within_expectation	FALSE	FALSE		0.433				not_monophyletic		FALSE		0.181				not_monophyletic
FOXJ1	0.995	0.993	0.932	0.0497	0.124	0.00332	0.0708	3.15	0.868	16.5	17.9	18	5.89	13.6	43	0.26	0.000361	1.3	1.25	-0.0192	-0.211	0.994	within_expectation	FALSE	FALSE		0.488				not_monophyletic		FALSE		0.194				not_monophyletic
FOXJ2	0.997	0.984	0.937	0.0624	0.0262	0.0241	0.0107	0.04	0.217	85.5	85.7	106	20.4	40.5	34	0.267	0.000419	0.988	1	-0.121	-0.926	0.994	within_expectation	FALSE	FALSE		0.501				not_monophyletic		FALSE		0.164				not_monophyletic
FOXJ3	0.997	0.997	0.993	0.291	-0.028	0.0181	-0.156	0.19	0.393	46.9	42.6	49.3	9.38	14.6	44	0.271	0.000395	1.3	1.2	0.0353	0.44	0.994	within_expectation	FALSE	FALSE		0.649				not_monophyletic		FALSE		0.168				not_monophyletic
FOXK1	0.993	0.989	0.757	0.0681	0.117	0.0482	0.065	1.16	0.659	98.9	89.5	112	22.2	55.6	52	0.246	0.000304	1.24	1.17	-0.00136	-0.0233	0.995	within_expectation	FALSE	FALSE		0.512				not_monophyletic		TRUE	0.233	0.205	-0.0288	-0.882	0.992	within_expectation	FALSE
FOXM1	0.986	0.95	0.752	0.286	-0.103	0.142	0.00752	0.755	0.41	62.8	69.4	74.7	15.1	37.3	43	0.258	0.000414	1.37	1.27	0.0362	0.523	0.994	within_expectation	FALSE	FALSE		0.426				not_monophyletic		TRUE	0.359	0.283	0.0206	0.501	0.992	within_expectation	FALSE
FOXN2	0.998	0.986	0.99	0.159	0.0247	0.114	-0.0216	0.524	0.297	17	17.5	25.1	5.11	8.22	47	0.247	0.000317	1.62	1.68				removed		FALSE		0.464				not_monophyletic		FALSE		0.489				not_monophyletic
FOXO3	0.996	0.997	0.953	0.213	0.0658	-0.0121	-0.116	0.4	0.85	75.1	78.7	87.1	25.2	27.4	50	0.253	0.000266	1.32	1.27	-0.00942	-0.148	0.994	within_expectation	FALSE	FALSE		0.437				not_monophyletic		FALSE		0.258				not_monophyletic
FOXP1	1	0.999	0.977	0.246	0.0217	0.0435	0.175	0.0914	0.585	59.8	58.8	90.6	15	35.5	43	0.378	0.000874	0.752	0.622	-0.0385	-0.716	0.994	within_expectation	FALSE	FALSE		0.165				not_monophyletic		TRUE	0.111	0.0744	-0.021	-1.02	0.992	within_expectation	FALSE
FOXP2	0.997	0.997	0.965	0.0285	0.0506	-0.00564	0.0835	4.69	0.829	26.8	29	34.7	12.5	17.9	42	0.255	0.000344	1.09	0.872	0.0931	1.3	0.994	within_expectation	FALSE	FALSE		0.398				not_monophyletic		FALSE		0.154				not_monophyletic
FOXP4	0.997	0.994	0.922	0.1	0.146	0.122	0.141	0.221	0.0461	98.7	105	137	20	45.4	47	0.319	0.000381	0.7	0.566	-0.0441	-1.01	0.994	within_expectation	FALSE	FALSE		0.211				not_monophyletic		TRUE	0.14	0.0863	-0.00359	-0.144	0.992	within_expectation	FALSE
GABPA	1	0.998	0.987	0.247	0.0417	0.0753	-0.0396	0.136	0.335	75.7	73.3	97.1	18.8	34.1	46	0.236	0.000287	1	0.891	-0.0136	-0.239	0.994	within_expectation	FALSE	FALSE		0.37				not_monophyletic		FALSE		0.196				not_monophyletic
GATAD1	0.996	0.993	0.973	0.241	0.00483	0.0978	-0.098	0.398	0.459	37.9	40.1	47.8	10.2	24.5	50	0.247	0.000293	0.967	0.905	-0.0597	-1.2	0.994	within_expectation	FALSE	FALSE		0.285				not_monophyletic		FALSE		0.143				not_monophyletic
GATAD2B	0.998	1	0.978	0.151	0.0925	0.0827	0.0403	0.0675	0.331	68.9	79.3	86.6	18.1	30.8	48	0.282	0.000294	1.27	1.15	0.044	0.831	0.994	within_expectation	FALSE	FALSE		0.462				not_monophyletic		TRUE	0.323	0.254	0.0121	0.289	0.992	within_expectation	FALSE
GBX2	0.997	0.997	0.986	0.109	0.0169	0.122	-0.216	1.34	2.06	67.6	60	98.2	25.1	37.5	35	0.259	0.000448	1.05	0.928	0.00691	0.0856	0.995	within_expectation	FALSE	FALSE		0.319				not_monophyletic		TRUE	0.277	0.215	0.00597	0.127	0.992	within_expectation	FALSE
GEM	1	0.997	0.932	0.00866	-0.0265	0.00185	-0.00442	2.84	2.16						47	0.234	0.000264	1.04	0.959	-0.0316	-0.509	0.994	within_expectation	FALSE	FALSE		0.389				not_monophyletic		TRUE	0.161	0.123	-0.0192	-0.676	0.992	within_expectation	FALSE
GLI2	0.99	0.971	0.756	0.2	-0.0246	0.0546	0.0497	0.338	0.4	56.6	44.7	62.7	17.5	28.1	42	0.252	0.000367	1.46	1.23	0.168	1.94	0.822	within_expectation	FALSE	FALSE		0.424				not_monophyletic		TRUE	0.3	0.143	0.0999	2.34	0.512	diverged	FALSE
GLI3	0.995	0.987	0.823	0.512	0.58	0.705	0.143	0.189	0.996	37.3	39.4	32.7	9.42	20.8	48	0.656	0.00262	0.685	0.529	-0.0287	-0.888	0.994	within_expectation	FALSE	FALSE		0.27				not_monophyletic		TRUE	0.149	0.0591	0.0321	0.97	0.992	within_expectation	FALSE
GLIS2	0.989	0.996	0.873	0.0827	0.0421	-0.0107	-0.00713	0.622	0.604	12.8	12.1	13.3	3.29	4.86	42	0.252	0.000238	1.06	0.909	0.0336	0.368	0.994	within_expectation	FALSE	FALSE		0.328				not_monophyletic		TRUE	0.233	0.158	0.0174	0.444	0.992	within_expectation	FALSE
GLIS3	0.98	0.959	0.877	0.0503	0.0454	0.182	0.0425	2.13	0.0952	5.35	4.44	7.08	1.43	3.26	38	0.263	0.000376	1.17	1.1	-0.0184	-0.215	0.994	within_expectation	FALSE	FALSE		0.273				not_monophyletic		TRUE	0.22	0.185	-0.0214	-0.568	0.992	within_expectation	FALSE
GMEB1	1	0.998	0.996	0.117	0.0378	-0.0112	0.0555	0.518	0.127	88.4	113	176	23.1	48.4	46	0.254	0.000351	1.27	1.27	-0.0578	-1.11	0.994	within_expectation	FALSE	FALSE		0.469				not_monophyletic		FALSE		0.172				not_monophyletic
GMEB2	0.998	0.989	0.757	0.0698	-0.0171	-0.0196	0.0198	0.0357	0.544	30.2	28.4	23.2	9.42	11.6	42	0.244	0.000337	1.18	1.12	-0.024	-0.258	0.994	within_expectation	FALSE	FALSE		0.445				not_monophyletic		FALSE		0.224				not_monophyletic
GRHL1	0.995	0.994	0.947	0.0308	-0.00756	-0.0043	0.00882	0.107	0.511	12.9	19.5	13.7	6.08	9.82	40	0.249	0.000337	1.26	1.3	-0.0956	-1.16	0.994	within_expectation	FALSE	FALSE		0.52				not_monophyletic		FALSE		0.295				not_monophyletic
GRHL2	0.998	0.994	0.949	0.0361	-0.0396	-0.0522	-0.129	0.673	2.14	58.2	57.6	66.1	13.8	31.4	41	0.255	0.000418	1.16	1	0.0547	0.722	0.994	within_expectation	FALSE	FALSE		0.402				not_monophyletic		FALSE		0.21				not_monophyletic
GZF1	0.993	0.98	0.786	0.0862	0.0368	-0.0445	-0.0688	1.13	1.04	5.97	7.06	8.71	2.06	3.83	55	0.255	0.000296	1.19	1.02	0.0663	1.36	0.994	within_expectation	FALSE	FALSE		0.376				not_monophyletic		FALSE		0.16				not_monophyletic
HBP1	0.998	0.994	0.988	0.207	-0.00379	0.0246	-0.0831	0.144	0.37	5.43	6.06	5.34	0.025	4.36	37	0.265	0.000365	0.937	0.779	0.0152	0.16	0.994	within_expectation	FALSE	FALSE		0.411				not_monophyletic		TRUE	0.136	0.0584	0.02	0.503	0.992	within_expectation	FALSE
HES1	1	1	0.993	1.16	0.827	0.659	0.877	0.153	0.0432	102	106	114	29.5	29.9	48	1.02	0.00449	0.845	0.608	0.065	1.67	0.934	within_expectation	FALSE	FALSE		0.277				not_monophyletic		TRUE	0.134	0.104	-0.0273	-1.05	0.992	within_expectation	FALSE
HES6	0.978	0.969	0.831	0.249	0.289	0.00455	0.209	0.962	0.298	133	133	179	33.8	63.4	32	0.511	0.00334	0.996	0.901	-0.0274	-0.403	0.994	within_expectation	FALSE	FALSE		0.463				not_monophyletic		TRUE	0.212	0.16	-0.0053	-0.0936	0.993	within_expectation	FALSE
HESX1	0.984	0.946	0.821	0.284	-0.51	-0.973	-0.139	1.24	2.33	48	49.6	68.3	15.7	23.9	46	0.678	0.00302	0.627	0.401	0.0192	0.523	0.994	within_expectation	FALSE	FALSE		0.181				not_monophyletic		TRUE	0.169	0.0591	0.0521	1.92	0.839	within_expectation	FALSE
HEY1	1	0.99	0.974	0.0273	0.0071	0.0386	0.122	1.27	4.64	21.3	26.7	27.5	5.24	13.3	40	0.262	0.000388	0.828	0.681	-0.0121	-0.167	0.994	within_expectation	FALSE	FALSE		0.289				not_monophyletic		FALSE		0.0742				not_monophyletic
HEY2	1	0.994	0.907	0.0397	-0.0516	-0.137	-0.0249	1.96	0.725	44.4	58.7	33.9	13.5	21.3	36	0.291	0.000496	0.826	0.675	-0.0085	-0.0914	0.995	within_expectation	FALSE	TRUE	0.174	0.143	0.00259	0.175	0.984	within_expectation	FALSE	TRUE	0.115	0.0645	-0.00691	-0.257	0.992	within_expectation	FALSE
HEYL	0.991	0.945	0.831	0.0478	0.0756	-0.0182	0.11	2.3	0.622	4	5.24	4.5	2.09	4.06	49	0.265	0.000382	1.31	1.2	0.034	0.518	0.994	within_expectation	FALSE	FALSE		0.441				not_monophyletic		FALSE		0.248				not_monophyletic
HIF3A	0.991	0.966	0.781	0.0485	-0.0551	-0.0314	-0.0236	0.455	0.644	31.6	32.4	34.9	5.87	15.9	42	0.254	0.000319	1.4	1.34	0.0137	0.213	0.994	within_expectation	FALSE	FALSE		0.611				not_monophyletic		FALSE		0.15				not_monophyletic
HINFP	1	0.985	0.928	0.108	-0.0619	-0.043	0.00739	0.186	0.554	39.4	39.7	32.6	12.1	14.4	50	0.248	0.000263	1.41	1.32	0.0401	0.622	0.994	within_expectation	FALSE	FALSE		0.456				not_monophyletic		FALSE		0.222				not_monophyletic
HIVEP1	0.987	0.957	0.609	0.124	0.0926	-0.00262	-0.0516	0.783	1.01	5.42	4.97	4.83	0.06	4.05	36	0.271	0.000409	1.28	1.27	-0.0466	-0.558	0.994	within_expectation	FALSE	FALSE		0.458				not_monophyletic		TRUE	0.229	0.142	0.0305	0.678	0.992	within_expectation	FALSE
HIVEP2	0.997	0.982	0.83	0.0181	0.0221	-0.0144	-0.00684	2.34	1.43	48.4	46.4	50.3	15.2	25.8	54	0.259	0.000285	0.93	0.918	-0.107	-1.91	0.822	within_expectation	FALSE	FALSE		0.359				not_monophyletic		FALSE		0.134				not_monophyletic
HLTF	0.994	0.987	0.938	0.172	-0.0982	-0.056	-0.138	0.283	0.201	110	103	145	23.6	66.2	51	0.261	0.000311	1.07	0.956	0.00121	0.0226	0.995	within_expectation	FALSE	FALSE		0.39				not_monophyletic		FALSE		0.233				not_monophyletic
HMBOX1	0.998	0.998	0.976	0.11	0.132	0.0285	0.0337	0.964	0.833	57.6	57.5	44.8	14.8	21	52	0.243	0.000357	1.11	0.924	0.0674	1.05	0.994	within_expectation	FALSE	FALSE		0.39				not_monophyletic		TRUE	0.203	0.134	0.0119	0.533	0.992	within_expectation	FALSE
HMGA1	1	1	0.997	2.96	-0.872	-1.07	-0.967	0.063	0.0327	133	130	135	37.8	50.2	46	1.62	0.0089	0.891	0.572	0.141	3.83	0.0562	diverged	TRUE	FALSE		0.222				not_monophyletic		TRUE	0.15	0.0431	0.049	1.87	0.849	within_expectation	FALSE
HMGA2	0.98	0.952	0.58	1.34	0.206	0.504	1.07	0.248	0.593	4.89	5.07	3.82	2.64	4.22	44	1.16	0.00718	0.807	0.63	0.00919	0.24	0.994	within_expectation	FALSE	FALSE		0.16				not_monophyletic		TRUE	0.1	0.0495	-0.00748	-0.404	0.992	within_expectation	FALSE
HMGXB3	0.992	0.983	0.944	0.0933	-0.0148	-0.0104	-0.0524	0.0449	0.392	0.596	0.71	0.407	0.322	0.734	51	0.255	0.000316	1.28	1.21	-0.00511	-0.0642	0.995	within_expectation	FALSE	FALSE		0.58				not_monophyletic		FALSE		0.233				not_monophyletic
HOMEZ	0.982	0.973	0.921	0.115	0.0561	0.082	-0.116	0.252	1.47	17.1	13.6	21.6	6.8	10.2	43	0.263	0.000366	1.3	1.23	0.000893	0.00996	0.995	within_expectation	FALSE	FALSE		0.445				not_monophyletic		FALSE		0.277				not_monophyletic
HOPX	0.973	0.908	0.445	0.0114	0.0235	0.00438	0.0107	2.43	1.07	25.5	31.9	42	7.65	17.2	60	0.246	0.0003	1.43	1.27	0.099	2.27	0.822	diverged	FALSE	FALSE		0.435				not_monophyletic		TRUE	0.363	0.293	0.0143	0.506	0.992	within_expectation	FALSE
HOXA2	0.995	0.987	0.974	0.0613	0.066	0.0265	0.219	1.01	1.78	133	127	104	18.7	48.8	34	0.326	0.000804	0.812	0.924	-0.23	-2.73	0.596	conserved	FALSE	FALSE		0.339				not_monophyletic		FALSE		0.118				not_monophyletic
HOXA3	0.986	0.982	0.938	0.0265	-0.00747	-0.00234	0.11	1.3	3.05	158	173	171	38.5	64.2	51	0.254	0.000325	1.18	0.997	0.0783	1.28	0.994	within_expectation	FALSE	FALSE		0.416				not_monophyletic		TRUE	0.199	0.133	0.00814	0.231	0.992	within_expectation	FALSE
HOXA7	0.991	0.978	0.881	0.0149	-0.012	0.00455	0.0292	4.93	1.92	110	118	133	26.9	49.8	61	0.232	0.000213	1.31	1.18	0.0536	0.89	0.994	within_expectation	FALSE	FALSE		0.518				not_monophyletic		FALSE		0.233				not_monophyletic
HOXA9	0.993	0.993	0.964	0.0136	0.00399	0.00297	0.00119	0.389	0.153	96.7	83.6	101	15.4	36.5	39	0.263	0.000332	1.31	1.34	-0.0781	-0.813	0.994	within_expectation	FALSE	FALSE		0.609				not_monophyletic		FALSE		0.284				not_monophyletic
HOXB1	0.99	0.98	0.957	0.0147	0.00857	0.00306	0.0559	1.46	2.2	34.3	32.4	38.5	7.95	18	41	0.254	0.000339	1.11	1.15	-0.116	-1.32	0.994	within_expectation	FALSE	FALSE		0.417				not_monophyletic		FALSE		0.327				not_monophyletic
HOXB2	0.994	0.958	0.773	0.122	0.00983	0.0854	0.59	1.62	3.63	227	172	221	22.5	49.6	41	0.514	0.00202	0.872	0.748	-0.023	-0.517	0.994	within_expectation	FALSE	FALSE		0.223				not_monophyletic		TRUE	0.138	0.105	-0.0242	-0.804	0.992	within_expectation	FALSE
HOXB3	0.993	0.988	0.954	0.0478	0.00845	-0.0117	0.141	1.5	2.05	73.3	81	81.1	17.9	29.8	51	0.301	0.000472	1.25	1.12	0.0481	0.65	0.994	within_expectation	FALSE	FALSE		0.493				not_monophyletic		FALSE		0.168				not_monophyletic
HOXB4	0.988	0.992	0.966	0.0154	0.000603	-0.0039	0.0515	2.81	2.26	39.4	52	70	19.8	41.3	43	0.259	0.000386	1.43	1.43	-0.0328	-0.51	0.994	within_expectation	FALSE	FALSE		0.441				not_monophyletic		FALSE		0.357				not_monophyletic
HOXB5	0.993	0.996	0.998	0.0135	-0.000917	-0.00485	0.0547	0.785	2.94	144	137	147	27	55.8	49	0.25	0.000368	1.17	1.09	-0.0133	-0.225	0.994	within_expectation	FALSE	FALSE		0.458				not_monophyletic		FALSE		0.153				not_monophyletic
HOXB6	0.996	0.987	0.983	0.0091	0	-0.00776	0.0183	4.74	1.52	67.5	87.1	84	17.1	33.7	39	0.264	0.00033	1.13	1.13	-0.0787	-0.674	0.994	within_expectation	FALSE	FALSE		0.334				not_monophyletic		FALSE		0.328				not_monophyletic
HOXB7	0.982	0.977	0.954	0.00827	0.00376	0	0.0423	1.6	3.4	23.6	29	19.4	12	11.7	44	0.278	0.000314	1.05	1.05	-0.0942	-0.872	0.994	within_expectation	FALSE	FALSE		0.459				not_monophyletic		FALSE		0.183				not_monophyletic
HOXB8	1	1	0.996	0.0151	0.00399	-0.00354	-0.0211	1.81	1.16	22.2	26.9	24.4	8.08	15.3	51	0.248	0.000309	1.52	1.43	0.0554	0.922	0.994	within_expectation	FALSE	FALSE		0.47				not_monophyletic		TRUE	0.252	0.186	0.00893	0.297	0.992	within_expectation	FALSE
HOXB9	0.996	0.996	0.998	0.0182	0.000942	-0.000154	0.0168	0.409	0.593	54	55.8	77.8	13.9	33.9	53	0.238	0.000254	1.16	1.07	-0.00361	-0.0573	0.995	within_expectation	FALSE	FALSE		0.393				not_monophyletic		TRUE	0.217	0.174	-0.0139	-0.495	0.992	within_expectation	FALSE
HOXC6	1	1	0.999	0.0205	-0.00647	0.00526	0.0125	2.03	0.657	0	0	0	0	0	50	0.264	0.000347	1.13	0.995	0.027	0.41	0.994	within_expectation	FALSE	FALSE		0.343				not_monophyletic		TRUE	0.282	0.215	0.00998	0.304	0.992	within_expectation	FALSE
HOXC8	0.992	0.996	0.913	0.0137	0.00358	0.00284	-0.000352	1.09	0.196	71.9	66.6	71	16.3	31.7	33	0.274	0.00043	1.45	1.53	-0.0977	-0.962	0.994	within_expectation	FALSE	FALSE		0.704				not_monophyletic		FALSE		0.236				not_monophyletic
HSF1	0.992	0.985	0.874	0.264	0.0116	-0.0141	-0.157	0.0911	0.68	23.4	21.5	32.7	6.2	18.1	45	0.249	0.000298	1.22	1.15	-0.0103	-0.122	0.994	within_expectation	FALSE	FALSE		0.431				not_monophyletic		FALSE		0.187				not_monophyletic
HSF2	1	0.998	0.996	0.176	0.124	0.112	0.0993	0.066	0.144	20.8	24	21	7.06	12.3	46	0.266	0.000353	0.821	0.751	-0.0771	-1.16	0.994	within_expectation	FALSE	FALSE		0.297				not_monophyletic		TRUE	0.152	0.104	-0.00878	-0.44	0.992	within_expectation	FALSE
ID1	1	0.981	0.953	0.459	-0.366	-0.0989	-0.224	0.654	0.262	0	13.8	0	0.045	0.08	49	0.783	0.00291	0.814	0.645	0.0041	0.0801	0.995	within_expectation	FALSE	FALSE		0.305				not_monophyletic		FALSE		0.103				not_monophyletic
ID4	1	1	0.996	0.393	0.421	0.325	0.298	0.24	0.308	76.8	92.5	67.1	15.5	43.5	40	0.549	0.00234	0.835	0.736	-0.051	-0.893	0.994	within_expectation	FALSE	FALSE		0.401				not_monophyletic		FALSE		0.104				not_monophyletic
IKZF2	0.996	0.998	0.999	0.153	0.14	0.292	-0.0105	0.859	1.39	242	233	276	39.8	87.6	48	0.306	0.00052	0.966	0.889	-0.047	-0.832	0.994	within_expectation	FALSE	FALSE		0.308				not_monophyletic		TRUE	0.156	0.118	-0.0188	-0.588	0.992	within_expectation	FALSE
IKZF3	0.992	0.982	0.943	0.00721	-0.00456	0.0145	0.0132	3.73	2.51	223	199	267	33.9	111	52	0.25	0.000289	0.966	0.771	0.0512	0.822	0.994	within_expectation	FALSE	FALSE		0.266				not_monophyletic		TRUE	0.264	0.168	0.0392	1.16	0.992	within_expectation	FALSE
IKZF5	1	1	0.995	0.14	-0.0024	-0.081	-0.00917	0.604	0.0527	234	223	247	72.7	116	43	0.28	0.000327	1.22	1.11	0.0251	0.255	0.994	within_expectation	FALSE	FALSE		0.466				not_monophyletic		FALSE		0.177				not_monophyletic
INSM1	0.99	0.973	0.897	0.0264	0.0814	0.0225	0.0992	1.93	0.536	61	71.9	54.9	15.6	19.6	36	0.315	0.000952	1.13	1.25	-0.189	-2.06	0.822	conserved	FALSE	FALSE		0.534				not_monophyletic		FALSE		0.14				not_monophyletic
IRF2	1	0.994	0.863	0.0335	0.0012	0.0134	-0.00334	0.327	0.148	60.2	51.2	59.4	15.4	36.1	48	0.251	0.000301	1.45	1.47	-0.0425	-0.793	0.994	within_expectation	FALSE	FALSE		0.569				not_monophyletic		FALSE		0.16				not_monophyletic
IRF7	0.967	0.948	0.366	0.0195	-0.0317	-0.00906	-0.00321	0.925	1.08	26.8	25.8	44.1	11.1	21.2	43	0.246	0.000345	1.46	1.33	0.0806	2.12	0.822	diverged	FALSE	FALSE		0.335				not_monophyletic		FALSE		0.294				not_monophyletic
IRF9	0.992	0.957	0.809	0.032	-0.0332	-0.0179	0.0217	0.476	1.57	0	0	0	0	0	45	0.259	0.000289	1.11	1.09	-0.0657	-0.9	0.994	within_expectation	FALSE	FALSE		0.42				not_monophyletic		FALSE		0.263				not_monophyletic
IRX1	0.996	0.99	0.844	0.0914	0.0975	0.0252	0.0247	0.587	0.732	252	249	265	60	69	42	0.313	0.000558	0.689	0.55	-0.0417	-0.836	0.994	within_expectation	FALSE	FALSE		0.213				not_monophyletic		TRUE	0.145	0.104	-0.0172	-0.584	0.992	within_expectation	FALSE
IRX2	0.996	0.985	0.911	0.556	-0.165	-0.0172	-0.168	0.292	0.00522	58.3	71.9	78.7	18.7	46.8	29	0.403	0.00197	1.3	1.46	-0.189	-2.25	0.822	conserved	FALSE	FALSE		0.598				not_monophyletic		FALSE		0.28				not_monophyletic
IRX3	0.994	0.98	0.917	0.227	0.324	0.302	0.362	0.106	0.148	26.2	25.3	22.8	6.22	11.9	46	0.553	0.00178	0.776	0.678	-0.062	-1.21	0.994	within_expectation	FALSE	FALSE		0.339				not_monophyletic		TRUE	0.131	0.115	-0.0418	-1.63	0.992	within_expectation	FALSE
IRX5	0.992	0.99	0.943	0.111	0.165	0.0739	0.24	0.783	0.616	96.1	102	99	19	31	41	0.393	0.0012	0.949	0.868	-0.0472	-0.727	0.994	within_expectation	FALSE	FALSE		0.406				not_monophyletic		FALSE		0.151				not_monophyletic
JARID2	0.996	0.993	0.959	0.559	-0.342	-0.681	-0.72	0.653	0.652	20.1	28.3	30.8	7.83	13.5	48	0.791	0.00342	0.667	0.457	0.0133	0.431	0.994	within_expectation	FALSE	FALSE		0.159				not_monophyletic		TRUE	0.133	0.0371	0.0382	1.61	0.992	within_expectation	FALSE
JDP2	0.994	0.988	0.926	0.0226	-0.0448	-0.0365	-0.00935	0.459	1.28	8.78	15.8	10.6	2.8	7.04	43	0.236	0.000353	1.19	1.13	-0.0208	-0.244	0.994	within_expectation	FALSE	FALSE		0.356				not_monophyletic		FALSE		0.236				not_monophyletic
JUN	0.997	0.994	0.998	0.0896	-0.00426	-0.0674	0.0256	0.772	0.278	139	137	115	19.5	74.9	42	0.253	0.000331	1.33	1.12	0.118	2.3	0.822	diverged	FALSE	FALSE		0.437				not_monophyletic		FALSE		0.195				not_monophyletic
JUNB	0.997	0.991	0.996	0.0283	0.0256	-0.00595	0.0114	1.59	0.377	101	122	108	22.5	57.3	50	0.257	0.00038	1.53	1.37	0.116	1.68	0.922	within_expectation	FALSE	TRUE	0.511	0.442	0.0197	1.48	0.935	within_expectation	FALSE	FALSE		0.341				not_monophyletic
JUND	1	0.768	0.964	0.387	-0.0777	0.0172	0.0441	0.229	0.297	134	131	136	34	76.4	54	0.268	0.000338	1.2	1.24	-0.0985	-1.93	0.822	within_expectation	FALSE	FALSE		0.463				not_monophyletic		FALSE		0.3				not_monophyletic
KDM5A	0.999	0.993	0.976	0.27	0.0276	0.136	0.193	0.381	0.62	16.7	21.5	14.4	4.59	7.61	51	0.245	0.000242	1.45	1.56	-0.124	-2.15	0.822	conserved	FALSE	FALSE		0.494				not_monophyletic		FALSE		0.403				not_monophyletic
KDM5B	0.993	0.989	0.957	0.691	-0.199	0.0694	0.00983	0.358	0.286	22.1	19.5	20.4	3.01	16.5	39	0.281	0.000402	1.23	1.09	0.0496	0.616	0.994	within_expectation	FALSE	FALSE		0.457				not_monophyletic		TRUE	0.217	0.145	0.0147	0.357	0.992	within_expectation	FALSE
KDM5C	0.997	0.993	0.765	0.226	-0.0133	-0.0518	-0.0136	0.18	0.00146	11.9	13	15.7	4.12	7.75	49	0.234	0.000303	1.09	0.96	0.0184	0.237	0.994	within_expectation	FALSE	FALSE		0.35				not_monophyletic		FALSE		0.174				not_monophyletic
KLF10	0.994	0.981	0.959	0.0963	-0.0228	-0.00805	-0.00615	0.184	0.157	33.4	36.4	39.6	9.76	21.3	54	0.25	0.000327	1.23	1.26	-0.0932	-1.25	0.994	within_expectation	FALSE	FALSE		0.498				not_monophyletic		FALSE		0.219				not_monophyletic
KLF11	0.98	0.959	0.668	0.0773	-0.0546	-0.00683	0.0298	0.749	0.951	43.1	46.3	61.9	8.36	19.2	36	0.273	0.000315	0.991	0.888	-0.0212	-0.189	0.994	within_expectation	FALSE	FALSE		0.391				not_monophyletic		TRUE	0.186	0.132	-0.00383	-0.0814	0.994	within_expectation	FALSE
KLF12	1	0.998	0.995	0.147	0.168	0.0634	0.14	0.712	0.187	259	239	248	45.4	126	45	0.305	0.00042	0.996	0.862	0.00565	0.0693	0.995	within_expectation	FALSE	FALSE		0.362				not_monophyletic		TRUE	0.125	0.099	-0.0312	-0.841	0.992	within_expectation	FALSE
KLF13	0.986	0.983	0.941	0.125	-0.0928	-0.00195	0.0469	0.749	1.07	2.1	1.36	1.72	0.0965	1.24	37	0.257	0.0004	1.22	1.34	-0.17	-1.74	0.921	within_expectation	FALSE	FALSE		0.562				not_monophyletic		FALSE		0.193				not_monophyletic
KLF15	0.986	0.978	0.34	0.0371	-0.0179	-0.0369	0.0118	0.422	1.05	39.2	50.4	51.5	13.2	18.2	46	0.236	0.000286	1.21	1.03	0.0837	1.01	0.994	within_expectation	FALSE	TRUE	0.375	0.316	0.0179	1.37	0.935	within_expectation	FALSE	FALSE		0.198				not_monophyletic
KLF3	1	1	0.912	0.176	0.0445	0.0562	0.0955	0.07	0.281	31.3	40.9	45.7	6.9	18.8	44	0.282	0.00039	0.989	0.923	-0.0523	-0.632	0.994	within_expectation	FALSE	FALSE		0.406				not_monophyletic		FALSE		0.157				not_monophyletic
KLF5	0.993	0.991	0.975	0.0191	-0.0157	-0.0264	0.035	1.1	2.07	34.4	46.2	30.9	8.34	15.9	43	0.249	0.000308	1.22	1.09	0.0399	0.621	0.994	within_expectation	FALSE	FALSE		0.415				not_monophyletic		FALSE		0.132				not_monophyletic
KLF6	1	0.996	0.894	0.131	0.0118	-0.0409	-0.00831	0.422	0.145	141	129	141	21	60.2	47	0.268	0.000347	1.19	1.22	-0.0953	-1.31	0.994	within_expectation	FALSE	FALSE		0.434				not_monophyletic		FALSE		0.225				not_monophyletic
KLF7	1	1	0.972	0.0777	0.0107	0.011	-0.0355	0.00479	0.56	123	148	136	39	91.1	43	0.249	0.000382	1.34	1.24	0.0293	0.385	0.994	within_expectation	FALSE	FALSE		0.577				not_monophyletic		FALSE		0.254				not_monophyletic
KLF8	0.994	0.981	0.795	0.0571	-0.0271	0.0564	0.047	1.69	1.28	7.55	8.67	10.7	3.16	7.78	47	0.254	0.000267	1.28	1.18	0.0232	0.364	0.994	within_expectation	FALSE	TRUE	0.46	0.419	-0.00656	-0.373	0.984	within_expectation	FALSE	FALSE		0.197				not_monophyletic
KLF9	1	0.988	0.991	0.015	-0.00199	-0.00432	-0.0803	0.354	4.34	69.5	65.5	70.4	16.6	34.6	43	0.259	0.000349	0.991	0.939	-0.0633	-0.58	0.994	within_expectation	FALSE	FALSE		0.27				not_monophyletic		FALSE		0.173				not_monophyletic
LEF1	0.997	0.997	0.951	0.152	0.222	0.167	0.0646	0.321	1.1	72.4	69.4	52.2	22.9	34.3	57	0.324	0.000484	0.736	0.541	0.0129	0.307	0.994	within_expectation	FALSE	FALSE		0.253				not_monophyletic		TRUE	0.121	0.0585	0.00446	0.286	0.992	within_expectation	FALSE
LHX1	0.998	0.998	0.993	0.0211	0.0233	-0.00257	0.0455	1.66	0.777	116	144	144	20.2	55.1	32	0.286	0.000563	1.28	1.26	-0.0387	-0.352	0.994	within_expectation	FALSE	FALSE		0.479				not_monophyletic		FALSE		0.264				not_monophyletic
LHX2	1	0.998	0.96	0.0698	0.0785	0.0523	0.00667	0.288	1.44	101	104	103	26.7	40.8	43	0.255	0.000383	1.01	0.852	0.027	0.326	0.994	within_expectation	FALSE	FALSE		0.33				not_monophyletic		TRUE	0.165	0.0815	0.0259	0.835	0.992	within_expectation	FALSE
LHX9	1	1	0.927	0.0243	0.0277	0.111	-0.000555	2.42	1.64	37.7	30.5	32.4	8.79	11.4	52	0.26	0.000308	1.21	1.06	0.0552	0.865	0.994	within_expectation	FALSE	FALSE		0.388				not_monophyletic		FALSE		0.155				not_monophyletic
LIN54	0.999	1	0.893	0.0988	0.00276	0.0341	-0.025	0.382	0.248	6.8	10.4	14.2	2.44	12.4	48	0.258	0.000301	1.61	1.49	0.102	2.23	0.822	diverged	FALSE	FALSE		0.481				not_monophyletic		FALSE		0.375				not_monophyletic
LMX1A	1	1	0.969	0.0207	0.0168	0.0275	-0.00879	0.366	2.68	84.1	90.6	88.9	20.6	43.5	36	0.272	0.000455	1.37	1.36	-0.0334	-0.495	0.994	within_expectation	FALSE	FALSE		0.631				not_monophyletic		FALSE		0.342				not_monophyletic
MAF	0.998	0.995	0.984	0.0831	-0.0353	0.0597	0.0545	0.994	1.07	191	186	166	40.4	49.6	30	0.275	0.000546	1.02	0.832	0.0504	0.528	0.994	within_expectation	FALSE	FALSE		0.316				not_monophyletic		FALSE		0.228				not_monophyletic
MAFB	0.997	1	0.989	0.0916	0.0629	0.00139	0.215	1.42	1.28	73	97.3	104	20.6	30.2	48	0.325	0.000625	1.08	0.915	0.0494	0.763	0.994	within_expectation	FALSE	FALSE		0.33				not_monophyletic		TRUE	0.244	0.138	0.0489	1.55	0.992	within_expectation	FALSE
MAFK	0.994	0.981	0.878	0.0304	-0.0261	0.00558	-0.0112	1.05	0.426	61.9	64.4	85.3	13.9	52.6	44	0.247	0.000269	1.12	1.06	-0.0376	-0.407	0.994	within_expectation	FALSE	FALSE		0.428				not_monophyletic		FALSE		0.204				not_monophyletic
MAX	1	1	0.999	0.167	-0.0849	-0.115	0.0189	0.186	0.573	76.2	69.9	66.7	23.7	42.7	49	0.278	0.000377	1.58	1.5	0.0553	0.845	0.994	within_expectation	FALSE	FALSE		0.502				not_monophyletic		FALSE		0.293				not_monophyletic
MECOM	0.998	0.996	0.946	0.0501	0.177	0.158	0.0627	0.296	3.23	24.6	21.5	32.8	8.76	18	50	0.278	0.000386	1.04	0.916	0.00225	0.0392	0.995	within_expectation	FALSE	FALSE		0.321				not_monophyletic		TRUE	0.159	0.123	-0.0218	-0.978	0.992	within_expectation	FALSE
MECP2	1	0.998	0.936	0.162	-0.00513	0.0107	0.139	0.112	0.831	13.8	15.9	24.5	6.91	15.7	44	0.266	0.000523	1.54	1.49	0.0253	0.41	0.994	within_expectation	FALSE	FALSE		0.667				not_monophyletic		FALSE		0.239				not_monophyletic
MEF2A	0.994	0.99	0.954	0.17	0.0526	-0.000678	0.0675	0.317	0.0819	58.5	52.2	82.6	11.2	54.1	44	0.274	0.000374	1.32	1.21	0.0448	0.956	0.994	within_expectation	FALSE	FALSE		0.44				not_monophyletic		FALSE		0.245				not_monophyletic
MEF2C	1	1	0.999	0.0432	0.0555	-0.0107	0.116	1.77	1	22.4	25.7	30.2	5.22	16	40	0.273	0.000422	1.31	1.17	0.061	0.909	0.994	within_expectation	FALSE	FALSE		0.453				not_monophyletic		TRUE	0.245	0.19	-0.00097	-0.0242	0.994	within_expectation	FALSE
MEF2D	0.998	0.996	0.961	0.0533	0.00186	-0.0254	-0.0703	0.557	1.38	4.99	4.97	6.82	3.42	4.54	42	0.244	0.000301	1.05	0.988	-0.0416	-0.449	0.994	within_expectation	FALSE	FALSE		0.327				not_monophyletic		FALSE		0.135				not_monophyletic
MEIS1	1	1	0.997	0.179	0.149	0.2	0.532	0.425	1.82	264	238	292	32.4	72.2	47	0.723	0.00272	0.789	0.644	-0.0196	-0.422	0.994	within_expectation	FALSE	FALSE		0.262				not_monophyletic		TRUE	0.122	0.0789	-0.0151	-0.641	0.992	within_expectation	FALSE
MEIS2	1	1	0.997	0.374	0.483	0.306	0.774	0.633	0.626	111	104	119	17	35.7	44	0.961	0.00472	0.819	0.675	-0.0156	-0.346	0.994	within_expectation	FALSE	FALSE		0.192				not_monophyletic		FALSE		0.0621				not_monophyletic
MEIS3			0.733	0.182	0.0223	0.098	0.33	0.644	1.44	72.8	98.5	109	16.4	31.6	42	0.381	0.00113	0.864	0.738	-0.0232	-0.364	0.994	within_expectation	FALSE	FALSE		0.335				not_monophyletic		TRUE	0.177	0.119	0.000582	0.0187	0.994	within_expectation	FALSE
MEOX1	0.972	0.969	0.839	0.0303	0.0311	0.00084	0.114	4.58	1.93	62.9	52.4	73.8	18.2	20	36	0.313	0.000582	0.767	0.61	-0.014	-0.236	0.994	within_expectation	FALSE	FALSE		0.169				not_monophyletic		FALSE		0.186				not_monophyletic
MEOX2	0.997	0.997	0.997	0.027	0.0313	-0.0102	0.0895	5.99	1.55	98	80.6	113	30.3	67.2	35	0.272	0.000631	1.11	0.896	0.0904	1.73	0.921	within_expectation	FALSE	FALSE		0.448				not_monophyletic		FALSE		0.151				not_monophyletic
MGA	0.991	0.978	0.94	0.262	-0.00105	0.0233	0.00743	0.102	0.0301	52	56.3	69.1	13.3	22.7	39	0.3	0.00053	1.09	0.964	0.0165	0.207	0.994	within_expectation	FALSE	FALSE		0.457				not_monophyletic		FALSE		0.125				not_monophyletic
MIER3	1	0.991	0.986	0.226	0.0674	-0.029	0.00445	0.425	0.269	13.6	17.2	21.9	5.42	8.47	52	0.259	0.000264	1.24	1.09	0.0645	0.845	0.994	within_expectation	FALSE	FALSE		0.488				not_monophyletic		TRUE	0.239	0.187	-0.00457	-0.132	0.992	within_expectation	FALSE
MLX	1	0.987	0.891	0.132	-0.131	-0.0168	-0.0149	0.961	0.813	6.29	6.35	10.8	1.61	6.1	44	0.278	0.000352	1.16	1.02	0.0301	0.393	0.994	within_expectation	FALSE	FALSE		0.401				not_monophyletic		TRUE	0.191	0.144	-0.01	-0.267	0.992	within_expectation	FALSE
MLXIP	0.996	0.978	0.797	0.123	0.00254	-0.0293	0.0408	0.299	0.286	9.5	8.6	9.56	0.806	4.55	42	0.255	0.000341	0.988	0.909	-0.0419	-0.621	0.994	within_expectation	FALSE	FALSE		0.451				not_monophyletic		FALSE		0.149				not_monophyletic
MNT	0.986	0.978	0.882	0.0894	0.000491	0.0478	0.024	0.523	0.255	29.8	30.9	36.7	16.8	12.4	46	0.254	0.000266	1.17	0.97	0.092	1.15	0.994	within_expectation	FALSE	FALSE		0.413				not_monophyletic		TRUE	0.266	0.195	0.0145	0.395	0.992	within_expectation	FALSE
MSANTD3	0.996	1	0.958	0.232	-0.236	-0.0674	-0.109	0.699	0.543	79.3	81.4	76	13.6	32.5	47	0.277	0.000357	1.29	1.16	0.0516	0.618	0.994	within_expectation	FALSE	FALSE		0.441				not_monophyletic		TRUE	0.213	0.163	-0.00629	-0.183	0.992	within_expectation	FALSE
MSX1	0.993	0.993	0.926	0.0907	0.225	0.254	0.000364	0.234	2.78	105	112	175	35.3	37.9	42	0.35	0.000873	0.968	0.738	0.0799	1.12	0.994	within_expectation	FALSE	FALSE		0.303				not_monophyletic		TRUE	0.232	0.13	0.0448	1.32	0.992	within_expectation	FALSE
MSX2	1	0.993	0.986	0.0543	0.154	0.0971	-0.0155	0.742	2.67	136	124	122	24.2	57.7	29	0.426	0.00283	0.791	0.678	-0.0459	-0.664	0.994	within_expectation	FALSE	FALSE		0.352				not_monophyletic		FALSE		0.177				not_monophyletic
MTF1	0.996	0.987	0.958	0.0573	-0.0179	0.00656	-0.00554	0.398	0.204	3.66	4.74	5.68	2.05	2.5	44	0.253	0.000279	1.47	1.38	0.0503	0.854	0.994	within_expectation	FALSE	FALSE		0.653				not_monophyletic		FALSE		0.234				not_monophyletic
MXD1	0.995	0.995	0.974	0.0366	0.0274	-0.000238	0.00558	1.07	0.501	7.72	7.85	10.8	0.08	7.29	41	0.245	0.00025	1.23	1.21	-0.047	-0.549	0.994	within_expectation	FALSE	FALSE		0.388				not_monophyletic		FALSE		0.308				not_monophyletic
MXD3	0.99	0.99	0.796	0.091	0.094	0.0429	0.0822	0.634	0.116	6.24	6.45	7.3	1.17	5.99	40	0.281	0.000433	0.844	0.814	-0.107	-1.68	0.922	within_expectation	FALSE	FALSE		0.275				not_monophyletic		FALSE		0.156				not_monophyletic
MXD4	0.995	0.986	0.905	0.253	0.126	0.0402	0.0203	0.328	0.391	6.31	7.86	8.13	0.05	7.5	43	0.282	0.000439	1.29	1.28	-0.0495	-0.794	0.994	within_expectation	FALSE	FALSE		0.413				not_monophyletic		FALSE		0.206				not_monophyletic
MXI1	0.993	0.986	0.99	0.121	0.0589	0.102	0.0927	0.363	0.3	29.5	32.4	27.3	9.61	16.7	50	0.267	0.000413	1.13	1.02	0.00731	0.125	0.994	within_expectation	FALSE	TRUE	0.373	0.295	0.0389	3.1	0.0877	diverged	TRUE	TRUE	0.212	0.18	-0.0251	-0.719	0.992	within_expectation	FALSE
MYB	0.995	0.989	0.967	0.0537	-0.0585	-0.0535	-0.0953	0.105	0.691	47.6	59.2	49.6	14.8	19.4	32	0.247	0.000399	0.683	0.518	-0.0211	-0.279	0.994	within_expectation	FALSE	FALSE		0.194				not_monophyletic		TRUE	0.116	0.0769	-0.0188	-0.599	0.992	within_expectation	FALSE
MYBL1	0.997	0.988	0.972	0.0491	0.0168	0.0161	0.0719	0.0136	1.05	22.5	33.1	34.9	9.67	12.2	48	0.264	0.000314	1.32	1.25	0.00865	0.142	0.994	within_expectation	FALSE	FALSE		0.383				not_monophyletic		TRUE	0.27	0.23	-0.017	-0.524	0.992	within_expectation	FALSE
MYC	0.989	0.985	0.953	0.185	-0.0487	-0.285	-0.132	1.29	0.491	85.2	86.5	81.6	34.9	40.4	46	0.316	0.000494	1.28	1.12	0.0749	1.36	0.994	within_expectation	FALSE	FALSE		0.489				not_monophyletic		TRUE	0.281	0.182	0.0417	1.42	0.992	within_expectation	FALSE
MYCL	0.99	0.985	0.953	0.125	0.0737	0.00741	0.153	0.523	0.569	43.6	38.9	19.1	11.2	15.4	37	0.329	0.000837	1.21	1.29	-0.135	-1.93	0.822	within_expectation	FALSE	FALSE		0.544				not_monophyletic		FALSE		0.187				not_monophyletic
MYCN	0.996	0.983	0.811	0.383	-0.204	-0.146	-0.0268	0.17	0.402	70.1	65.2	71.4	14.8	30.4	43	0.278	0.000372	0.74	0.659	-0.0817	-1.05	0.994	within_expectation	FALSE	FALSE		0.263				not_monophyletic		TRUE	0.0764	0.0543	-0.0359	-2.44	0.466	within_expectation	FALSE
MYF6	1	1	0.99	0.0122	0.0158	0.0203	-0.00594	0.263	1.63	21.6	24.8	23.9	8.74	13.3	49	0.246	0.000299	1.51	1.4	0.0732	1.38	0.994	within_expectation	FALSE	FALSE		0.465				not_monophyletic		TRUE	0.307	0.251	-0.000477	-0.0121	0.994	within_expectation	FALSE
MYNN	0.998	0.982	0.981	0.123	0.0158	-0.0784	0.0252	0.745	0.0791	34.5	39.5	39.4	10.8	14.9	50	0.245	0.000248	1.07	0.937	0.0166	0.259	0.994	within_expectation	FALSE	FALSE		0.236				not_monophyletic		FALSE		0.163				not_monophyletic
MZF1	0.992	0.967	0.756	0.0613	0.0184	0.00927	0.00978	0.129	0.153	132	138	152	32.2	62.8	50	0.258	0.000287	1.32	1.18	0.0665	1.28	0.994	within_expectation	FALSE	FALSE		0.41				not_monophyletic		TRUE	0.227	0.186	-0.0159	-0.6	0.992	within_expectation	FALSE
NANOG	0.98	0.938	0.397	0.0911	-0.0765	-0.14	-0.37	1.55	2.7	63.3	65.6	78.8	10.8	22.7	42	0.694	0.0036	0.599	0.457	-0.0546	-1.31	0.994	within_expectation	FALSE	FALSE		0.139				not_monophyletic		TRUE	0.144	0.0905	-0.00428	-0.157	0.992	within_expectation	FALSE
NCOR1	0.998	0.994	0.949	0.491	0.109	0.134	0.0188	0.0526	0.178	12	13.3	11.3	6.17	6.05	38	0.257	0.000389	1.15	1.15	-0.0868	-1.02	0.994	within_expectation	FALSE	FALSE		0.289				not_monophyletic		FALSE		0.174				not_monophyletic
NEUROD4	0.994	0.988	0.927	0.0215	0.0375	0.0302	0.066	0.362	1.14	39.2	46.1	40.9	14.3	20.2	52	0.283	0.000517	1.21	1.25	-0.109	-1.55	0.984	within_expectation	FALSE	FALSE		0.616				not_monophyletic		TRUE	0.171	0.115	-0.00145	-0.0518	0.994	within_expectation	FALSE
NEUROG2	0.993	0.982	0.755	0.022	0.00771	0.0414	0.119	1.73	4.84	68.1	88.6	71	18.6	29.9	51	0.262	0.000282	0.962	0.829	-0.000815	-0.0124	0.995	within_expectation	FALSE	FALSE		0.294				not_monophyletic		FALSE		0.14				not_monophyletic
NFAT5	0.994	0.994	0.984	0.175	-0.00897	0.0331	0.0805	0.279	0.451	60.6	70.2	72.1	22.8	22.5	44	0.28	0.000328	1.18	1.16	-0.0558	-0.724	0.994	within_expectation	FALSE	FALSE		0.414				not_monophyletic		FALSE		0.207				not_monophyletic
NFATC3	0.994	0.979	0.943	0.134	-0.00294	0.044	0.0246	0.342	0.184	72.8	76.2	114	16.9	43.5	47	0.269	0.00034	1.44	1.34	0.0466	0.807	0.994	within_expectation	FALSE	FALSE		0.411				not_monophyletic		FALSE		0.357				not_monophyletic
NFATC4	0.995	0.985	0.929	0.0829	0.0321	-0.0136	0.0284	0.471	0.0409	38.9	27	29.5	11.4	18.8	45	0.263	0.000299	1.54	1.4	0.102	1.71	0.922	within_expectation	FALSE	FALSE		0.498				not_monophyletic		TRUE	0.269	0.182	0.0296	0.822	0.992	within_expectation	FALSE
NFE2L2	0.998	0.988	0.916	0.168	-0.0999	-0.17	-0.0355	0.392	0.4	21.3	28.2	35.1	9.75	16.8	37	0.309	0.000516	0.836	0.711	-0.029	-0.343	0.994	within_expectation	FALSE	FALSE		0.325				not_monophyletic		TRUE	0.147	0.0689	0.0203	0.577	0.992	within_expectation	FALSE
NFE2L3	0.984	0.935	0.699	0.135	-0.177	-0.175	-0.473	0.035	1.79	120	127	161	21	31.8	44	0.683	0.00307	0.659	0.491	-0.0223	-0.688	0.994	within_expectation	FALSE	FALSE		0.137				not_monophyletic		TRUE	0.121	0.0496	0.0138	0.555	0.992	within_expectation	FALSE
NFIA	1	1	0.987	0.106	-0.0097	-0.00764	0.0927	0.0465	0.778	37.6	41.9	51.1	11.9	19.3	47	0.293	0.000448	1.26	1.25	-0.0494	-0.637	0.994	within_expectation	FALSE	FALSE		0.491				not_monophyletic		FALSE		0.347				not_monophyletic
NFIB	0.996	0.996	0.998	0.0672	-0.0559	-0.0529	-0.154	0.0652	1.22	39.2	44.4	57.2	8.37	25	37	0.3	0.000548	1.07	0.784	0.149	1.8	0.896	within_expectation	FALSE	TRUE	0.382	0.312	0.0298	1.4	0.935	within_expectation	FALSE	TRUE	0.199	0.129	0.0127	0.335	0.992	within_expectation	FALSE
NFIC	1	0.996	0.956	0.0366	-0.0165	-0.0534	-0.00642	1.02	0.328	188	202	187	41.9	108	46	0.238	0.000277	1.33	1.24	0.0244	0.38	0.994	within_expectation	FALSE	FALSE		0.546				not_monophyletic		FALSE		0.235				not_monophyletic
NFIL3	0.998	0.989	0.737	0.0875	0.0121	0.057	0.0162	0.496	0.0491	34.1	31.3	33.8	7.6	14.8	44	0.249	0.000354	1.34	1.27	0.012	0.137	0.994	within_expectation	FALSE	FALSE		0.463				not_monophyletic		FALSE		0.279				not_monophyletic
NFKB1	1	0.986	0.766	0.0498	0.0747	0.0162	0.068	1.06	0.132	40.6	34.9	40.3	12.1	19	42	0.25	0.000408	1.1	1.07	-0.0581	-0.605	0.994	within_expectation	FALSE	FALSE		0.348				not_monophyletic		FALSE		0.146				not_monophyletic
NFKB2	0.998	0.988	0.926	0.0295	0.0356	-0.00998	0.00502	1.9	0.839	9.65	7.58	10	3.8	6.99	41	0.247	0.000341	1.2	1.2	-0.0746	-0.889	0.994	within_expectation	FALSE	FALSE		0.506				not_monophyletic		FALSE		0.238				not_monophyletic
NFYA	1	1	0.997	0.14	-0.0181	0.104	0.00122	0.937	0.132	33	23.9	47.2	7.15	14.7	40	0.263	0.000314	1.38	1.33	0.00344	0.0468	0.995	within_expectation	FALSE	FALSE		0.545				not_monophyletic		FALSE		0.283				not_monophyletic
NHLH1	1	0.985	0.907	0.0261	0.0495	0.0401	0.041	0.292	0.289	88.2	114	130	20.4	34.6	32	0.283	0.000831	1.31	1.44	-0.165	-1.56	0.982	within_expectation	FALSE	FALSE		0.625				not_monophyletic		FALSE		0.29				not_monophyletic
NKX1-2	0.984	0.961	0.649	0.0308	-0.0182	-0.0275	-0.115	0.628	2.56	93	109	88.9	19.9	32.9	33	0.264	0.000533	0.929	0.838	-0.0424	-0.591	0.994	within_expectation	FALSE	FALSE		0.286				not_monophyletic		TRUE	0.0918	0.0628	-0.0289	-0.841	0.992	within_expectation	FALSE
NKX6-1	0.997	0.995	0.929	0.055	0.0138	0.000885	0.204	0.956	2.56	75.4	80	91.3	14.9	26.9	45	0.384	0.000958	0.656	0.544	-0.07	-1.59	0.98	within_expectation	FALSE	TRUE	0.246	0.209	0.00424	0.529	0.984	within_expectation	FALSE	FALSE		0.0875				not_monophyletic
NKX6-2	0.986	0.986	0.959	0.0685	-0.00574	-0.00384	0.259	0.135	2.8	97.7	81.8	154	19.5	34	36	0.558	0.00247	0.692	0.496	0.00571	0.0899	0.995	within_expectation	FALSE	FALSE		0.193				not_monophyletic		TRUE	0.132	0.101	-0.0263	-0.789	0.992	within_expectation	FALSE
NPAS1	0.995	0.988	0.834	0.0324	-0.0435	-0.07	-0.0485	0.67	0.144	0	0	0	0	0	46	0.243	0.000295	1.19	0.995	0.0873	1.15	0.994	within_expectation	FALSE	FALSE		0.311				not_monophyletic		FALSE		0.205				not_monophyletic
NR1D2	0.998	0.995	0.986	0.161	-0.032	0.077	0.0155	0.67	0.283	9.4	10.2	12.3	4.39	7.38	55	0.268	0.000369	1.46	1.42	0.000457	0.00894	0.995	within_expectation	FALSE	FALSE		0.396				not_monophyletic		TRUE	0.261	0.234	-0.0294	-0.804	0.992	within_expectation	FALSE
NR1H3	0.998	0.976	0.903	0.0558	-0.0454	-0.0298	-0.0281	0.26	0.251	45.2	37	40.5	11.3	18.7	42	0.251	0.000314	1.46	1.45	-0.0136	-0.201	0.994	within_expectation	FALSE	FALSE		0.5				not_monophyletic		FALSE		0.264				not_monophyletic
NR2C1	0.993	0.99	0.967	0.325	0.133	0.214	0.0922	0.257	0.121	54.4	61.6	66.4	12.9	35.9	43	0.293	0.000503	1.05	0.953	-0.0134	-0.147	0.994	within_expectation	FALSE	FALSE		0.332				not_monophyletic		FALSE		0.162				not_monophyletic
NR2C2	1	1	0.833	0.173	-0.00292	0.049	-0.0512	0.29	0.273	101	118	126	20	67.9	45	0.251	0.000306	1.45	1.54	-0.106	-1.69	0.922	within_expectation	FALSE	FALSE		0.526				not_monophyletic		FALSE		0.254				not_monophyletic
NR2F1	1	1	0.998	0.887	1.8	1.44	2.01	0.414	0.213	76	74.2	76.1	19.6	28.6	54	5.78	0.0382	0.918	0.664	0.0914	3.06	0.41	diverged	FALSE	FALSE		0.279				not_monophyletic		TRUE	0.0968	0.0675	-0.0286	-1.84	0.849	within_expectation	FALSE
NR3C1	0.997	0.987	0.954	0.0452	-0.134	-0.0711	0.0694	1.33	3.92	112	133	113	44.8	64.5	36	0.295	0.000486	1.31	0.96	0.239	3.03	0.41	diverged	FALSE	FALSE		0.384				not_monophyletic		FALSE		0.14				not_monophyletic
NR4A1	0.995	0.985	0.863	0.0319	-0.0359	-0.0147	-0.0268	0.854	0.223	43.2	54	41.6	19.8	28.9	45	0.255	0.000299	1.39	1.44	-0.0767	-1.34	0.994	within_expectation	FALSE	FALSE		0.497				not_monophyletic		FALSE		0.373				not_monophyletic
NR6A1	0.998	0.994	0.996	1.12	-0.147	0.297	0.161	0.372	0.282	21	25.9	20.4	6.34	11.5	49	0.627	0.00207	0.854	0.635	0.052	0.945	0.994	within_expectation	FALSE	FALSE		0.256				not_monophyletic		TRUE	0.204	0.079	0.0669	2.12	0.671	diverged	FALSE
OLIG3	0.993	0.993	0.983	0.0852	0.0696	0.0516	-0.00663	0.171	0.672	45.9	45.3	51.5	7.57	21	38	0.401	0.00136	1.09	0.945	0.0294	0.364	0.994	within_expectation	FALSE	FALSE		0.345				not_monophyletic		FALSE		0.203				not_monophyletic
ONECUT1	0.994	0.996	0.996	0.0193	0.0465	-0.00315	0.106	3.63	2.12	16.6	20.6	22.2	6.78	10.2	32	0.359	0.00185	0.949	0.978	-0.138	-1.21	0.994	within_expectation	FALSE	FALSE		0.302				not_monophyletic		FALSE		0.189				not_monophyletic
ONECUT2	0.998	0.998	0.986	0.165	0.338	0.102	0.385	1.48	0.233	17.5	16.3	23.2	3.37	11.4	29	0.738	0.00542	0.978	1.11	-0.217	-2.48	0.738	conserved	FALSE	FALSE		0.516				not_monophyletic		FALSE		0.154				not_monophyletic
OTX1	1	0.994	0.991	0.178	0.386	0.44	-0.00316	0.211	3.52	78.8	104	87.3	28.4	26.8	41	0.568	0.00236	0.545	0.412	-0.0718	-1.94	0.822	within_expectation	FALSE	FALSE		0.24				not_monophyletic		TRUE	0.144	0.0308	0.0553	1.83	0.849	within_expectation	FALSE
OTX2	1	1	0.993	0.623	-0.0136	0.356	-0.212	0.435	0.393	74.1	76.9	99	18.8	34.3	52	0.559	0.00174	0.829	0.713	-0.0369	-0.857	0.994	within_expectation	FALSE	FALSE		0.3				not_monophyletic		TRUE	0.184	0.112	0.0143	0.518	0.992	within_expectation	FALSE
PATZ1	0.999	0.996	0.986	0.372	-0.0471	-0.0265	-0.0376	0.0547	0.0261	76.5	101	63.2	19.4	23.2	45	0.271	0.000326	1.24	1.12	0.0357	0.493	0.994	within_expectation	FALSE	FALSE		0.334				not_monophyletic		TRUE	0.222	0.162	0.00313	0.0927	0.993	within_expectation	FALSE
PAX3	1	0.996	0.968	0.138	0.351	0.375	0.0722	0.13	2.16	14.5	15.6	21.6	5.55	8.14	38	0.463	0.00178	0.688	0.581	-0.0688	-1.59	0.98	within_expectation	FALSE	FALSE		0.244				not_monophyletic		FALSE		0.177				not_monophyletic
PAX6	1	1	0.997	0.537	1.27	0.967	0.866	0.465	0.83	106	125	137	25	34.8	48	1.93	0.0117	0.798	0.643	-0.0106	-0.276	0.994	within_expectation	FALSE	FALSE		0.339				not_monophyletic		TRUE	0.161	0.0631	0.0399	1.55	0.992	within_expectation	FALSE
PAX7	0.994	0.985	0.845	0.0177	0.0393	-0.00151	0.00858	1.9	1.19	16.9	20.6	25.5	8.44	13.7	41	0.258	0.000281	0.959	0.828	-0.0034	-0.0411	0.995	within_expectation	FALSE	FALSE		0.316				not_monophyletic		FALSE		0.126				not_monophyletic
PAX8	1	0.998	0.947	0.0358	0.0158	0.0751	0.0351	1.52	0.557	131	140	149	28.2	72.4	52	0.255	0.000313	1	0.944	-0.0547	-0.93	0.994	within_expectation	FALSE	FALSE		0.433				not_monophyletic		FALSE		0.126				not_monophyletic
PAX9	1	0.985	0.97	0.0108	0.00258	0	0.0506	1.06	2.98	0	0	0	0	0.05	41	0.263	0.000442	1.18	1	0.07	0.969	0.994	within_expectation	FALSE	FALSE		0.402				not_monophyletic		FALSE		0.234				not_monophyletic
PBX1	1	1	0.934	0.875	-0.0587	-0.362	0.0091	0.311	0.0798	53.8	57.3	52.1	13.7	28.7	48	0.346	0.000577	1.08	1.03	-0.0463	-0.751	0.994	within_expectation	FALSE	FALSE		0.407				not_monophyletic		FALSE		0.243				not_monophyletic
PBX2	1	0.995	0.991	0.0863	-0.0307	0.00985	0.0747	0.449	1.28	46.8	44.3	55.9	13.6	20.3	53	0.248	0.000302	1.16	1.22	-0.124	-1.8	0.896	within_expectation	FALSE	FALSE		0.496				not_monophyletic		FALSE		0.215				not_monophyletic
PBX3	1	1	0.992	0.338	0.108	-0.0292	0.111	0.453	0.00813	89.9	81.5	91.1	9.82	30.7	40	0.266	0.000371	1.27	1.27	-0.0561	-0.763	0.994	within_expectation	FALSE	FALSE		0.498				not_monophyletic		FALSE		0.189				not_monophyletic
PBX4	0.984	0.955	0.606	0.0126	0.0151	0.00979	-0.00196	0.353	1.68	19.2	20.5	30.7	8.4	14.2	51	0.248	0.000301	1.13	1.08	-0.0406	-0.51	0.994	within_expectation	FALSE	FALSE		0.365				not_monophyletic		TRUE	0.261	0.199	0.00569	0.173	0.992	within_expectation	FALSE
PHOX2A	1	0.996	0.91	0.0289	-0.0073	0.00652	-0.106	1.02	2.61	18.9	22	23.3	4.71	12.6	45	0.256	0.000378	0.712	0.573	-0.0379	-0.487	0.994	within_expectation	FALSE	TRUE	0.253	0.206	0.0141	0.998	0.935	within_expectation	FALSE	FALSE		0.0765				not_monophyletic
PKNOX1	1	0.998	0.824	0.0747	0.00145	-0.0615	0.0108	0.952	0.117	42.6	50.2	46.9	11.4	17.5	44	0.242	0.000324	1.49	1.49	-0.0258	-0.369	0.994	within_expectation	FALSE	FALSE		0.505				not_monophyletic		FALSE		0.313				not_monophyletic
PKNOX2	1	0.998	0.972	0.0875	0.0774	0.0788	0.116	0.0143	0.426	0.727	0.765	0	0.03	1.55	39	0.283	0.000433	0.818	0.655	-0.000701	-0.0125	0.995	within_expectation	FALSE	FALSE		0.28				not_monophyletic		FALSE		0.13				not_monophyletic
PLAG1	1	0.998	0.996	0.158	0.0548	0.104	0.0536	0.302	0.00696	29.7	32.4	26.5	13	13.4	43	0.262	0.000384	1.22	1.02	0.103	2.03	0.822	diverged	FALSE	FALSE		0.416				not_monophyletic		TRUE	0.212	0.15	0.00562	0.166	0.992	within_expectation	FALSE
PLAGL1	1	0.989	0.8	0.194	0.362	0.419	0.119	0.25	1.35	118	105	131	22.6	47.3	46	0.467	0.0014	0.772	0.546	0.0449	1.11	0.994	within_expectation	FALSE	FALSE		0.244				not_monophyletic		TRUE	0.152	0.114	-0.0192	-0.722	0.992	within_expectation	FALSE
PLAGL2	1	0.996	0.992	0.24	0.035	0.0351	0.0952	0.000612	0.257	193	212	253	28.8	106	56	0.269	0.000392	1.02	0.887	0.0112	0.239	0.994	within_expectation	FALSE	FALSE		0.279				not_monophyletic		TRUE	0.179	0.132	-0.0104	-0.467	0.992	within_expectation	FALSE
PNRC2	0.993	0.978	0.996	0.882	-0.0172	-0.113	-0.0305	0.124	0.014	6.43	10	13.4	3.9	5.94	56	0.273	0.000387	1.53	1.4	0.0983	2.06	0.822	diverged	FALSE	FALSE		0.539				not_monophyletic		FALSE		0.205				not_monophyletic
POU2F1	1	0.999	0.964	0.534	0.054	-0.00631	-0.0229	0.116	0.142	125	106	87.6	19.6	47.2	51	0.277	0.000422	0.812	0.703	-0.0463	-0.971	0.994	within_expectation	FALSE	FALSE		0.31				not_monophyletic		TRUE	0.133	0.0919	-0.0162	-1.25	0.992	within_expectation	FALSE
POU2F2	0.998	0.996	0.989	0.0325	-0.0265	-0.034	0.00903	0.204	1.16	68	62.6	60.4	17.1	34.2	48	0.243	0.000239	1.36	1.16	0.117	1.68	0.922	within_expectation	FALSE	TRUE	0.4	0.369	-0.0137	-0.731	0.935	within_expectation	FALSE	TRUE	0.249	0.2	-0.00722	-0.235	0.992	within_expectation	FALSE
POU3F1	1	0.998	0.982	0.323	0.0461	0.131	0.123	0.247	0.249	70.3	65.3	59.1	21.1	29.9	42	0.389	0.000923	0.953	0.826	-0.00768	-0.124	0.994	within_expectation	FALSE	FALSE		0.31				not_monophyletic		TRUE	0.173	0.139	-0.0237	-0.647	0.992	within_expectation	FALSE
POU3F2	1	0.998	0.996	0.56	1.04	1	1.16	0.0585	0.219	39.8	50.4	32.4	11.3	26	53	2.42	0.0137	0.915	0.691	0.0671	2	0.822	diverged	FALSE	FALSE		0.375				not_monophyletic		TRUE	0.14	0.0758	0.00661	0.292	0.992	within_expectation	FALSE
POU3F3			0.94	0.0758	0.26	0.0338	0.308	3.49	0.482	73.5	84.1	106	15.1	40.7	41	0.448	0.00151	1.1	1.18	-0.153	-1.96	0.822	within_expectation	FALSE	FALSE		0.462				not_monophyletic		TRUE	0.13	0.111	-0.0389	-1.28	0.992	within_expectation	FALSE
POU3F4	1	0.997	0.928	0.0454	0.0167	0.126	0.0788	2.44	1.49	36.2	41.6	46.1	16.2	22.7	38	0.269	0.000457	1.19	1.08	0.0201	0.233	0.994	within_expectation	FALSE	FALSE		0.473				not_monophyletic		FALSE		0.192				not_monophyletic
POU4F1	1	0.998	0.844	0.0354	0.0268	0.0258	0.0144	0.0205	0.298	30.3	26.3	34.9	5.5	15.7	34	0.28	0.000474	1.15	1.07	-0.0164	-0.153	0.994	within_expectation	FALSE	FALSE		0.339				not_monophyletic		FALSE		0.309				not_monophyletic
POU5F1	1	0.989	0.846	0.793	-1.88	-1.81	-1.9	0.0976	0.0245	121	167	159	31.8	35.7	46	7.63	0.0567	1.04	0.73	0.156	4.74	0.00204	diverged	TRUE	TRUE	0.256	0.219	0.00235	0.188	0.984	within_expectation	FALSE	TRUE	0.123	0.0344	0.0299	1.01	0.992	within_expectation	FALSE
POU6F2	0.997	0.994	0.956	0.0122	0.0165	-0.0122	-0.0213	2.38	2.79	33.6	29.1	23.9	9.22	17.1	46	0.249	0.000385	1.18	1.07	0.0164	0.19	0.994	within_expectation	FALSE	FALSE		0.318				not_monophyletic		FALSE		0.281				not_monophyletic
PPARA	1	0.998	0.709	0.0269	0.0238	0.0264	0.0395	0.102	0.523	32.4	41.3	36.4	8.75	25	48	0.249	0.000293	1.05	0.9	0.0318	0.435	0.994	within_expectation	FALSE	FALSE		0.373				not_monophyletic		FALSE		0.122				not_monophyletic
PPARD	0.998	0.995	0.974	0.0552	0.00792	-0.00233	-0.00277	0.22	0.163	37.7	52	47.9	10.5	24	41	0.257	0.000278	1.46	1.43	-0.00606	-0.102	0.995	within_expectation	FALSE	FALSE		0.473				not_monophyletic		FALSE		0.254				not_monophyletic
PRDM10	0.995	0.991	0.885	0.0599	0.0553	0.019	-0.0043	0.557	0.942	113	117	100	28.6	42.8	41	0.253	0.000296	1.44	1.33	0.058	0.784	0.994	within_expectation	FALSE	FALSE		0.41				not_monophyletic		FALSE		0.314				not_monophyletic
PRDM14	0.991	0.963	0.59	0.0106	-0.0125	-0.0359	-0.0271	1.96	2.09	39.9	39	70.8	14.9	27.1	32	0.239	0.000314	1.16	1.18	-0.0904	-1.01	0.994	within_expectation	FALSE	FALSE		0.505				not_monophyletic		FALSE		0.185				not_monophyletic
PRDM15	0.99	0.989	0.649	0.0445	0.00881	-7.33e-06	-0.0117	0.176	0.513	276	283	287	49.1	103	40	0.244	0.000303	1.37	1.26	0.0402	0.616	0.994	within_expectation	FALSE	FALSE		0.516				not_monophyletic		FALSE		0.243				not_monophyletic
PRDM2	0.994	0.983	0.86	0.172	0.0764	0.0137	0.136	0.421	0.313	138	124	192	32.6	67.9	52	0.285	0.000527	1.01	0.785	0.0817	1.42	0.994	within_expectation	FALSE	FALSE		0.343				not_monophyletic		TRUE	0.174	0.125	-0.00803	-0.2	0.992	within_expectation	FALSE
PRDM4	0.994	0.998	0.985	0.0898	-0.0195	0.0515	0.0255	0.645	0.549	16.6	16.5	22.3	6.09	12.3	52	0.244	0.000232	1.19	1.14	-0.0309	-0.441	0.994	within_expectation	FALSE	FALSE		0.349				not_monophyletic		FALSE		0.242				not_monophyletic
PRDM5	1	0.997	0.924	0.084	-0.0364	-0.0201	0.0716	0.195	1.17	72.6	77	104	19.9	53.8	43	0.261	0.000315	1.44	1.51	-0.0898	-1.06	0.994	within_expectation	FALSE	FALSE		0.467				not_monophyletic		FALSE		0.275				not_monophyletic
PROX1	1	1	0.965	0.0712	0.0871	0.0713	0.0893	0.231	0.0266	3.74	4.69	3.37	0.96	4.46	42	0.3	0.000604	1.33	1.24	0.0262	0.36	0.994	within_expectation	FALSE	TRUE	0.537	0.499	-0.0148	-0.795	0.935	within_expectation	FALSE	FALSE		0.293				not_monophyletic
PRRX1	0.996	1	0.994	0.0629	0.00775	-0.0497	0.207	1.28	2.66	82.8	84.1	112	17.3	49.3	37	0.327	0.00088	0.949	0.744	0.0561	0.818	0.994	within_expectation	FALSE	FALSE		0.37				not_monophyletic		FALSE		0.12				not_monophyletic
PRRX2	0.992	1	0.96	0.0576	-0.00927	-0.0399	0.00612	0.71	0.248	60.2	60.4	82.3	12.9	40.2	31	0.267	0.000469	0.937	0.862	-0.0535	-0.391	0.994	within_expectation	FALSE	FALSE		0.376				not_monophyletic		FALSE		0.111				not_monophyletic
PURA	1	1	0.998	0.0793	0.0479	0.0553	-0.0614	0.102	1.24	75.1	77.3	84.8	20.8	46.1	50	0.259	0.000299	1.12	1.11	-0.0707	-1.17	0.994	within_expectation	FALSE	FALSE		0.435				not_monophyletic		FALSE		0.189				not_monophyletic
RARA	1	1	0.979	0.0483	0.0338	0.03	0.0207	0.0931	0.237	69.5	70.2	51.3	21.6	30.7	44	0.262	0.000316	1.25	1.18	-0.0115	-0.201	0.994	within_expectation	FALSE	FALSE		0.352				not_monophyletic		FALSE		0.254				not_monophyletic
RARB	1	1	0.988	0.0246	0.00769	-0.00424	0.00637	0.961	0.039	10.4	16.1	13.5	4.34	10.9	49	0.245	0.0004	1.36	1.29	0.0143	0.271	0.994	within_expectation	FALSE	FALSE		0.556				not_monophyletic		FALSE		0.165				not_monophyletic
RAX	0.994	0.988	0.879	0.0108	-0.0197	-0.00338	0	1.03	5.58	57.9	51.9	57.6	12.9	25.1	47	0.239	0.000279	1.4	1.3	0.0439	0.901	0.994	within_expectation	FALSE	FALSE		0.44				not_monophyletic		FALSE		0.232				not_monophyletic
RBAK	0.99	0.973	0.889	0.138	-0.05	0.0305	0.117	0.554	1.36	105	95.7	106	23.9	48.9	51	0.266	0.000357	1.19	1.27	-0.141	-1.74	0.921	within_expectation	FALSE	FALSE		0.474				not_monophyletic		FALSE		0.258				not_monophyletic
RBPJ	0.998	0.998	0.993	0.706	-0.137	0.191	0.0021	0.433	0.205	77	80.8	99.3	17.2	47.6	49	0.264	0.000299	1.07	0.858	0.0821	1.31	0.994	within_expectation	FALSE	FALSE		0.316				not_monophyletic		TRUE	0.259	0.177	0.0255	0.581	0.992	within_expectation	FALSE
RCOR1	0.997	0.997	0.966	0.209	0.0457	0.0729	-0.127	0.152	0.768	11.1	13.4	15.9	4.19	4.97	38	0.245	0.000274	0.824	0.817	-0.129	-1.69	0.922	within_expectation	FALSE	FALSE		0.24				not_monophyletic		FALSE		0.294				not_monophyletic
RCOR3	0.998	0.998	0.999	0.192	0.0345	0.0748	-0.0169	0.201	0.265	26	25.3	32.3	6.86	15.6	44	0.257	0.000322	1.49	1.56	-0.0837	-1.37	0.994	within_expectation	FALSE	FALSE		0.492				not_monophyletic		FALSE		0.314				not_monophyletic
REL	0.989	0.979	0.894	0.0378	0.00288	-0.00638	-0.00807	0.223	0.337	94.5	98	93.7	21.1	56	47	0.239	0.000349	1.47	1.43	0.0149	0.256	0.994	within_expectation	FALSE	FALSE		0.531				not_monophyletic		FALSE		0.274				not_monophyletic
RELA	1	0.989	0.969	0.115	0.0683	-0.0395	0.00646	1.1	0.477	55.7	42.1	51	15.7	24.1	51	0.243	0.000225	1.24	1.16	-0.00152	-0.0214	0.995	within_expectation	FALSE	FALSE		0.461				not_monophyletic		FALSE		0.212				not_monophyletic
REST	0.982	0.956	0.757	0.565	0.0877	0.0357	-0.178	0.0961	0.438	5.34	6.24	4.73	1.76	3.57	51	0.275	0.000344	0.902	0.819	-0.0521	-0.872	0.994	within_expectation	FALSE	FALSE		0.316				not_monophyletic		FALSE		0.14				not_monophyletic
RFX2	0.993	0.989	0.838	0.0527	0.116	0.0602	0.0819	0.933	0.733	71.2	72.2	67.2	13.6	26.1	41	0.254	0.000321	1.09	1.09	-0.0939	-1.24	0.994	within_expectation	FALSE	FALSE		0.386				not_monophyletic		FALSE		0.131				not_monophyletic
RFX3	0.999	0.999	0.996	0.405	0.381	0.307	0.36	0.178	0.0506	4.15	5.46	4.94	1.03	3.91	60	0.472	0.000979	0.687	0.516	-0.0163	-0.584	0.994	within_expectation	FALSE	FALSE		0.188				not_monophyletic		TRUE	0.119	0.0437	0.0177	0.924	0.992	within_expectation	FALSE
RFX4	0.997	0.993	0.957	0.249	0.574	0.235	0.358	1.69	0.698	0	0	1.99	0.07	3.5	48	0.845	0.0035	0.802	0.622	0.0118	0.295	0.994	within_expectation	FALSE	FALSE		0.29				not_monophyletic		FALSE		0.112				not_monophyletic
RFX5	0.992	0.969	0.871	0.165	-0.0185	0.0302	-0.0143	0.291	0.0255	28.1	20.9	32.1	6.91	18.2	49	0.245	0.000282	1.32	1.29	-0.0281	-0.487	0.994	within_expectation	FALSE	FALSE		0.505				not_monophyletic		FALSE		0.251				not_monophyletic
RFX7	0.994	0.991	0.978	0.288	0.058	0.108	0.117	0.181	0.195	57.1	63.1	63	5.76	27	41	0.277	0.000341	0.916	0.789	-0.0133	-0.138	0.994	within_expectation	FALSE	FALSE		0.304				not_monophyletic		TRUE	0.166	0.124	-0.0158	-0.335	0.992	within_expectation	FALSE
RLF	0.998	0.989	0.976	0.149	0.0738	0.0356	-0.000103	0.273	0.469	71.8	87.4	102	21.9	21.4	27	0.261	0.000661	1.34	1.33	-0.0364	-0.366	0.994	within_expectation	FALSE	FALSE		0.561				not_monophyletic		FALSE		0.311				not_monophyletic
RORA	0.998	0.977	0.828	0.0707	-0.0278	-0.0532	-0.028	0.338	0.00433	39.5	35.6	50.5	15.7	21.7	48	0.266	0.00023	1.34	1.45	-0.14	-2.29	0.822	conserved	FALSE	FALSE		0.47				not_monophyletic		FALSE		0.336				not_monophyletic
RORB	1	1	0.988	0.0255	0.00318	0.0378	0.00676	1.13	0.136	56.3	63.8	58	16.3	31.9	46	0.268	0.000303	1.41	1.33	0.0272	0.47	0.994	within_expectation	FALSE	FALSE		0.551				not_monophyletic		FALSE		0.214				not_monophyletic
RREB1	0.994	0.969	0.715	0.102	-0.0293	-0.0614	-0.0735	0.379	0.37	20.4	20	31.8	6.01	13.4	36	0.271	0.000357	1.23	1.09	0.0523	0.57	0.994	within_expectation	FALSE	FALSE		0.446				not_monophyletic		FALSE		0.16				not_monophyletic
RXRA	0.998	1	0.922	0.14	0.0872	0.0803	0.0815	0.0506	0.0389	134	201	183	45	72.9	48	0.257	0.000314	0.871	0.817	-0.0823	-1	0.994	within_expectation	FALSE	FALSE		0.269				not_monophyletic		FALSE		0.205				not_monophyletic
RXRB	0.998	1	0.99	0.0879	0.0355	0.021	-0.0034	0.162	0.476	12.2	15.6	20.3	3.34	9.05	54	0.258	0.000267	1.15	1.09	-0.0244	-0.375	0.994	within_expectation	FALSE	FALSE		0.314				not_monophyletic		FALSE		0.153				not_monophyletic
SALL1	0.992	0.986	0.895	0.371	0.0518	-0.258	0.219	0.928	0.42	182	211	180	40.5	70.9	59	0.349	0.000588	1	0.829	0.0367	0.773	0.994	within_expectation	FALSE	FALSE		0.342				not_monophyletic		FALSE		0.145				not_monophyletic
SALL2	0.993	0.99	0.951	0.836	0.1	0.033	0.231	0.0737	0.167	203	250	272	31.6	102	44	0.323	0.0006	0.52	0.461	-0.136	-2.38	0.822	conserved	FALSE	TRUE	0.187	0.167	-0.0098	-1.08	0.935	within_expectation	FALSE	FALSE		0.0809				not_monophyletic
SALL3	0.989	0.979	0.649	0.27	0.0872	0.0497	-0.205	0.121	1.27	234	217	271	64	82.4	44	0.265	0.000389	0.826	0.715	-0.0422	-0.758	0.994	within_expectation	FALSE	FALSE		0.311				not_monophyletic		TRUE	0.105	0.0705	-0.0239	-1.37	0.992	within_expectation	FALSE
SALL4	0.992	0.98	0.678	0.939	-0.346	-0.217	-0.321	0.135	0.0277	285	286	288	51.3	75.4	40	0.433	0.00162	1.13	1.19	-0.134	-1.54	0.984	within_expectation	FALSE	FALSE		0.437				not_monophyletic		FALSE		0.296				not_monophyletic
SATB1	1	0.996	0.982	0.161	-0.034	0.122	0.0895	0.949	0.808	17.3	19.6	19.7	5.55	12	40	0.273	0.000382	1.01	0.784	0.0817	1.04	0.994	within_expectation	FALSE	FALSE		0.303				not_monophyletic		TRUE	0.289	0.16	0.0723	1.4	0.992	within_expectation	FALSE
SATB2	1	0.999	0.985	0.0289	0.0443	0.0255	0.0352	0.551	0.351	1.18	1.2	0.0911	0.04	1.56	50	0.249	0.000255	1.02	0.977	-0.0641	-0.979	0.994	within_expectation	FALSE	FALSE		0.417				not_monophyletic		FALSE		0.135				not_monophyletic
SIX1	1	0.993	0.997	0.0126	0.0103	0.00969	0.0794	0.0941	4.1	45.4	53.6	53.2	14.5	26.9	40	0.258	0.000485	1.26	1.23	-0.0389	-0.453	0.994	within_expectation	FALSE	FALSE		0.583				not_monophyletic		FALSE		0.288				not_monophyletic
SIX3	1	1	1	0.072	-0.137	-0.0763	-0.0106	0.587	3.63	131	114	166	37.4	64.9	43	0.254	0.000372	1.05	0.929	0.00377	0.0431	0.995	within_expectation	FALSE	FALSE		0.374				not_monophyletic		FALSE		0.124				not_monophyletic
SMAD1	0.998	1	0.985	0.181	0.0835	-0.082	0.0216	0.882	0.334	44.6	33.8	41.9	10.1	21.7	48	0.252	0.000298	1.15	1	0.0429	0.423	0.994	within_expectation	FALSE	FALSE		0.397				not_monophyletic		FALSE		0.216				not_monophyletic
SMAD2	1	1	0.997	0.561	-0.0819	-0.0769	0.0315	0.00965	0.193	74.9	84.5	92.6	19	36.7	46	0.3	0.000415	0.879	0.775	-0.0396	-0.576	0.994	within_expectation	FALSE	TRUE	0.3	0.265	-0.0028	-0.19	0.984	within_expectation	FALSE	FALSE		0.183				not_monophyletic
SMAD3	1	0.998	0.953	0.144	0.156	0.0573	0.148	0.659	0.0492	136	114	136	25.6	65.2	42	0.277	0.000517	1.09	0.92	0.0523	0.732	0.994	within_expectation	FALSE	FALSE		0.316				not_monophyletic		TRUE	0.23	0.19	-0.0165	-0.404	0.992	within_expectation	FALSE
SMAD4	1	1	0.989	0.567	0.159	0.132	0.248	0.0482	0.152	36.9	38.4	38.5	9.68	14.9	55	0.315	0.000451	0.877	0.797	-0.0594	-1.19	0.994	within_expectation	FALSE	FALSE		0.307				not_monophyletic		TRUE	0.114	0.0791	-0.0227	-1.27	0.992	within_expectation	FALSE
SMAD5	1	1	0.989	0.553	-0.0281	0.228	-0.0853	0.482	0.103	64.4	71.4	85.5	12.3	37.2	45	0.291	0.000453	0.797	0.564	0.0542	0.899	0.994	within_expectation	FALSE	FALSE		0.192				not_monophyletic		TRUE	0.0877	0.0659	-0.0362	-2.06	0.743	within_expectation	FALSE
SMARCC1	0.995	0.99	0.968	1.18	-0.0244	-0.115	-0.152	0.0835	0.101	48.5	55.3	75.4	10.2	30.8	52	0.266	0.000339	1.05	0.95	-0.0151	-0.317	0.994	within_expectation	FALSE	FALSE		0.309				not_monophyletic		TRUE	0.157	0.122	-0.0226	-1.11	0.992	within_expectation	FALSE
SMARCC2	0.998	0.998	0.983	0.235	0.12	-0.0204	0.0816	0.569	0.155	0	0	0	0	0	49	0.276	0.000362	1.1	0.955	0.0287	0.392	0.994	within_expectation	FALSE	FALSE		0.41				not_monophyletic		TRUE	0.205	0.148	-0.000549	-0.0155	0.994	within_expectation	FALSE
SNAI2	1	1	0.982	0.0388	0.0124	-0.00199	0.00752	0.326	0.145	71.4	91.3	83.2	22.6	22.6	42	0.261	0.0004	0.959	0.761	0.0523	0.846	0.994	within_expectation	FALSE	TRUE	0.282	0.252	-0.00672	-0.544	0.984	within_expectation	FALSE	TRUE	0.245	0.154	0.034	0.885	0.992	within_expectation	FALSE
SOX1	1	0.997	0.889	0.435	0.692	0.94	0.568	0.527	0.321	0.483	2.04	0	0.207	2.09	52	1.23	0.00575	0.813	0.514	0.113	3.21	0.384	diverged	FALSE	FALSE		0.233				not_monophyletic		TRUE	0.14	0.0718	0.0101	0.477	0.992	within_expectation	FALSE
SOX10	0.998	0.996	0.959	0.0187	0.0657	-0.00803	0.00975	3.4	2.23	149	122	122	32.7	81.2	42	0.262	0.000354	1.31	1.18	0.0559	0.59	0.994	within_expectation	FALSE	FALSE		0.395				not_monophyletic		TRUE	0.321	0.252	0.0125	0.356	0.992	within_expectation	FALSE
SOX11	1	0.991	0.986	1.32	0.801	0.609	0.819	0.135	0.0144	68.5	86.1	75	26.7	19	55	1	0.00345	0.765	0.608	-0.0146	-0.419	0.994	within_expectation	FALSE	FALSE		0.219				not_monophyletic		TRUE	0.138	0.0502	0.0301	1.39	0.992	within_expectation	FALSE
SOX13	0.995	0.989	0.921	0.207	0.00661	0.0497	-0.0999	0.219	0.47	54.2	55.4	75.9	26.2	34.9	48	0.259	0.000352	1.24	1.13	0.0295	0.482	0.994	within_expectation	FALSE	FALSE		0.447				not_monophyletic		FALSE		0.235				not_monophyletic
SOX15	0.983	0.944	0.793	0.0301	-0.038	-0.123	-0.0182	2.04	1.99	54.9	48.4	61.1	21.4	20.6	37	0.263	0.000447	1.07	0.901	0.0473	0.534	0.994	within_expectation	FALSE	TRUE	0.313	0.269	0.00706	0.425	0.984	within_expectation	FALSE	TRUE	0.239	0.149	0.033	0.654	0.992	within_expectation	FALSE
SOX2	1	1	0.997	1.71	-0.176	0.606	-0.235	0.431	0.0353	106	112	146	28.5	40.8	60	0.603	0.00153	0.748	0.528	0.0353	0.885	0.994	within_expectation	FALSE	FALSE		0.19				not_monophyletic		TRUE	0.163	0.0519	0.0532	2.71	0.318	diverged	FALSE
SOX21	1	1	0.98	0.575	-0.071	0.264	0.381	0.564	0.756	0	0	0	0	0	51	0.707	0.00241	0.699	0.493	0.0152	0.474	0.994	within_expectation	FALSE	FALSE		0.171				not_monophyletic		TRUE	0.153	0.0463	0.0482	1.98	0.837	within_expectation	FALSE
SOX3	0.998	0.987	0.834	0.218	0.362	0.195	0.502	0.971	0.548	102	131	137	29.4	41.5	51	0.707	0.00253	0.72	0.606	-0.0581	-1.59	0.98	within_expectation	FALSE	FALSE		0.222				not_monophyletic		FALSE		0.0438				not_monophyletic
SOX4	0.998	1	0.982	1.63	0.684	-0.0711	0.815	0.45	0.0804	65.8	71.8	81.4	15.6	24.7	51	0.794	0.00381	0.786	0.589	0.0219	0.685	0.994	within_expectation	FALSE	FALSE		0.212				not_monophyletic		FALSE		0.0681				not_monophyletic
SOX5	1	1	0.988	0.198	0.202	0.193	0.282	0.0578	0.349	67.8	71	104	16.6	28	47	0.43	0.00126	0.721	0.575	-0.0304	-0.79	0.994	within_expectation	FALSE	FALSE		0.185				not_monophyletic		TRUE	0.0941	0.0694	-0.0331	-2.31	0.521	within_expectation	FALSE
SOX6	0.998	0.993	0.997	0.06	0.124	0.151	0.0567	0.39	1.39	50.4	66.2	45.3	23	27.4	39	0.301	0.000596	1.04	0.911	0.0125	0.136	0.994	within_expectation	FALSE	FALSE		0.294				not_monophyletic		FALSE		0.205				not_monophyletic
SOX8	0.989	0.971	0.645	0.0216	0.00562	0.0127	0.0215	0.604	0.648	42.7	43.7	37.6	13.6	26.2	45	0.239	0.000242	0.906	0.774	-0.0112	-0.139	0.994	within_expectation	FALSE	FALSE		0.307				not_monophyletic		FALSE		0.173				not_monophyletic
SOX9	0.998	0.996	0.965	0.175	-0.000512	-0.0593	0.144	0.364	0.746	73.1	68.8	109	16.3	48.4	54	0.309	0.000451	0.987	0.7	0.131	2.6	0.717	diverged	FALSE	FALSE		0.279				not_monophyletic		TRUE	0.179	0.111	0.0109	0.488	0.992	within_expectation	FALSE
SP2	1	0.997	0.953	0.116	-0.00398	0.0248	0.00884	0.252	0.111	96.8	120	126	36	51.5	46	0.247	0.000351	1.52	1.38	0.0952	1.31	0.994	within_expectation	FALSE	FALSE		0.558				not_monophyletic		TRUE	0.343	0.257	0.0293	0.582	0.992	within_expectation	FALSE
SP3	1	0.995	0.992	0.524	0.00943	0.0872	-0.0449	0.15	0.102	119	106	138	18.6	42.6	49	0.248	0.000249	1.13	1.01	0.0211	0.314	0.994	within_expectation	FALSE	FALSE		0.416				not_monophyletic		FALSE		0.14				not_monophyletic
SP4	1	0.996	0.998	0.191	0.0409	0.00127	0.0211	0.209	0.102	45.4	51.2	58.7	11.9	25.4	44	0.289	0.000386	1.03	0.887	0.0234	0.271	0.994	within_expectation	FALSE	FALSE		0.379				not_monophyletic		TRUE	0.218	0.137	0.0237	0.505	0.992	within_expectation	FALSE
SP5	0.995	0.992	0.935	0.113	0.0353	0.0448	-0.208	0.0752	2.69	58.7	72	79.6	10.4	29.3	46	0.366	0.00105	0.749	0.606	-0.0287	-0.565	0.994	within_expectation	FALSE	FALSE		0.305				not_monophyletic		TRUE	0.139	0.0551	0.0263	1.11	0.992	within_expectation	FALSE
SP8	0.998	0.996	0.98	0.205	0.216	0.213	0.257	0.0141	0.194	69.8	81.5	89.2	19.8	28.5	48	0.394	0.000938	0.623	0.417	0.00285	0.0751	0.995	within_expectation	FALSE	FALSE		0.205				not_monophyletic		TRUE	0.172	0.0469	0.0668	2.66	0.318	diverged	FALSE
SPIB	0.996	0.969	0.852	0.0182	-0.0331	-0.00515	-0.00338	1.26	1.81	99.3	91.8	107	21.2	51.3	47	0.234	0.00025	1.08	1.05	-0.068	-0.928	0.994	within_expectation	FALSE	FALSE		0.412				not_monophyletic		TRUE	0.153	0.121	-0.0245	-1.04	0.992	within_expectation	FALSE
SREBF1	0.992	0.974	0.819	0.0887	-0.0506	-0.0856	-0.0932	0.428	0.425	116	145	107	34.6	45.6	44	0.271	0.000468	0.922	0.827	-0.0392	-0.523	0.994	within_expectation	FALSE	FALSE		0.277				not_monophyletic		TRUE	0.15	0.115	-0.0225	-0.686	0.992	within_expectation	FALSE
SRF	0.998	0.994	0.996	0.287	-0.126	-0.0111	-0.0161	0.41	0.372	62.9	72.6	86.3	11.8	24.1	39	0.258	0.000353	1.11	0.821	0.15	2.1	0.822	diverged	FALSE	FALSE		0.377				not_monophyletic		TRUE	0.206	0.104	0.0452	1.18	0.992	within_expectation	FALSE
STAT1	0.999	0.993	0.933	0.213	-0.064	-0.0823	-0.0593	0.0867	0.0217	97.4	101	94.2	21.4	44	49	0.27	0.000338	1.03	0.912	-0.00127	-0.0198	0.995	within_expectation	FALSE	TRUE	0.339	0.282	0.0194	1.29	0.935	within_expectation	FALSE	FALSE		0.208				not_monophyletic
STAT2	0.991	0.971	0.846	0.0853	-0.000773	0.0419	0.00895	0.359	0.135	60.5	55.7	59.4	12.2	43.2	34	0.236	0.000345	1.4	1.53	-0.146	-1.32	0.994	within_expectation	FALSE	FALSE		0.529				not_monophyletic		FALSE		0.44				not_monophyletic
STAT3	1	1	0.973	0.103	-0.049	-0.117	-0.0856	0.638	0.392	60.5	47.4	60.2	13.6	19.6	36	0.272	0.000357	0.861	0.712	-0.00511	-0.0566	0.995	within_expectation	FALSE	FALSE		0.277				not_monophyletic		TRUE	0.0949	0.0468	-0.0101	-0.439	0.992	within_expectation	FALSE
STAT5B	0.999	0.997	0.95	0.151	-0.018	0.0429	-0.0164	0.36	0.0117	42.7	52.4	36.7	9.2	30.7	46	0.246	0.000326	1.07	1.06	-0.0884	-1.15	0.994	within_expectation	FALSE	FALSE		0.413				not_monophyletic		FALSE		0.222				not_monophyletic
STAT6	0.991	0.987	0.929	0.0358	-0.0519	-0.0569	0.00512	0.121	1.74	25.4	26.7	28.5	5.04	27	44	0.225	0.000221	1.03	0.936	-0.0203	-0.228	0.994	within_expectation	FALSE	FALSE		0.289				not_monophyletic		FALSE		0.136				not_monophyletic
TADA2B	1	0.998	0.86	0.0609	-0.0209	-0.0298	0.0165	0.212	0.526	0	0	0	0	0	37	0.236	0.000378	1.41	1.37	0.00252	0.0416	0.995	within_expectation	FALSE	FALSE		0.358				not_monophyletic		FALSE		0.371				not_monophyletic
TAL2	1	0.972	0.921	0.0273	0.145	0.0522	0.000963	2.29	4.79	12.5	12.5	19.9	0.06	12.8	41	0.27	0.000427	1.03	0.897	0.00847	0.101	0.995	within_expectation	FALSE	TRUE	0.34	0.314	-0.0149	-0.999	0.935	within_expectation	FALSE	TRUE	0.143	0.0871	-0.00172	-0.0613	0.994	within_expectation	FALSE
TBP	1	0.994	0.81	0.123	-0.0477	-0.0834	-0.116	0.282	0.547	57.7	63.4	68.9	22.2	29.9	48	0.242	0.000225	1.34	1.22	0.057	0.768	0.994	within_expectation	FALSE	FALSE		0.43				not_monophyletic		TRUE	0.252	0.204	-0.00929	-0.31	0.992	within_expectation	FALSE
TCF12	0.994	0.996	0.995	0.615	0.296	0.334	0.417	0.0604	0.192	190	212	251	67.6	72.5	49	0.507	0.00137	0.677	0.541	-0.0468	-1.11	0.994	within_expectation	FALSE	FALSE		0.246				not_monophyletic		TRUE	0.102	0.052	-0.00772	-0.366	0.992	within_expectation	FALSE
TCF15	0.985	0.98	0.924	0.0386	-0.0522	-0.0501	0.000858	0.105	1.08	75.9	94.3	64.9	22.5	25.6	46	0.27	0.000394	1.08	1.02	-0.0424	-0.593	0.994	within_expectation	FALSE	FALSE		0.41				not_monophyletic		FALSE		0.154				not_monophyletic
TCF4	0.994	0.979	0.878	0.911	0.209	0.153	0.269	0.0661	0.0596	141	145	176	25.7	62.2	53	0.455	0.00117	0.768	0.574	0.0172	0.366	0.994	within_expectation	FALSE	TRUE	0.297	0.273	-0.0132	-0.944	0.935	within_expectation	FALSE	TRUE	0.15	0.0672	0.0248	0.997	0.992	within_expectation	FALSE
TCF7L1	0.997	0.988	0.973	0.349	-0.377	-0.493	-0.289	0.318	0.276	10.2	10.5	7.47	4.92	6.7	53	0.517	0.00142	0.664	0.423	0.0391	1.07	0.994	within_expectation	FALSE	FALSE		0.166				not_monophyletic		TRUE	0.166	0.0288	0.0791	3.64	0.0658	diverged	TRUE
TCF7L2	1	0.997	0.983	0.442	-0.138	-0.118	0.238	0.0488	0.767	32.1	32.7	40.3	10.8	18.1	45	0.319	0.000502	1.03	0.845	0.0536	0.836	0.994	within_expectation	FALSE	FALSE		0.333				not_monophyletic		TRUE	0.164	0.1	0.0061	0.208	0.992	within_expectation	FALSE
TCFL5	0.974	0.974	0.762	0.071	-0.00337	0.00495	0.0327	0.162	0.35	111	112	103	28.8	49.2	45	0.253	0.000235	0.985	0.804	0.0421	0.468	0.994	within_expectation	FALSE	FALSE		0.285				not_monophyletic		TRUE	0.208	0.129	0.0217	0.598	0.992	within_expectation	FALSE
TEAD1	1	1	0.986	0.499	0.273	-0.0286	0.129	0.621	0.252	61.9	62.6	56.9	18	26.5	44	0.375	0.000938	0.823	0.678	-0.0141	-0.252	0.994	within_expectation	FALSE	TRUE	0.404	0.359	0.0017	0.0976	0.984	within_expectation	FALSE	FALSE		0.0961				not_monophyletic
TEAD3	0.998	1	0.976	0.105	-0.00874	-0.0945	0.0275	0.858	0.313	15.7	19.5	14.8	5.74	11.7	29	0.263	0.000581	1.27	1.14	0.0452	0.389	0.994	within_expectation	FALSE	FALSE		0.518				not_monophyletic		TRUE	0.272	0.201	0.0138	0.22	0.992	within_expectation	FALSE
TFAP2A	1	1	0.998	0.0339	-0.00355	0.0055	-0.00919	0.273	0.121	123	103	143	26.3	57.1	41	0.239	0.000328	1.13	1.08	-0.042	-0.494	0.994	within_expectation	FALSE	FALSE		0.469				not_monophyletic		TRUE	0.31	0.225	0.0283	0.579	0.992	within_expectation	FALSE
TFAP2C	1	0.989	0.925	0.0213	-0.0466	-0.0369	-0.0358	0.524	0.457	180	188	201	24.2	65.4	46	0.243	0.000266	1.06	0.859	0.0689	1.12	0.994	within_expectation	FALSE	FALSE		0.363				not_monophyletic		TRUE	0.252	0.102	0.0918	2.8	0.318	diverged	FALSE
TFCP2L1	0.998	0.994	0.947	0.0121	0.000952	0.0381	0.0239	2.7	4.55	145	159	126	23.9	51.6	53	0.249	0.000255	0.921	0.772	0.00546	0.101	0.995	within_expectation	FALSE	FALSE		0.267				not_monophyletic		TRUE	0.128	0.0876	-0.0177	-0.916	0.992	within_expectation	FALSE
TFDP1	1	1	0.776	0.546	-0.227	-0.0725	-0.108	0.31	0.201	53.6	63.7	62.8	11.6	28.8	48	0.3	0.000504	0.959	0.783	0.0342	0.676	0.994	within_expectation	FALSE	TRUE	0.348	0.307	0.0012	0.0871	0.984	within_expectation	FALSE	FALSE		0.144				not_monophyletic
TGIF1	0.993	0.955	0.648	0.63	-0.385	-0.489	-0.81	0.182	0.652	28.4	33.6	28.4	11.8	17	57	0.665	0.0022	0.683	0.491	0.00149	0.0544	0.995	within_expectation	FALSE	FALSE		0.179				not_monophyletic		TRUE	0.0836	0.0405	-0.0151	-1.43	0.992	within_expectation	FALSE
TGIF2	0.996	0.992	0.985	0.199	-0.0608	0.0266	-0.000963	0.298	0.415	5.27	3.89	8.21	2.81	6.47	47	0.252	0.000299	1.27	1.15	0.0393	0.704	0.994	within_expectation	FALSE	FALSE		0.445				not_monophyletic		FALSE		0.177				not_monophyletic
THAP1	1	1	0.915	0.118	-0.0582	0.0219	-0.126	0.703	0.512	166	166	163	45.9	64.4	46	0.267	0.000397	1.52	1.51	-0.00786	-0.123	0.994	within_expectation	FALSE	FALSE		0.486				not_monophyletic		FALSE		0.244				not_monophyletic
THAP10	0.988	0.946	0.696	0.0541	-0.033	-0.0304	0.0185	0.0591	0.823	164	188	190	67.2	70.8	44	0.249	0.000267	1.41	1.27	0.0796	1.42	0.994	within_expectation	FALSE	FALSE		0.37				not_monophyletic		FALSE		0.204				not_monophyletic
THAP11			0.905	0.15	-0.141	-0.00149	-0.0585	1.01	0.368	231	235	225	41.8	82.6	44	0.258	0.00029	1.13	1.22	-0.157	-1.83	0.896	within_expectation	FALSE	FALSE		0.493				not_monophyletic		FALSE		0.22				not_monophyletic
THAP2	0.996	0.982	0.951	0.104	0.0586	-0.00541	0.0361	0.533	0.241	141	140	158	28.1	62	51	0.254	0.000279	1.08	1.05	-0.0642	-0.816	0.994	within_expectation	FALSE	FALSE		0.394				not_monophyletic		FALSE		0.18				not_monophyletic
THAP3	0.983	0.95	0.724	0.0551	-0.0212	-0.00944	0.0144	0.271	0.537	209	217	251	57.8	101	38	0.281	0.000462	0.698	0.564	-0.0445	-0.661	0.994	within_expectation	FALSE	FALSE		0.189				not_monophyletic		TRUE	0.188	0.0946	0.036	1.03	0.992	within_expectation	FALSE
THAP4	0.988	0.977	0.767	0.177	-0.0539	-0.101	-0.105	0.282	0.28	191	226	215	27.8	56.6	42	0.259	0.000332	1	0.862	0.0125	0.191	0.994	within_expectation	FALSE	FALSE		0.341				not_monophyletic		TRUE	0.122	0.102	-0.0376	-2.15	0.671	within_expectation	FALSE
THAP5	0.99	0.962	0.855	0.202	0.000589	0.0144	0.0198	0.0682	0.0946	171	170	165	35.9	81.7	46	0.262	0.00029	1.11	0.979	0.0244	0.389	0.994	within_expectation	FALSE	FALSE		0.479				not_monophyletic		TRUE	0.207	0.133	0.0167	0.508	0.992	within_expectation	FALSE
THAP6	0.986	0.977	0.963	0.115	0.058	-0.0387	-0.059	1.14	0.864	165	156	225	39.6	83	44	0.267	0.000315	1.12	0.954	0.0556	0.771	0.994	within_expectation	FALSE	FALSE		0.43				not_monophyletic		TRUE	0.166	0.116	-0.00777	-0.223	0.992	within_expectation	FALSE
THAP8	0.945	0.916	0.583	0.0513	-0.0493	0.031	-0.038	1.51	0.168	201	199	177	38.6	66.8	50	0.275	0.000295	1.44	1.41	-0.00276	-0.0324	0.995	within_expectation	FALSE	FALSE		0.502				not_monophyletic		FALSE		0.274				not_monophyletic
THAP9	0.991	0.978	0.446	0.104	-0.0698	-0.013	-0.0484	0.572	0.183	159	165	170	31.3	38.5	32	0.248	0.000385	0.947	1.13	-0.265	-2.06	0.822	conserved	FALSE	FALSE		0.439				not_monophyletic		FALSE		0.305				not_monophyletic
THRA	1	0.998	0.997	0.0562	0.00488	0.0198	-0.0203	0.288	0.451	58.7	64.4	93.2	24.7	53.2	43	0.245	0.000278	1.29	1.16	0.0479	0.691	0.994	within_expectation	FALSE	FALSE		0.413				not_monophyletic		FALSE		0.203				not_monophyletic
TRPS1	0.995	0.988	0.979	0.0523	0.00433	0.0195	-0.0984	0.413	1.79	167	149	193	29	76.9	41	0.263	0.000336	1.35	1.21	0.0685	1.13	0.994	within_expectation	FALSE	FALSE		0.435				not_monophyletic		FALSE		0.262				not_monophyletic
TSHZ1	0.993	0.977	0.767	0.0308	0.00691	0.0329	0.0451	1.39	0.974	59.8	54.8	61.3	13.8	26.7	48	0.248	0.000273	1.09	0.939	0.0363	0.452	0.994	within_expectation	FALSE	FALSE		0.34				not_monophyletic		FALSE		0.167				not_monophyletic
TSHZ2	0.997	0.978	0.764	0.083	0.0727	0.081	0.0411	0.134	0.314	69.9	69	52.1	15.9	17.9	47	0.312	0.000516	1.12	1.02	-0.00751	-0.143	0.994	within_expectation	FALSE	FALSE		0.255				not_monophyletic		FALSE		0.147				not_monophyletic
TWIST1	1	0.995	0.994	0.063	0.0392	-0.0313	0.231	2.93	2.15	76.4	76	84.7	12.8	39.2	28	0.546	0.00454	0.868	0.731	-0.0131	-0.141	0.994	within_expectation	FALSE	FALSE		0.251				not_monophyletic		FALSE		0.0903				not_monophyletic
TWIST2	1	1	1	0.0154	-0.0113	-0.00812	0.0305	0.445	2.15	135	96.5	88.2	29.4	53.6	40	0.258	0.000325	1.3	1.1	0.114	1.51	0.994	within_expectation	FALSE	FALSE		0.408				not_monophyletic		TRUE	0.274	0.169	0.0476	1.27	0.992	within_expectation	FALSE
USF1	1	1	0.992	0.0506	0.042	-0.00232	0.00103	0.718	1.02	46.3	50.3	46.7	9.48	21.3	48	0.243	0.000258	1.13	1.1	-0.0589	-0.806	0.994	within_expectation	FALSE	FALSE		0.324				not_monophyletic		FALSE		0.208				not_monophyletic
VAX1	0.997	0.994	0.931	0.0173	-0.00282	-0.0743	-0.000897	3.17	0.321	92.1	102	148	16.9	68.8	41	0.23	0.000291	0.975	0.817	0.0214	0.204	0.994	within_expectation	FALSE	FALSE		0.254				not_monophyletic		FALSE		0.156				not_monophyletic
VEZF1	1	0.998	0.985	0.539	0.285	0.171	0.389	0.236	0.179	303	325	317	82.4	116	50	0.452	0.00102	0.642	0.511	-0.0568	-1.63	0.977	within_expectation	FALSE	FALSE		0.213				not_monophyletic		TRUE	0.131	0.0678	0.00506	0.247	0.992	within_expectation	FALSE
XBP1	0.996	0.981	0.923	0.41	-0.293	-0.276	-0.0284	0.0404	0.66	6.52	6.66	5.76	2.33	4.53	48	0.272	0.000404	0.906	0.695	0.0548	1	0.994	within_expectation	FALSE	TRUE	0.282	0.253	-0.00683	-0.48	0.984	within_expectation	FALSE	TRUE	0.13	0.0623	0.00924	0.407	0.992	within_expectation	FALSE
YBX3	1	0.987	0.982	0.838	-0.71	-0.622	-0.601	0.105	0.129	137	144	181	28.9	62.1	50	0.621	0.002	0.746	0.473	0.0794	2.85	0.596	diverged	FALSE	TRUE	0.203	0.178	-0.00612	-0.878	0.935	within_expectation	FALSE	TRUE	0.138	0.0575	0.0228	0.818	0.992	within_expectation	FALSE
YY1	0.998	1	0.985	0.696	-0.0774	-0.199	-0.185	0.187	0.145	79.8	149	125	40.2	88.3	35	0.267	0.000327	1.32	1.14	0.101	1.42	0.994	within_expectation	FALSE	FALSE		0.433				not_monophyletic		TRUE	0.299	0.187	0.0559	1.36	0.992	within_expectation	FALSE
YY2	0.973	0.895	0.153	0.0135	-0.0112	0.0597	-0.00824	4.07	0.548	55.4	67.2	102	18.4	32.5	39	0.249	0.000347	1.35	1.37	-0.0644	-0.802	0.994	within_expectation	FALSE	FALSE		0.561				not_monophyletic		FALSE		0.286				not_monophyletic
ZBED1	0.999	0.994	0.487	0.18	-0.0593	-0.21	0.00678	0.761	0.377	0	0	0	0	0	35	0.294	0.000594	0.902	0.676	0.0658	0.645	0.994	within_expectation	FALSE	FALSE		0.297				not_monophyletic		TRUE	0.197	0.0695	0.0701	2.13	0.671	diverged	FALSE
ZBED3	0.983	0.935	0.54	0.0744	0.0403	0.0489	0.0455	0.117	0.0668	0	0	0	0	0	46	0.242	0.000296	1.34	1.29	-0.00391	-0.0614	0.995	within_expectation	FALSE	FALSE		0.421				not_monophyletic		FALSE		0.269				not_monophyletic
ZBED4	0.994	0.983	0.566	0.182	0.00145	0.0747	0.114	0.388	0.584	0	0	0	0	0	46	0.262	0.000378	1.02	1	-0.0867	-1.06	0.994	within_expectation	FALSE	FALSE		0.398				not_monophyletic		FALSE		0.175				not_monophyletic
ZBTB1	0.999	0.99	0.997	0.142	0.074	0.126	0.0367	0.343	0.274	110	103	104	19.4	34.4	50	0.264	0.000361	1.19	1.08	0.0236	0.416	0.994	within_expectation	FALSE	FALSE		0.457				not_monophyletic		FALSE		0.21				not_monophyletic
ZBTB11	0.993	0.983	0.907	0.115	-0.00153	-0.0157	0.0593	0.131	0.49	168	188	249	45.5	80.8	47	0.258	0.000365	1.28	1.26	-0.0428	-0.564	0.994	within_expectation	FALSE	FALSE		0.383				not_monophyletic		FALSE		0.174				not_monophyletic
ZBTB14	1	1	0.965	0.0921	-0.013	0.0187	-0.0099	0.331	0.0343	95.6	95.1	87.4	18.2	42.9	50	0.241	0.000285	1.55	1.63				removed		FALSE		0.657				not_monophyletic		FALSE		0.271				not_monophyletic
ZBTB16	0.996	0.996	0.967	0.248	0.462	0.513	0.304	0.196	0.635	33	27.4	34.8	6.72	12.4	60	0.708	0.00224	0.762	0.607	-0.0169	-0.519	0.994	within_expectation	FALSE	FALSE		0.316				not_monophyletic		FALSE		0.107				not_monophyletic
ZBTB17	0.998	0.993	0.914	0.0798	0.0586	0.0971	0.0192	0.463	0.506	194	232	196	39.8	74.3	38	0.261	0.000322	0.942	0.757	0.0379	0.348	0.994	within_expectation	FALSE	TRUE	0.265	0.2	0.0325	1.33	0.935	within_expectation	FALSE	TRUE	0.189	0.106	0.025	0.564	0.992	within_expectation	FALSE
ZBTB18	0.998	0.998	0.997	0.136	0.071	0.141	0.059	0.472	0.0847	16	22.5	20	3.84	11	45	0.288	0.000536	1.02	0.856	0.0384	0.834	0.994	within_expectation	FALSE	FALSE		0.406				not_monophyletic		TRUE	0.267	0.172	0.0379	0.777	0.992	within_expectation	FALSE
ZBTB2	0.998	0.992	0.956	0.101	-0.0636	0.0511	-0.0622	0.975	0.0179						52	0.248	0.000346	1.46	1.38	0.0345	0.583	0.994	within_expectation	FALSE	FALSE		0.553				not_monophyletic		FALSE		0.288				not_monophyletic
ZBTB20	0.999	0.994	0.979	0.0645	0.077	0.0428	0.129	0.584	0.73	41.2	45.6	74.1	9.43	26	41	0.275	0.000474	1.15	1.01	0.0388	0.56	0.994	within_expectation	FALSE	FALSE		0.396				not_monophyletic		TRUE	0.218	0.157	0.00405	0.101	0.993	within_expectation	FALSE
ZBTB21	0.996	0.991	0.901	0.148	-0.0302	-0.074	-0.00816	0.296	0.15	230	234	212	53.8	94.3	46	0.249	0.00037	1.39	1.25	0.0733	0.947	0.994	within_expectation	FALSE	FALSE		0.458				not_monophyletic		TRUE	0.247	0.179	0.0105	0.319	0.992	within_expectation	FALSE
ZBTB22	0.994	0.981	0.907	0.0392	0.0199	0.00163	0.00976	0.465	0.247	133	149	135	23.3	52.3	54	0.235	0.000235	1.29	1.22	0.00269	0.0487	0.995	within_expectation	FALSE	FALSE		0.528				not_monophyletic		FALSE		0.209				not_monophyletic
ZBTB24	0.99	0.983	0.92	0.115	-0.0385	-0.0418	-0.0308	0.0281	0.0607	76.8	76.3	91.8	18.5	30.6	42	0.261	0.000266	0.94	0.768	0.0276	0.517	0.994	within_expectation	FALSE	TRUE	0.338	0.304	-0.00517	-0.362	0.984	within_expectation	FALSE	TRUE	0.131	0.103	-0.0294	-1.1	0.992	within_expectation	FALSE
ZBTB26	1	1	1	0.0728	0.037	0.0945	0.0471	0.696	0.146	177	173	232	29.9	90.2	58	0.242	0.000271	1.39	1.42	-0.0682	-1.14	0.994	within_expectation	FALSE	FALSE		0.442				not_monophyletic		FALSE		0.338				not_monophyletic
ZBTB33	0.996	0.993	0.976	0.265	0.0257	0.0247	0.101	0.00396	0.273	40.9	54	60.1	4.67	24.7	40	0.258	0.000299	0.946	0.819	-0.00907	-0.129	0.994	within_expectation	FALSE	FALSE		0.4				not_monophyletic		FALSE		0.113				not_monophyletic
ZBTB34	1	1	0.984	0.103	0.00923	0.0156	-0.0208	0.0598	0.325	86.6	90.8	107	12.9	40.8	59	0.264	0.000293	1.11	0.991	0.0164	0.359	0.994	within_expectation	FALSE	FALSE		0.418				not_monophyletic		FALSE		0.127				not_monophyletic
ZBTB37	1	0.994	0.998	0.133	0.0177	0.0707	0.122	0.463	0.666	124	135	144	27.2	68.3	46	0.258	0.00035	0.819	0.709	-0.0443	-0.844	0.994	within_expectation	FALSE	FALSE		0.284				not_monophyletic		TRUE	0.117	0.0801	-0.0213	-0.767	0.992	within_expectation	FALSE
ZBTB38	0.997	0.986	0.895	0.0584	-0.0647	-0.0308	0.0288	0.495	1.55	144	118	160	39.4	64	50	0.256	0.000339	1.34	1.22	0.0516	0.923	0.994	within_expectation	FALSE	FALSE		0.58				not_monophyletic		TRUE	0.235	0.17	0.00812	0.269	0.992	within_expectation	FALSE
ZBTB39	0.992	0.976	0.929	0.121	-0.0378	0.0654	0.0464	0.745	0.818	181	230	248	56.6	84.3	45	0.262	0.000304	1.27	1.27	-0.0622	-0.826	0.994	within_expectation	FALSE	FALSE		0.459				not_monophyletic		FALSE		0.198				not_monophyletic
ZBTB4	0.993	0.98	0.887	0.0658	0.0218	-0.0127	-0.0021	0.566	0.346	20.8	23.1	18.9	5.13	7.94	46	0.253	0.000329	1.18	0.994	0.0828	0.998	0.994	within_expectation	FALSE	TRUE	0.285	0.25	-0.000983	-0.0453	0.984	within_expectation	FALSE	FALSE		0.274				not_monophyletic
ZBTB40	0.988	0.963	0.852	0.0689	0.0318	0.0578	-0.0304	0.358	0.824	24.7	33	36.8	13	19.6	37	0.263	0.000355	1.28	1.15	0.0494	0.656	0.994	within_expectation	FALSE	FALSE		0.362				not_monophyletic		FALSE		0.243				not_monophyletic
ZBTB41	0.999	0.993	0.91	0.125	0.0203	0.0476	0.128	0.239	0.795	324	330	384	55.3	99.3	45	0.253	0.000338	1.25	1.16	0.00945	0.171	0.994	within_expectation	FALSE	FALSE		0.395				not_monophyletic		FALSE		0.236				not_monophyletic
ZBTB43	1	0.996	0.965	0.0851	0.0157	-0.0523	0.0257	0.775	0.112	90.3	97.2	103	29.3	39.5	48	0.247	0.000281	1.38	1.35	-0.0146	-0.233	0.994	within_expectation	FALSE	FALSE		0.606				not_monophyletic		FALSE		0.241				not_monophyletic
ZBTB44	1	0.993	0.964	0.366	-0.177	-0.101	-0.169	0.194	0.0223	179	181	237	38.2	100	37	0.279	0.000392	1.03	0.893	0.0161	0.162	0.994	within_expectation	FALSE	FALSE		0.334				not_monophyletic		FALSE		0.137				not_monophyletic
ZBTB47	0.997	0.985	0.836	0.0167	-0.0141	0.0271	0.00114	3.06	0.819	0	0.732	0.32	0.056	2.07	56	0.242	0.000284	1.2	1.09	0.0245	0.419	0.994	within_expectation	FALSE	FALSE		0.375				not_monophyletic		TRUE	0.276	0.224	-0.00477	-0.15	0.992	within_expectation	FALSE
ZBTB48	0.994	0.983	0.909	0.0466	-0.00961	0.0109	-0.0508	0.493	0.839	74	77.1	71.1	13.6	24.5	38	0.254	0.000391	0.999	1.04	-0.138	-1.49	0.994	within_expectation	FALSE	FALSE		0.364				not_monophyletic		FALSE		0.281				not_monophyletic
ZBTB49	0.992	0.974	0.631	0.0305	0.00671	-0.0178	0.0125	0.857	0.179	0	0	0	0	0	48	0.25	0.000253	1.18	1.07	0.0117	0.19	0.994	within_expectation	FALSE	FALSE		0.323				not_monophyletic		FALSE		0.121				not_monophyletic
ZBTB6	1	0.993	0.99	0.0782	-0.0164	-0.0138	-0.0287	0.0302	0.17	54.2	59.7	74.8	16.6	25	49	0.243	0.000264	1.09	1.02	-0.0321	-0.512	0.994	within_expectation	FALSE	FALSE		0.436				not_monophyletic		FALSE		0.118				not_monophyletic
ZBTB8B	0.992	0.986	0.808	0.0453	-0.054	-0.0219	-0.0283	0.929	0.491	199	237	289	48.5	81.6	45	0.261	0.000283	0.762	0.773	-0.155	-2.27	0.822	conserved	FALSE	FALSE		0.361				not_monophyletic		FALSE		0.0968				not_monophyletic
ZEB1	1	0.991	0.903	0.173	0.174	0.152	0.32	0.152	0.752	84.4	89.2	104	16.1	36.6	53	0.437	0.00106	0.719	0.536	-0.000387	-0.00985	0.995	within_expectation	FALSE	FALSE		0.177				not_monophyletic		TRUE	0.0756	0.0491	-0.0316	-2.71	0.318	within_expectation	FALSE
ZEB2	0.998	0.998	0.992	0.586	0.598	0.553	0.679	0.0775	0.13	63.6	68.6	52	15	19.3	50	1.06	0.00432	0.716	0.496	0.0297	0.957	0.994	within_expectation	FALSE	FALSE		0.19				not_monophyletic		TRUE	0.125	0.0379	0.029	1.26	0.992	within_expectation	FALSE
ZFAT	0.993	0.98	0.822	0.021	0.0377	0.00688	0.00388	1.58	1.6	263	229	282	63.8	116	40	0.25	0.000295	1.16	1.05	0.00747	0.0802	0.995	within_expectation	FALSE	FALSE		0.322				not_monophyletic		TRUE	0.207	0.161	-0.0112	-0.354	0.992	within_expectation	FALSE
ZFHX2	0.991	0.972	0.921	0.0919	-0.00228	0.00114	-0.0735	0.0425	0.68	107	125	127	34.8	34.4	44	0.231	0.000248	1.14	1.09	-0.0347	-0.569	0.994	within_expectation	FALSE	FALSE		0.366				not_monophyletic		FALSE		0.231				not_monophyletic
ZFHX3	0.996	0.993	0.934	0.216	0.34	0.243	0.451	0.492	0.453	80.8	71.4	105	12.1	27.1	49	0.685	0.00241	0.827	0.582	0.0689	1.73	0.921	within_expectation	FALSE	FALSE		0.238				not_monophyletic		TRUE	0.149	0.116	-0.0245	-1.13	0.992	within_expectation	FALSE
ZFHX4	0.994	0.991	0.87	0.461	0.771	0.681	0.222	0.149	1.42	80.8	87.5	75.6	20.1	20.5	46	0.874	0.00415	0.701	0.455	0.0496	1.43	0.994	within_expectation	FALSE	FALSE		0.255				not_monophyletic		TRUE	0.18	0.0351	0.087	3.14	0.167	diverged	FALSE
ZFP1	0.995	0.988	0.919	0.094	0.0123	0.0213	-0.0278	0.101	0.444	44.5	42.3	51.8	16.9	23	41	0.237	0.000258	1.34	1.22	0.0524	0.711	0.994	within_expectation	FALSE	FALSE		0.499				not_monophyletic		FALSE		0.274				not_monophyletic
ZFP14	0.998	0.992	0.936	0.113	0.0661	0.0225	-0.0187	0.39	0.698	37.2	34.9	47	13.5	22	38	0.275	0.000309	1.33	1.33	-0.0419	-0.639	0.994	within_expectation	FALSE	FALSE		0.501				not_monophyletic		FALSE		0.3				not_monophyletic
ZFP28	0.991	0.962	0.734	0.0298	-0.013	-0.0146	-0.00916	0.0569	0.144	10.7	11.3	16.3	4.54	9.49	41	0.258	0.000389	1.3	1.18	0.048	0.636	0.994	within_expectation	FALSE	FALSE		0.36				not_monophyletic		TRUE	0.347	0.248	0.0428	1.02	0.992	within_expectation	FALSE
ZFP3	0.998	0.976	0.859	0.0164	0.026	-0.0313	0.00314	3.39	1.78	14.5	10.5	13.6	2.2	6.83	38	0.247	0.000327	0.881	0.803	-0.0609	-0.754	0.994	within_expectation	FALSE	FALSE		0.299				not_monophyletic		FALSE		0.206				not_monophyletic
ZFP30	1	0.985	0.842	0.076	0.128	0.115	0.108	0.182	0.263	168	128	189	45.4	56.7	41	0.263	0.000414	1.34	1.18	0.0868	1.29	0.994	within_expectation	FALSE	FALSE		0.453				not_monophyletic		FALSE		0.223				not_monophyletic
ZFP37	0.984	0.944	0.772	0.0743	0.0311	0.0321	-0.00985	0.0153	0.514	9	11.4	14.2	5.8	10.4	37	0.255	0.000367	1.33	1.39	-0.0978	-1.59	0.98	within_expectation	FALSE	FALSE		0.456				not_monophyletic		FALSE		0.321				not_monophyletic
ZFP41	0.81	0.944	0.558	0.014	0.0196	-0.00416	0.00877	2.28	0.557	67.5	77.8	104	27.4	53.5	47	0.237	0.000292	1.21	1.06	0.0474	0.688	0.994	within_expectation	FALSE	FALSE		0.348				not_monophyletic		TRUE	0.285	0.208	0.0198	0.598	0.992	within_expectation	FALSE
ZFP42	0.984	0.881	0.299	0.128	-0.286	-0.256	-0.184	0.268	0.772	146	164	171	32.2	75.6	38	0.447	0.00151	0.584	0.387	-0.0115	-0.267	0.994	within_expectation	FALSE	FALSE		0.156				not_monophyletic		TRUE	0.128	0.0509	0.0189	0.733	0.992	within_expectation	FALSE
ZFP62	0.991	0.968	0.878	0.11	0.0236	0.00106	0.0384	0.172	0.149	76.7	94.6	109	27.3	36.3	45	0.265	0.000326	1.18	1.27	-0.146	-2.14	0.822	conserved	FALSE	FALSE		0.511				not_monophyletic		FALSE		0.196				not_monophyletic
ZFP64	0.994	0.991	0.838	0.104	-0.0942	-0.00319	-0.0514	0.819	0.427	82.6	81	101	21.2	36.2	39	0.297	0.000416	1.52	1.5	-0.000637	-0.00775	0.995	within_expectation	FALSE	FALSE		0.494				not_monophyletic		FALSE		0.287				not_monophyletic
ZFP69	0.987	0.962	0.883	0.0362	0.000334	0.0245	0.024	0.63	0.723	12.1	12.5	14.3	3.77	8.13	39	0.275	0.000375	1.62	1.69				removed		FALSE		0.555				not_monophyletic		FALSE		0.292				not_monophyletic
ZFP69B	0.993	0.955	0.777	0.0287	0.00294	0.0217	0.0134	0.631	0.348	28.6	30.1	25.4	7.92	21.8	40	0.256	0.000389	1.37	1.24	0.0661	0.74	0.994	within_expectation	FALSE	FALSE		0.36				not_monophyletic		FALSE		0.339				not_monophyletic
ZFP82	0.998	0.989	0.935	0.0748	-0.0238	0.0452	0.041	0.899	0.828	131	152	209	46.1	38.5	41	0.248	0.000295	1.36	1.31	-0.00449	-0.0712	0.995	within_expectation	FALSE	FALSE		0.476				not_monophyletic		FALSE		0.226				not_monophyletic
ZFP90	0.994	0.975	0.943	0.173	0.00406	0.0181	0.123	0.0843	0.595	95.4	90.8	78.9	16.8	15.8	41	0.281	0.000442	0.911	0.909	-0.119	-1.92	0.822	within_expectation	FALSE	FALSE		0.409				not_monophyletic		TRUE	0.195	0.149	-0.0118	-0.314	0.992	within_expectation	FALSE
ZFP91	1	0.996	0.947	0.315	0.0846	0.0798	0.06	0.0166	0.0713	94.4	89.3	95.8	29	30.3	47	0.259	0.000324	1.32	1.17	0.0724	1.03	0.994	within_expectation	FALSE	FALSE		0.466				not_monophyletic		FALSE		0.168				not_monophyletic
ZFX	0.999	0.998	0.863	0.17	-0.00933	0.104	0.0352	0.693	0.254	127	114	129	20.8	53.6	34	0.266	0.000377	1.29	1.23	-0.0129	-0.135	0.994	within_expectation	FALSE	FALSE		0.343				not_monophyletic		TRUE	0.296	0.207	0.0322	0.6	0.992	within_expectation	FALSE
ZGLP1	0.993	0.944	0.449	0.0141	0.0242	0.00372	0.00294	1.1	1.61	43.6	49.4	41	15.3	24.6	40	0.277	0.000312	1.21	1.09	0.0377	0.519	0.994	within_expectation	FALSE	FALSE		0.349				not_monophyletic		FALSE		0.307				not_monophyletic
ZIC1	0.998	1	0.994	0.19	0.517	0.493	0.106	0.0988	2.8	200	225	280	39.1	80.1	37	0.938	0.00643	0.977	0.728	0.0976	1.37	0.994	within_expectation	FALSE	FALSE		0.322				not_monophyletic		FALSE		0.145				not_monophyletic
ZIC2	1	1	0.89	0.98	-0.272	0.0636	-0.649	0.303	0.409	176	204	226	48.1	61.9	45	0.449	0.00136	0.758	0.665	-0.0688	-1.58	0.98	within_expectation	FALSE	FALSE		0.221				not_monophyletic		TRUE	0.129	0.103	-0.032	-1.48	0.992	within_expectation	FALSE
ZIC3	0.996	0.989	0.981	0.415	-0.34	-0.197	-0.407	0.318	0.161	224	228	181	48	60.5	48	0.411	0.0011	0.756	0.627	-0.0388	-0.817	0.994	within_expectation	FALSE	FALSE		0.241				not_monophyletic		TRUE	0.0921	0.051	-0.017	-1.22	0.992	within_expectation	FALSE
ZIC4	0.987	0.979	0.978	0.0555	0.0584	0.138	0.0373	1.31	0.476	37.1	47	57.8	15.9	25.9	43	0.349	0.000623	1.02	0.924	-0.0228	-0.366	0.994	within_expectation	FALSE	FALSE		0.463				not_monophyletic		FALSE		0.134				not_monophyletic
ZIK1	0.994	0.967	0.665	0.11	0.017	0.0344	0.0223	0.14	0.0517	26.5	21.2	22.2	6.28	16.5	40	0.255	0.000412	1.56	1.49	0.047	0.614	0.994	within_expectation	FALSE	FALSE		0.496				not_monophyletic		FALSE		0.336				not_monophyletic
ZKSCAN1	0.996	0.973	0.913	0.236	0.256	0.184	0.17	0.281	0.359	5.05	5.54	6.32	2.36	5.77	46	0.331	0.000662	0.741	0.67	-0.0895	-1.59	0.98	within_expectation	FALSE	FALSE		0.248				not_monophyletic		FALSE		0.0661				not_monophyletic
ZKSCAN2	0.988	0.952	0.852	0.0584	-0.00949	0.0639	0.0291	0.965	0.918	17	14.2	25.7	4.65	10.4	40	0.246	0.000343	1.28	1.27	-0.0443	-0.447	0.994	within_expectation	FALSE	FALSE		0.584				not_monophyletic		TRUE	0.183	0.137	-0.0119	-0.205	0.992	within_expectation	FALSE
ZKSCAN3	0.994	0.967	0.743	0.0387	0.0891	0.0429	0.00366	1.14	2.19	15.4	14.9	21.6	5.74	10.6	40	0.253	0.000349	1.45	1.38	0.0276	0.333	0.994	within_expectation	FALSE	FALSE		0.507				not_monophyletic		FALSE		0.237				not_monophyletic
ZKSCAN5	0.99	0.971	0.916	0.0683	-0.0188	-0.0258	-0.0133	0.106	0.0763	179	219	226	47.3	84.9	37	0.248	0.00035	1.38	1.28	0.0434	0.557	0.994	within_expectation	FALSE	FALSE		0.49				not_monophyletic		FALSE		0.285				not_monophyletic
ZKSCAN7	0.984	0.946	0.799	0.0251	-0.0341	-0.0174	0.0023	0.626	1.23	5.83	7.48	6.28	2.56	4.55	39	0.271	0.000405	1.08	1.06	-0.0719	-0.749	0.994	within_expectation	FALSE	FALSE		0.445				not_monophyletic		FALSE		0.189				not_monophyletic
ZKSCAN8	0.991	0.978	0.96	0.173	0.0511	0.0778	0.116	0.149	0.369	8.64	10.9	14.3	2.42	5.43	42	0.261	0.000362	1.46	1.45	-0.0175	-0.366	0.994	within_expectation	FALSE	FALSE		0.662				not_monophyletic		TRUE	0.289	0.2	0.0314	0.84	0.992	within_expectation	FALSE
ZNF10	0.997	0.977	0.885	0.0846	-0.0372	0.00835	-0.0121	0.585	0.279	4.63	5.04	5.58	1.78	4.8	55	0.249	0.000304	1.22	1.28	-0.12	-1.9	0.822	within_expectation	FALSE	FALSE		0.416				not_monophyletic		FALSE		0.317				not_monophyletic
ZNF100	0.991	0.941	0.381	0.113	0.0266	0.0203	0.0204	0.0473	0.0517	68.5	70.6	82.5	24.3	35	43	0.254	0.000275	1.28	1.13	0.0708	0.879	0.994	within_expectation	FALSE	FALSE		0.361				not_monophyletic		TRUE	0.298	0.236	0.00611	0.15	0.992	within_expectation	FALSE
ZNF101	0.984	0.936	0.182	0.0981	-0.0494	0.0234	-0.163	0.825	1.24	91	101	80.5	22.8	37.9	53	0.283	0.000333	0.885	0.748	-0.0106	-0.194	0.994	within_expectation	FALSE	FALSE		0.311				not_monophyletic		FALSE		0.0832				not_monophyletic
ZNF107	0.991	0.955	0.216	0.215	-0.0942	-0.0221	-0.0296	0.326	0.301	187	216	181	51.3	67.3	42	0.261	0.000367	1.33	1.47	-0.161	-1.57	0.982	within_expectation	FALSE	FALSE		0.52				not_monophyletic		FALSE		0.295				not_monophyletic
ZNF112	0.985	0.965	0.673	0.0345	-0.0095	0.0549	-0.0054	1.64	0.118	13.3	17.6	11.5	4.24	6.79	46	0.249	0.000272	1.5	1.41	0.0589	1.06	0.994	within_expectation	FALSE	FALSE		0.562				not_monophyletic		TRUE	0.311	0.257	-0.00306	-0.0717	0.994	within_expectation	FALSE
ZNF114	0.978	0.909	0.171	0.0297	-0.00544	0.0122	-0.00368	0.641	0.0529	190	184	253	51.4	86.3	51	0.23	0.000217	1.29	1.28	-0.0489	-0.675	0.994	within_expectation	FALSE	FALSE		0.44				not_monophyletic		TRUE	0.214	0.176	-0.0189	-0.566	0.992	within_expectation	FALSE
ZNF117	0.983	0.906	0.0369	0.12	0.0993	0.00998	0.0206	0.814	0.458	148	174	185	32.1	71.1	49	0.276	0.000342	1.17	0.992	0.072	0.888	0.994	within_expectation	FALSE	FALSE		0.44				not_monophyletic		TRUE	0.229	0.157	0.0153	0.437	0.992	within_expectation	FALSE
ZNF12	0.997	0.983	0.915	0.161	-0.0353	-0.0036	0.00539	0.188	0.26	0	0	0	0	0	30	0.253	0.000407	1.25	1.29	-0.0996	-1.05	0.994	within_expectation	FALSE	FALSE		0.665				not_monophyletic		FALSE		0.233				not_monophyletic
ZNF124	0.989	0.954	0.0966	0.0721	0.0842	0.0627	0.0384	0.26	0.577	35.8	40.4	47.8	11.8	24.6	38	0.274	0.000359	1.11	1.14	-0.109	-1.42	0.994	within_expectation	FALSE	FALSE		0.431				not_monophyletic		FALSE		0.202				not_monophyletic
ZNF131	0.995	0.99	0.975	0.312	0.059	-0.0431	0.146	0.336	0.278	220	256	216	58.3	78	42	0.303	0.000554	0.775	0.695	-0.0767	-1.42	0.994	within_expectation	FALSE	FALSE		0.303				not_monophyletic		FALSE		0.14				not_monophyletic
ZNF133	0.992	0.964	0.544	0.0522	0.058	-0.059	-0.000558	1.83	1	105	133	134	32.7	48.9	41	0.261	0.000267	1.24	1.18	-0.0172	-0.169	0.994	within_expectation	FALSE	FALSE		0.386				not_monophyletic		FALSE		0.194				not_monophyletic
ZNF135	0.981	0.966	0.597	0.0294	0.00317	0.00934	-0.00285	0.147	0.506	15.9	22.1	34	4.41	14.4	40	0.239	0.000361	1.21	1.13	-0.0108	-0.115	0.995	within_expectation	FALSE	FALSE		0.39				not_monophyletic		FALSE		0.355				not_monophyletic
ZNF136	0.996	0.981	0.728	0.0609	0.0956	0.0136	0.034	1.59	0.902	24.1	28.2	29.5	6.79	15.8	43	0.245	0.000324	0.917	0.878	-0.0867	-0.97	0.994	within_expectation	FALSE	FALSE		0.329				not_monophyletic		TRUE	0.228	0.189	-0.0172	-0.314	0.992	within_expectation	FALSE
ZNF14	0.988	0.961	0.604	0.0379	0.00599	-0.0121	-0.059	0.506	1.48	11.2	10.8	12.1	5.62	7.43	34	0.251	0.000334	1.42	1.49	-0.0921	-1.17	0.994	within_expectation	FALSE	FALSE		0.428				not_monophyletic		FALSE		0.353				not_monophyletic
ZNF140	0.998	0.985	0.631	0.0839	-0.0213	0.000415	-0.0276	0.258	0.0686	23.4	23.3	28.3	6.05	12.8	47	0.236	0.000286	0.968	0.904	-0.0571	-0.732	0.994	within_expectation	FALSE	FALSE		0.342				not_monophyletic		TRUE	0.181	0.155	-0.0312	-0.972	0.992	within_expectation	FALSE
ZNF141	0.992	0.958	0.22	0.21	-0.0219	-0.155	-0.0691	0.622	0.215	45.9	48.6	53.1	10.3	16.1	42	0.263	0.000353	1.01	0.793	0.0787	0.895	0.994	within_expectation	FALSE	TRUE	0.341	0.313	-0.0127	-0.593	0.984	within_expectation	FALSE	TRUE	0.183	0.132	-0.00594	-0.17	0.992	within_expectation	FALSE
ZNF142	0.994	0.974	0.867	0.0526	-0.0125	0.0252	0.0268	0.738	0.744	124	165	153	24.7	70.1	48	0.253	0.000316	1.43	1.45	-0.0535	-0.95	0.994	within_expectation	FALSE	FALSE		0.564				not_monophyletic		FALSE		0.432				not_monophyletic
ZNF143	0.997	0.994	0.986	0.149	0.0254	-0.00905	-0.116	0.271	0.874	8.96	6.07	5.01	3.03	3.89	31	0.248	0.000377	1.05	0.907	0.0219	0.208	0.994	within_expectation	FALSE	FALSE		0.361				not_monophyletic		TRUE	0.152	0.105	-0.0113	-0.283	0.992	within_expectation	FALSE
ZNF146	1	1	0.647	0.502	-0.342	-0.204	0.00129	0.26	0.671	15.4	18.1	18.1	5.76	12.7	42	0.317	0.000589	0.71	0.57	-0.0378	-0.512	0.994	within_expectation	FALSE	TRUE	0.248	0.228	-0.0144	-0.963	0.935	within_expectation	FALSE	TRUE	0.131	0.0904	-0.0173	-0.641	0.992	within_expectation	FALSE
ZNF148	1	0.999	0.996	0.269	0.0783	0.137	0.206	0.24	0.45	80.1	85.1	70	20.4	29.6	45	0.284	0.000395	1.05	0.927	0.00912	0.136	0.994	within_expectation	FALSE	FALSE		0.275				not_monophyletic		FALSE		0.131				not_monophyletic
ZNF154	0.991	0.966	0.532	0.0647	-0.0311	-0.0397	0.0371	0.121	0.989	5.56	4.4	9.35	1.12	4.94	36	0.262	0.000473	0.99	0.981	-0.0995	-1.07	0.994	within_expectation	FALSE	FALSE		0.369				not_monophyletic		TRUE	0.174	0.125	-0.008	-0.156	0.992	within_expectation	FALSE
ZNF155	0.989	0.953	0.475	0.0169	0.00114	0.00308	0.00548	0.0804	0.654	13.5	11	16	3.92	8.33	55	0.232	0.00024	1.38	1.29	0.0344	0.517	0.994	within_expectation	FALSE	TRUE	0.466	0.422	-0.00326	-0.195	0.984	within_expectation	FALSE	FALSE		0.315				not_monophyletic
ZNF16	0.99	0.95	0.615	0.0433	0.0312	0.0122	-0.0309	0.786	1.01	3.58	4.63	3.83	1.62	3.9	40	0.277	0.00041	1.25	1.25	-0.0687	-0.821	0.994	within_expectation	FALSE	FALSE		0.491				not_monophyletic		FALSE		0.318				not_monophyletic
ZNF160	0.991	0.977	0.656	0.0731	0.0482	0.0682	0.00144	0.264	0.638	0	0	0	0	0	50	0.279	0.000361	1.28	1.19	0.0192	0.258	0.994	within_expectation	FALSE	FALSE		0.467				not_monophyletic		TRUE	0.278	0.236	-0.0145	-0.524	0.992	within_expectation	FALSE
ZNF165	0.979	0.955	0.752	0.0194	-0.0295	-0.0463	-0.011	0.763	1.24	47.2	47.2	53.8	15.3	17.8	38	0.26	0.000385	1.21	1.3	-0.148	-1.37	0.994	within_expectation	FALSE	FALSE		0.381				not_monophyletic		FALSE		0.271				not_monophyletic
ZNF169	0.992	0.962	0.31	0.0288	0.032	0.00486	0.00921	1.33	0.55	153	140	154	32.1	61.9	59	0.237	0.000213	1.13	0.998	0.0237	0.407	0.994	within_expectation	FALSE	FALSE		0.372				not_monophyletic		TRUE	0.228	0.192	-0.0209	-0.828	0.992	within_expectation	FALSE
ZNF17	0.986	0.967	0.603	0.0533	0.00927	-0.0599	-0.0247	1.23	0.836	0	0	0	0	0.717	43	0.251	0.000307	1.26	1.11	0.0656	1.06	0.994	within_expectation	FALSE	FALSE		0.522				not_monophyletic		TRUE	0.255	0.186	0.0123	0.358	0.992	within_expectation	FALSE
ZNF174	0.985	0.985	0.943	0.0474	-0.03	-0.0402	0.0224	0.243	0.892	132	131	155	34.3	71.6	48	0.287	0.000281	1.38	1.29	0.0331	0.426	0.994	within_expectation	FALSE	FALSE		0.455				not_monophyletic		TRUE	0.232	0.2	-0.025	-0.615	0.992	within_expectation	FALSE
ZNF175	0.977	0.951	0.617	0.0526	0.00465	0.021	0.0128	0.319	0.152	3.24	1.25	4.37	2.03	3.15	46	0.241	0.000263	1.29	1.35	-0.107	-1.69	0.922	within_expectation	FALSE	FALSE		0.506				not_monophyletic		FALSE		0.289				not_monophyletic
ZNF177	0.985	0.94	0.351	0.0663	-0.0382	-0.0418	-0.0623	0.0824	0.283	52.1	48.7	72	11.7	19.2	44	0.24	0.000341	1.27	1.09	0.0964	1.2	0.994	within_expectation	FALSE	FALSE		0.378				not_monophyletic		TRUE	0.191	0.108	0.0261	0.804	0.992	within_expectation	FALSE
ZNF18	0.987	0.969	0.87	0.0264	0.00864	0.00992	-0.0058	0.0601	0.512	206	193	179	44.6	96.4	43	0.258	0.000365	1.47	1.57	-0.107	-1.39	0.994	within_expectation	FALSE	FALSE		0.561				not_monophyletic		FALSE		0.248				not_monophyletic
ZNF180	0.975	0.962	0.743	0.0645	0.0223	0.0703	0.00919	0.656	0.214	8.12	9.91	9.48	2.38	5.91	34	0.255	0.000346	1.05	1.01	-0.0662	-0.61	0.994	within_expectation	FALSE	FALSE		0.487				not_monophyletic		FALSE		0.131				not_monophyletic
ZNF181	0.991	0.945	0.745	0.094	-0.0547	-0.0422	0.0362	0.192	0.79	8.24	11	5.93	3.85	7.03	42	0.25	0.000336	1.36	1.31	-0.00385	-0.0614	0.995	within_expectation	FALSE	FALSE		0.401				not_monophyletic		FALSE		0.274				not_monophyletic
ZNF182	0.992	0.983	0.852	0.0394	0.0245	-0.017	0.00898	1.12	0.358	21.6	26.8	30.2	6.95	18	51	0.234	0.000319	1.35	1.3	-0.00297	-0.0446	0.995	within_expectation	FALSE	FALSE		0.543				not_monophyletic		FALSE		0.179				not_monophyletic
ZNF184	0.997	0.991	0.923	0.0715	0.0983	0.0507	0.085	0.779	0.165	41.1	33.1	50.2	13.9	25.7	45	0.269	0.000367	1.27	1.23	-0.0264	-0.338	0.994	within_expectation	FALSE	FALSE		0.465				not_monophyletic		FALSE		0.274				not_monophyletic
ZNF189	1	0.994	0.995	0.0921	0.0383	0.059	0.0419	0.199	0.0438	90.9	101	91.7	29.9	45	55	0.263	0.000236	1.33	1.22	0.0365	0.642	0.994	within_expectation	FALSE	FALSE		0.5				not_monophyletic		FALSE		0.235				not_monophyletic
ZNF19	0.987	0.959	0.645	0.0225	-0.0141	-0.00642	0.0333	0.478	1.7	88.7	96.1	91.4	19.2	36.7	46	0.248	0.00027	1.33	1.34	-0.0571	-0.68	0.994	within_expectation	FALSE	FALSE		0.517				not_monophyletic		FALSE		0.338				not_monophyletic
ZNF197	0.995	0.981	0.946	0.143	0.00317	0.0218	0.0361	0.139	0.211	5.62	5.59	6.18	1.43	6.47	53	0.256	0.000319	1.22	1.14	-0.00423	-0.0604	0.995	within_expectation	FALSE	FALSE		0.47				not_monophyletic		FALSE		0.168				not_monophyletic
ZNF2	0.982	0.956	0.687	0.0243	-0.00856	0.0194	-0.0115	1.01	0.155	10.6	8.84	11.8	3.63	8.56	52	0.243	0.000256	1.56	1.44	0.0891	1.69	0.922	within_expectation	FALSE	FALSE		0.567				not_monophyletic		FALSE		0.302				not_monophyletic
ZNF200	0.995	0.98	0.82	0.0755	0.0132	-0.0393	-0.0087	0.813	0.281	82.5	99.5	91.4	19.3	40	47	0.263	0.000299	1.17	1.16	-0.0748	-1.22	0.994	within_expectation	FALSE	FALSE		0.506				not_monophyletic		FALSE		0.195				not_monophyletic
ZNF208	0.973	0.649	0.19	0.0806	-0.108	-0.0568	-0.51	1.69	3.72	125	118	155	27.3	28.7	37	0.446	0.00182	0.613	0.525	-0.0974	-2.15	0.822	conserved	FALSE	FALSE		0.168				not_monophyletic		TRUE	0.102	0.073	-0.0287	-1.01	0.992	within_expectation	FALSE
ZNF211	0.989	0.959	0.703	0.0514	0.0418	0.0109	-0.00379	0.554	0.824	5.94	6.83	7.38	2.64	5.59	40	0.255	0.000412	1.04	0.936	-0.01	-0.112	0.995	within_expectation	FALSE	FALSE		0.321				not_monophyletic		TRUE	0.161	0.115	-0.0108	-0.384	0.992	within_expectation	FALSE
ZNF213	0.98	0.956	0.792	0.0243	0.0169	-0.00211	0.00202	1.35	0.411	118	97.9	95.2	25.6	66	49	0.229	0.000274	1.22	1.2	-0.0549	-0.617	0.994	within_expectation	FALSE	FALSE		0.417				not_monophyletic		FALSE		0.225				not_monophyletic
ZNF214	0.982	0.95	0.762	0.0314	0.000602	0.0299	0.014	1.42	0.345	32.2	32.3	35.3	15.7	18.7	41	0.247	0.000271	1.38	1.32	0.00955	0.111	0.995	within_expectation	FALSE	FALSE		0.48				not_monophyletic		TRUE	0.269	0.183	0.0284	0.747	0.992	within_expectation	FALSE
ZNF215	0.969	0.933	0.594	0.0455	-0.007	0.00416	-0.0178	0.309	0.193	186	202	246	72.2	102	41	0.249	0.00032	1.24	1.21	-0.0414	-0.512	0.994	within_expectation	FALSE	FALSE		0.409				not_monophyletic		TRUE	0.259	0.189	0.0136	0.303	0.992	within_expectation	FALSE
ZNF219	1	0.979	0.886	0.387	0.207	0.155	0.0915	0.134	0.297	55.3	65.7	65.7	17.1	23.9	43	0.314	0.000517	1.01	0.926	-0.0325	-0.397	0.994	within_expectation	FALSE	FALSE		0.479				not_monophyletic		FALSE		0.132				not_monophyletic
ZNF22	1	0.991	0.99	0.375	0.103	0.143	0.0926	0.105	0.026	27.8	32.7	42.9	8.43	21.8	49	0.286	0.00037	0.945	0.675	0.11	1.78	0.896	within_expectation	FALSE	FALSE		0.283				not_monophyletic		TRUE	0.172	0.0907	0.0231	0.885	0.992	within_expectation	FALSE
ZNF222	0.978	0.937	0.423	0.033	-0.00811	0.006	0.0457	0.716	1.42	135	138	125	24.9	43	46	0.248	0.000321	1.43	1.34	0.0362	0.535	0.994	within_expectation	FALSE	FALSE		0.542				not_monophyletic		FALSE		0.262				not_monophyletic
ZNF223	0.988	0.956	0.588	0.0262	-0.029	-0.00348	0.0291	1.05	1.93	115	119	100	35.9	64.6	48	0.238	0.000271	1.15	1.03	0.0236	0.284	0.994	within_expectation	FALSE	FALSE		0.355				not_monophyletic		TRUE	0.235	0.168	0.00953	0.278	0.992	within_expectation	FALSE
ZNF224	0.989	0.952	0.577	0.0539	0.00565	0.00478	0.0248	0.0158	0.318	155	142	115	22.6	71.3	39	0.254	0.000226	0.874	0.881	-0.132	-1.45	0.994	within_expectation	FALSE	FALSE		0.352				not_monophyletic		TRUE	0.173	0.126	-0.0101	-0.27	0.992	within_expectation	FALSE
ZNF225	0.992	0.956	0.611	0.0256	-0.00762	-0.017	-0.00685	0.409	0.0328	1.43	2.18	0.741	0.874	2.32	42	0.225	0.000275	1.1	1	-0.00437	-0.0723	0.995	within_expectation	FALSE	FALSE		0.383				not_monophyletic		FALSE		0.186				not_monophyletic
ZNF226	0.981	0.964	0.73	0.0863	0.00879	-0.0422	-0.0171	0.604	0.26	0	0	0.781	0.905	0.782	45	0.239	0.00029	1.36	1.4	-0.0799	-0.98	0.994	within_expectation	FALSE	FALSE		0.521				not_monophyletic		FALSE		0.361				not_monophyletic
ZNF227	0.994	0.98	0.781	0.0514	0.0116	-0.0421	0.0389	0.933	0.543	0	0	1.34	0.179	0.95	44	0.247	0.000255	1.35	1.36	-0.0578	-0.972	0.994	within_expectation	FALSE	FALSE		0.483				not_monophyletic		FALSE		0.369				not_monophyletic
ZNF229	0.968	0.895	0.414	0.141	0.0214	0.0572	-0.57	0.637	3.46	0.508	0	0	0.16	1.41	42	0.488	0.00179	0.705	0.581	-0.0523	-1.1	0.994	within_expectation	FALSE	TRUE	0.186	0.164	-0.00823	-1.04	0.935	within_expectation	FALSE	FALSE		0.0999				not_monophyletic
ZNF23	0.989	0.974	0.821	0.084	0.0366	0.0116	0.0287	0.382	0.0919	29.4	34.2	42.5	8.06	12.8	52	0.255	0.000291	1.34	1.2	0.0692	1.24	0.994	within_expectation	FALSE	FALSE		0.416				not_monophyletic		FALSE		0.294				not_monophyletic
ZNF230	0.983	0.958	0.493	0.0264	-0.035	0.0131	0.0479	1.79	2.93	202	186	230	44.1	59.2	45	0.257	0.000335	1.34	1.31	-0.0238	-0.287	0.994	within_expectation	FALSE	FALSE		0.488				not_monophyletic		FALSE		0.282				not_monophyletic
ZNF234	0.996	0.971	0.86	0.0439	0.00915	0.00585	-0.00124	0.0703	0.214	0	0	0	0.0096	1.03	46	0.26	0.000324	1.23	1.16	-0.00679	-0.108	0.995	within_expectation	FALSE	TRUE	0.447	0.397	0.00428	0.259	0.984	within_expectation	FALSE	FALSE		0.261				not_monophyletic
ZNF235	0.992	0.967	0.769	0.0432	-0.00409	0.0193	0.0241	0.771	0.604	0	0	0	0	0.64	51	0.247	0.000273	1.42	1.35	0.0158	0.292	0.994	within_expectation	FALSE	FALSE		0.501				not_monophyletic		TRUE	0.326	0.286	-0.0155	-0.43	0.992	within_expectation	FALSE
ZNF236	0.995	0.991	0.803	0.0797	-0.0191	0.0945	0.0144	1.63	0.414	142	180	208	41.8	88.9	45	0.239	0.000306	1.26	1.19	-0.00233	-0.0236	0.995	within_expectation	FALSE	FALSE		0.362				not_monophyletic		FALSE		0.236				not_monophyletic
ZNF239	0.996	0.943	0.714	0.0693	-0.0497	-0.0295	-0.02	0.511	0.341	25.9	28	26.3	8.46	12.2	40	0.271	0.000436	1.21	1.12	0.00128	0.0182	0.995	within_expectation	FALSE	FALSE		0.447				not_monophyletic		FALSE		0.243				not_monophyletic
ZNF24	0.997	0.995	0.995	0.419	0.118	0.0726	-0.0382	0.101	0.381	51.2	52.8	61.8	19.2	27.3	46	0.276	0.000428	0.958	0.889	-0.0549	-0.804	0.994	within_expectation	FALSE	FALSE		0.38				not_monophyletic		FALSE		0.154				not_monophyletic
ZNF248	0.993	0.976	0.856	0.0975	0.0749	0.0762	0.109	0.0129	0.363	16.3	12	19.4	5.67	7.27	40	0.259	0.000363	1.42	1.25	0.113	1.98	0.822	diverged	FALSE	FALSE		0.481				not_monophyletic		FALSE		0.207				not_monophyletic
ZNF25	0.985	0.974	0.782	0.0116	0.0499	0.000593	0.00959	3.93	2.7	1.55	3.01	4.62	2.08	3.22	50	0.259	0.000235	1.06	0.969	-0.0237	-0.344	0.994	within_expectation	FALSE	FALSE		0.26				not_monophyletic		TRUE	0.297	0.229	0.0122	0.399	0.992	within_expectation	FALSE
ZNF250	0.993	0.986	0.778	0.0717	0.00486	0.0785	0.0551	0.972	0.801	21	23.3	20.3	5.45	7.7	33	0.257	0.000419	1.06	1.02	-0.0567	-0.635	0.994	within_expectation	FALSE	FALSE		0.269				not_monophyletic		FALSE		0.281				not_monophyletic
ZNF251	0.984	0.951	0.715	0.0445	0.0587	-0.00371	0.00423	1.08	1.42	0.653	1.08	1.14	0.214	1.22	44	0.239	0.000214	1.51	1.42	0.0548	1.18	0.994	within_expectation	FALSE	FALSE		0.517				not_monophyletic		TRUE	0.255	0.203	-0.00454	-0.144	0.992	within_expectation	FALSE
ZNF253	0.99	0.956	0.111	0.23	0.0739	0.0183	0.000657	0.24	0.347	7.96	8.76	7.01	2.64	6.75	44	0.274	0.000354	1.03	0.94	-0.0233	-0.273	0.994	within_expectation	FALSE	FALSE		0.39				not_monophyletic		FALSE		0.154				not_monophyletic
ZNF254	0.992	0.935	0.0772	0.228	0.131	0.00317	0.0307	0.496	0.435	6.61	5.24	9.14	3	5.17	47	0.283	0.000382	1.18	1.1	-0.0091	-0.181	0.994	within_expectation	FALSE	FALSE		0.369				not_monophyletic		FALSE		0.312				not_monophyletic
ZNF256	0.994	0.967	0.741	0.0344	-0.0236	0.0038	-0.0619	0.923	1.03	0	0.196	0.813	0.761	1.09	41	0.257	0.000353	1.34	1.32	-0.03	-0.318	0.994	within_expectation	FALSE	FALSE		0.485				not_monophyletic		FALSE		0.337				not_monophyletic
ZNF257	0.988	0.931	0.172	0.0183	-0.0117	-0.023	0.000115	0.946	0.602	146	128	195	32.9	79.9	63	0.231	0.000238	1.35	1.18	0.0924	2.05	0.822	diverged	FALSE	TRUE	0.499	0.462	-0.0137	-1.14	0.935	within_expectation	FALSE	FALSE		0.219				not_monophyletic
ZNF26	0.998	0.985	0.76	0.101	-0.0317	0.0176	-0.0152	0.703	0.149	15.3	15.6	13.9	3.79	10.6	48	0.258	0.000371	1.35	1.35	-0.0485	-0.816	0.994	within_expectation	FALSE	FALSE		0.444				not_monophyletic		FALSE		0.291				not_monophyletic
ZNF260	0.993	0.983	0.945	0.357	0.0388	-0.0317	0.0588	0.215	0.056	140	143	214	44	63.9	50	0.271	0.00029	1.38	1.4	-0.0598	-1.1	0.994	within_expectation	FALSE	FALSE		0.58				not_monophyletic		TRUE	0.23	0.189	-0.016	-0.617	0.992	within_expectation	FALSE
ZNF263	0.991	0.987	0.833	0.0846	-0.0473	0.000241	-0.0496	0.509	0.0295	158	174	166	43.8	41.2	40	0.26	0.000304	1.07	1	-0.0328	-0.437	0.994	within_expectation	FALSE	FALSE		0.356				not_monophyletic		FALSE		0.236				not_monophyletic
ZNF264	0.998	0.968	0.721	0.0672	-0.0124	0.115	0.0255	1.64	0.626	59.7	67.2	52.4	24.5	24.7	53	0.24	0.000247	1.19	1.17	-0.0589	-0.867	0.994	within_expectation	FALSE	FALSE		0.467				not_monophyletic		TRUE	0.187	0.129	0.00028	0.0115	0.994	within_expectation	FALSE
ZNF266	0.995	0.956	0.531	0.0384	0.00177	0.00331	0.0243	0.0307	0.687	39.7	43	57.2	8.18	23	33	0.249	0.000374	1.2	1.22	-0.0883	-0.987	0.994	within_expectation	FALSE	FALSE		0.593				not_monophyletic		FALSE		0.239				not_monophyletic
ZNF267	0.984	0.962	0.413	0.127	-0.121	0.045	-0.0377	1.47	0.583	11.8	12.8	13	3.09	8.26	53	0.251	0.000289	1.27	1.19	0.00625	0.081	0.995	within_expectation	FALSE	FALSE		0.428				not_monophyletic		FALSE		0.169				not_monophyletic
ZNF273	0.989	0.963	0.168	0.153	-0.0149	0.0267	0.0221	0.325	0.234	107	121	128	33.5	51.2	48	0.265	0.000304	1.54	1.46	0.0484	0.815	0.994	within_expectation	FALSE	FALSE		0.528				not_monophyletic		FALSE		0.331				not_monophyletic
ZNF274	0.995	0.959	0.628	0.0877	-0.0301	-0.017	-0.0473	0.139	0.203	0.901	3.34	2.64	1.28	3.78	52	0.238	0.000292	1.29	1.24	-0.0114	-0.218	0.994	within_expectation	FALSE	FALSE		0.467				not_monophyletic		FALSE		0.222				not_monophyletic
ZNF275	0.988	0.975	0.516	0.0482	0.0188	0.0574	0.059	0.77	0.98	175	189	188	34.8	73.5	49	0.253	0.000264	1.27	1.25	-0.0408	-0.645	0.994	within_expectation	FALSE	FALSE		0.454				not_monophyletic		FALSE		0.22				not_monophyletic
ZNF28	0.985	0.911	0.145	0.0793	-0.045	0.0141	-0.00176	0.77	0.517	21.3	24	19.6	7.68	12.7	45	0.255	0.000263	1.07	0.994	-0.0317	-0.325	0.994	within_expectation	FALSE	FALSE		0.37				not_monophyletic		TRUE	0.208	0.158	-0.00727	-0.196	0.992	within_expectation	FALSE
ZNF280D	0.986	0.978	0.911	0.239	-0.063	0.0522	0.0728	0.476	0.609						47	0.278	0.000374	1.23	1.18	-0.0254	-0.336	0.994	within_expectation	FALSE	FALSE		0.39				not_monophyletic		FALSE		0.279				not_monophyletic
ZNF281	0.996	0.994	0.986	0.458	-0.308	-0.228	-0.334	0.196	0.0506	112	132	132	32.7	45.7	52	0.336	0.000482	0.664	0.588	-0.0978	-2.51	0.717	conserved	FALSE	FALSE		0.238				not_monophyletic		FALSE		0.0632				not_monophyletic
ZNF282	0.994	0.984	0.806	0.107	-0.0589	-0.0331	-0.0544	0.267	0.0369	2.18	2.35	3.93	1.13	3.52	43	0.249	0.000355	1.12	0.93	0.0752	0.892	0.994	within_expectation	FALSE	FALSE		0.384				not_monophyletic		TRUE	0.218	0.148	0.0126	0.366	0.992	within_expectation	FALSE
ZNF283	0.865	0.964	0.662	0.0307	0.0387	-0.0268	-0.012	3.71	1.28	7.82	7.58	6.99	2.33	7.69	43	0.258	0.000296	1.27	1.28	-0.071	-1.22	0.994	within_expectation	FALSE	FALSE		0.497				not_monophyletic		FALSE		0.191				not_monophyletic
ZNF284	0.987	0.937	0.528	0.0183	-0.00359	0.014	0.000567	0.987	0.228	160	178	202	35.7	82	48	0.229	0.000222	1.38	1.19	0.113	1.99	0.822	diverged	FALSE	FALSE		0.504				not_monophyletic		TRUE	0.244	0.184	0.00336	0.107	0.993	within_expectation	FALSE
ZNF285	0.961	0.924	0.436	0.0305	0.00193	-0.0035	0.0122	0.387	0.26	0	0	0	0	0	40	0.255	0.000262	0.799	0.67	-0.0321	-0.461	0.994	within_expectation	FALSE	FALSE		0.328				not_monophyletic		TRUE	0.141	0.0584	0.0241	0.799	0.992	within_expectation	FALSE
ZNF286A	0.994	0.979	0.942	0.422	-0.113	-0.0181	-0.0226	0.185	0.266	9.03	9.27	7.9	3.38	4.85	44	0.269	0.000332	1.32	1.18	0.0671	1.11	0.994	within_expectation	FALSE	TRUE	0.358	0.294	0.0255	1.38	0.935	within_expectation	FALSE	FALSE		0.215				not_monophyletic
ZNF287	0.996	0.982	0.948	0.0436	-0.0103	-0.0386	0.0227	0.648	0.696	45.7	43.4	42.3	9.75	38.6	50	0.247	0.000297	1.4	1.26	0.0874	1.8	0.896	within_expectation	FALSE	FALSE		0.494				not_monophyletic		FALSE		0.207				not_monophyletic
ZNF292	0.994	0.978	0.911	0.555	-0.0288	0.1	0.343	0.226	0.66	191	164	187	31.3	49.7	44	0.337	0.000629	0.79	0.625	-0.00328	-0.0637	0.995	within_expectation	FALSE	FALSE		0.342				not_monophyletic		TRUE	0.12	0.0809	-0.0186	-0.931	0.992	within_expectation	FALSE
ZNF3	1	0.987	0.861	0.134	-0.0555	0.0254	-0.0164	0.572	0.278	11.8	13.3	12.4	3.34	6.33	45	0.249	0.000253	1.33	1.35	-0.0708	-1.05	0.994	within_expectation	FALSE	FALSE		0.491				not_monophyletic		FALSE		0.386				not_monophyletic
ZNF30	0.971	0.944	0.28	0.0257	-0.0131	0.0197	-0.00586	0.878	0.429	17.6	17.1	14.9	6.42	9.3	42	0.257	0.000276	1.07	1.06	-0.0861	-0.753	0.994	within_expectation	FALSE	FALSE		0.414				not_monophyletic		FALSE		0.163				not_monophyletic
ZNF300	0.994	0.974	0.787	0.125	-0.0346	-0.0159	0.112	0.17	0.966	2.67	2.96	3.62	0.83	2.24	41	0.304	0.000525	1.04	0.837	0.0672	0.889	0.994	within_expectation	FALSE	FALSE		0.353				not_monophyletic		FALSE		0.177				not_monophyletic
ZNF302	0.986	0.938	0.675	0.14	0.0509	0.0719	-0.0401	0.132	0.641	45.5	43.4	47.8	13.6	32.8	39	0.253	0.000332	1.07	0.8	0.131	1.59	0.98	within_expectation	FALSE	TRUE	0.344	0.282	0.024	1.67	0.935	within_expectation	FALSE	FALSE		0.143				not_monophyletic
ZNF304	0.99	0.96	0.631	0.0485	-0.0142	0.0291	-0.0199	0.814	0.126	5.57	9.42	11.1	3.41	3.77	36	0.233	0.000267	0.878	0.852	-0.105	-0.946	0.994	within_expectation	FALSE	FALSE		0.335				not_monophyletic		FALSE		0.132				not_monophyletic
ZNF311	0.986	0.931	0.427	0.0266	0.0405	-0.0077	0.0356	3.53	0.152	8.5	6.43	8.98	3.59	5.84	60	0.24	0.000239	1.3	1.22	0.0161	0.311	0.994	within_expectation	FALSE	FALSE		0.428				not_monophyletic		FALSE		0.252				not_monophyletic
ZNF316	0.989	0.968	0.689	0.0588	0.0386	0.0434	0.0792	0.0767	0.682	101	87.5	95.8	19	32.1	49	0.265	0.000283	1.12	1.03	-0.00684	-0.103	0.995	within_expectation	FALSE	FALSE		0.477				not_monophyletic		FALSE		0.161				not_monophyletic
ZNF317	0.993	0.982	0.691	0.0816	-0.0844	-0.0729	-0.033	0.13	0.64	41.6	49	46.2	10.1	23.9	47	0.231	0.000253	0.906	0.793	-0.0274	-0.43	0.994	within_expectation	FALSE	TRUE	0.27	0.243	-0.0086	-0.8	0.935	within_expectation	FALSE	FALSE		0.127				not_monophyletic
ZNF319	1	0.998	0.882	0.0455	0.0315	0.0268	-0.0175	0.122	1.01	128	124	178	23.4	41.9	56	0.247	0.000257	1.1	1.14	-0.121	-2.55	0.717	conserved	FALSE	FALSE		0.45				not_monophyletic		FALSE		0.184				not_monophyletic
ZNF32	1	1	0.985	0.172	0.0668	0.119	0.00241	0.254	0.423	118	132	160	27.4	44.7	52	0.26	0.000285	1.46	1.33	0.0744	1.53	0.984	within_expectation	FALSE	FALSE		0.43				not_monophyletic		FALSE		0.21				not_monophyletic
ZNF329	0.991	0.961	0.768	0.0363	-0.00387	-0.0245	0.0353	0.532	1.07	5.98	6.23	5.57	2.77	4.62	47	0.245	0.000324	1.15	1.05	0.00298	0.0489	0.995	within_expectation	FALSE	FALSE		0.392				not_monophyletic		FALSE		0.192				not_monophyletic
ZNF331	1	0.986	0.616	0.108	-0.0405	-0.0726	0.0324	0.291	0.555	79.5	70.7	93.3	16.2	38	42	0.251	0.000338	0.686	0.565	-0.0575	-1.16	0.994	within_expectation	FALSE	FALSE		0.264				not_monophyletic		TRUE	0.103	0.0724	-0.0276	-1.25	0.992	within_expectation	FALSE
ZNF334	0.991	0.969	0.431	0.103	-0.0167	0.0208	-0.0195	0.331	0.0267	57.1	61.5	67.7	14.7	27	49	0.252	0.00034	1.19	1.27	-0.137	-2.02	0.822	conserved	FALSE	FALSE		0.424				not_monophyletic		FALSE		0.351				not_monophyletic
ZNF335	0.993	0.978	0.865	0.0613	-0.0547	0.011	-0.0319	1.07	0.34	225	179	158	40	67.6	42	0.255	0.000334	1.04	0.943	-0.0147	-0.177	0.994	within_expectation	FALSE	FALSE		0.372				not_monophyletic		FALSE		0.135				not_monophyletic
ZNF337	0.995	0.916	0.534	0.036	0.0582	0.0276	0.00847	0.726	1.13	42.1	40.1	39.4	11.5	23.1	37	0.259	0.000295	1.37	1.26	0.045	0.609	0.994	within_expectation	FALSE	FALSE		0.544				not_monophyletic		TRUE	0.286	0.144	0.0852	2.41	0.466	diverged	FALSE
ZNF33A	0.988	0.929	0.535	0.234	0.048	-0.00507	0.00227	0.208	0.189	193	183	184	50.8	82.7	45	0.269	0.000295	1.34	1.2	0.0659	0.929	0.994	within_expectation	FALSE	FALSE		0.466				not_monophyletic		FALSE		0.178				not_monophyletic
ZNF33B	0.986	0.956	0.581	0.23	0.00932	0.0403	0.0391	0.132	0.134	108	145	153	20.4	48.8	57	0.249	0.00029	1.11	0.915	0.0724	0.9	0.994	within_expectation	FALSE	FALSE		0.293				not_monophyletic		TRUE	0.208	0.103	0.0477	1.24	0.992	within_expectation	FALSE
ZNF34	0.989	0.955	0.823	0.0171	0.000231	-0.00463	-0.0544	0.609	2.26	0	0	0	0	0	44	0.251	0.000296	1.36	1.43	-0.105	-1.42	0.994	within_expectation	FALSE	FALSE		0.523				not_monophyletic		FALSE		0.266				not_monophyletic
ZNF341	0.992	0.981	0.87	0.0165	0.00746	0.000688	-0.00623	0.441	0.729	211	186	179	52.6	86.7	54	0.257	0.000276	1.23	1.15	0.000559	0.00834	0.995	within_expectation	FALSE	FALSE		0.424				not_monophyletic		FALSE		0.217				not_monophyletic
ZNF343	0.986	0.947	0.172	0.0257	-0.00284	0.000426	0.00283	0.142	0.192	9.35	9.56	9.2	3.89	5.14	52	0.255	0.00026	1.29	1.18	0.0324	0.508	0.994	within_expectation	FALSE	FALSE		0.416				not_monophyletic		TRUE	0.235	0.208	-0.0299	-0.793	0.992	within_expectation	FALSE
ZNF345	0.994	0.98	0.613	0.0627	0.022	-0.0503	0.0018	1.03	0.336	4.94	6.16	11	2.98	4.25	51	0.255	0.000288	1.5	1.35	0.106	1.9	0.822	within_expectation	FALSE	TRUE	0.559	0.53	-0.0261	-1.93	0.832	within_expectation	FALSE	TRUE	0.256	0.19	0.0085	0.322	0.992	within_expectation	FALSE
ZNF35	0.994	0.975	0.923	0.0566	-0.0406	0.0219	0.0169	0.987	1.15	126	123	142	27.6	51.3	45	0.248	0.000315	1.27	1.25	-0.0452	-0.688	0.994	within_expectation	FALSE	FALSE		0.397				not_monophyletic		FALSE		0.245				not_monophyletic
ZNF350	0.991	0.951	0.669	0.043	-0.00206	-0.0229	-0.0301	0.426	0.798	51.4	40.2	38.2	9.59	14.6	34	0.232	0.000329	0.906	0.839	-0.0654	-0.598	0.994	within_expectation	FALSE	FALSE		0.267				not_monophyletic		FALSE		0.0801				not_monophyletic
ZNF354A	0.992	0.979	0.793	0.0794	-0.0106	-0.0023	0.0395	0.0962	0.713	118	112	133	20.1	51.2	46	0.256	0.000359	1.31	1.3	-0.051	-0.499	0.994	within_expectation	FALSE	FALSE		0.496				not_monophyletic		FALSE		0.238				not_monophyletic
ZNF354B	0.993	0.964	0.81	0.0409	0.00664	-5.64e-05	0.0139	0.166	0.166	144	177	213	35.2	68.4	46	0.235	0.000254	1.25	1.1	0.0573	0.875	0.994	within_expectation	FALSE	FALSE		0.392				not_monophyletic		FALSE		0.172				not_monophyletic
ZNF354C	0.984	0.949	0.77	0.0705	-0.0122	0.026	0.108	0.6	2.02	112	107	138	25.6	35.6	44	0.266	0.000327	1.06	0.928	0.0175	0.244	0.994	within_expectation	FALSE	FALSE		0.381				not_monophyletic		TRUE	0.152	0.128	-0.0334	-1.32	0.992	within_expectation	FALSE
ZNF362	1	0.995	0.996	0.159	0.0891	0.0571	0.153	0.211	0.357	111	99.1	131	26.7	55.5	43	0.264	0.000375	1.31	1.3	-0.0421	-0.501	0.994	within_expectation	FALSE	FALSE		0.467				not_monophyletic		FALSE		0.335				not_monophyletic
ZNF37A	0.995	0.975	0.214	0.0632	0.0502	0.0554	0.0309	0.0641	0.328	53.1	67.6	71.4	18.9	31.4	40	0.259	0.000285	0.899	0.73	0.0184	0.233	0.994	within_expectation	FALSE	FALSE		0.263				not_monophyletic		TRUE	0.194	0.159	-0.0214	-0.484	0.992	within_expectation	FALSE
ZNF382	0.998	0.982	0.964	0.0323	0.0104	0.0551	0.0387	1.48	1.05	5.87	6.28	6.61	2.92	5.44	53	0.258	0.000258	1.18	1.19	-0.0856	-2.01	0.822	conserved	FALSE	FALSE		0.378				not_monophyletic		FALSE		0.3				not_monophyletic
ZNF383	0.996	0.983	0.961	0.066	0.0171	-0.00454	-0.0129	0.431	0.445	10.4	11.7	15.7	6.22	9.14	52	0.25	0.00028	1.01	0.889	-0.00676	-0.114	0.995	within_expectation	FALSE	FALSE		0.238				not_monophyletic		TRUE	0.114	0.0882	-0.0319	-1.34	0.992	within_expectation	FALSE
ZNF385D	1	1	0.963	0.0739	0.0538	0.142	-0.0114	0.95	1.1	12.5	13.2	15.9	3.88	8.73	37	0.253	0.000286	1.01	0.871	0.0143	0.162	0.994	within_expectation	FALSE	FALSE		0.355				not_monophyletic		TRUE	0.304	0.164	0.0835	1.61	0.992	within_expectation	FALSE
ZNF391	0.992	0.944	0.734	0.0529	0.00776	0.0026	0.0152	0.15	0.122	12	13.1	20.3	5.69	9.89	40	0.249	0.000313	1.36	1.16	0.118	1.63	0.977	within_expectation	FALSE	FALSE		0.458				not_monophyletic		TRUE	0.247	0.209	-0.0186	-0.384	0.992	within_expectation	FALSE
ZNF394	0.982	0.954	0.621	0.0479	-0.00459	-0.0165	-0.0145	0.316	0.178	81.8	109	131	35.5	54.7	48	0.259	0.000305	1.58	1.54	0.0202	0.357	0.994	within_expectation	FALSE	FALSE		0.629				not_monophyletic		FALSE		0.291				not_monophyletic
ZNF397	0.998	0.974	0.921	0.117	-0.0576	-0.0164	0.038	0.316	0.729	87.9	105	88.9	19.6	42.7	41	0.246	0.00038	1.21	1.07	0.0434	0.606	0.994	within_expectation	FALSE	FALSE		0.421				not_monophyletic		TRUE	0.233	0.189	-0.0127	-0.384	0.992	within_expectation	FALSE
ZNF398	0.997	0.962	0.94	0.0887	-0.00704	-0.139	0.00208	1.37	0.111	74.9	65.2	74.2	17.1	38.1	48	0.241	0.000252	0.964	0.905	-0.0616	-0.85	0.994	within_expectation	FALSE	FALSE		0.396				not_monophyletic		TRUE	0.14	0.0761	0.00598	0.27	0.992	within_expectation	FALSE
ZNF407	0.988	0.963	0.631	0.0806	0.028	0.0384	0.0232	0.134	0.0521	145	130	181	26.3	75.9	45	0.266	0.000331	1.09	0.949	0.032	0.587	0.994	within_expectation	FALSE	FALSE		0.258				not_monophyletic		TRUE	0.249	0.2	-0.00789	-0.246	0.992	within_expectation	FALSE
ZNF408	0.989	0.946	0.729	0.0464	0.0149	-0.0117	-0.0174	0.562	0.682	20.4	22.2	23	5.37	5.9	47	0.24	0.000294	1.14	0.943	0.0827	1.28	0.994	within_expectation	FALSE	FALSE		0.414				not_monophyletic		TRUE	0.239	0.111	0.0706	1.91	0.839	within_expectation	FALSE
ZNF410	0.996	0.977	0.903	0.184	0.162	0.0218	-0.00881	0.796	0.88	0	0	0	0	0	42	0.246	0.00034	1.38	1.33	-0.00368	-0.0434	0.995	within_expectation	FALSE	FALSE		0.536				not_monophyletic		FALSE		0.29				not_monophyletic
ZNF415	0.984	0.928	0.301	0.0492	-0.0307	0.00869	-0.000727	0.636	0.781	0.171	0	0	0.11	0.561	37	0.246	0.000333	1.29	1.35	-0.104	-1.39	0.994	within_expectation	FALSE	FALSE		0.445				not_monophyletic		FALSE		0.345				not_monophyletic
ZNF416	0.995	0.953	0.641	0.0307	0.0363	0.00901	0.0191	0.793	0.681	39.7	47.8	28.6	11.7	18.3	51	0.252	0.000307	1.3	1.27	-0.0345	-0.688	0.994	within_expectation	FALSE	FALSE		0.437				not_monophyletic		FALSE		0.265				not_monophyletic
ZNF418	0.988	0.956	0.209	0.0599	0.0144	0.0545	-0.0568	0.705	1.19	115	86.2	115	31.1	29.5	52	0.247	0.00035	1.41	1.33	0.036	0.536	0.994	within_expectation	FALSE	FALSE		0.504				not_monophyletic		FALSE		0.238				not_monophyletic
ZNF419	0.978	0.918	0.617	0.0528	-0.0059	-0.0156	0.00429	0.151	0.257	3.85	4.67	2.78	1.27	1.72	45	0.237	0.000309	1.08	1.11	-0.124	-1.94	0.822	within_expectation	FALSE	FALSE		0.428				not_monophyletic		FALSE		0.239				not_monophyletic
ZNF420	0.997	0.993	0.743	0.0532	0.0129	-0.034	0.0777	0.957	1.09	4.84	5.79	6.2	2.61	5.14	46	0.26	0.000331	1.34	1.12	0.138	2.28	0.822	diverged	FALSE	FALSE		0.516				not_monophyletic		TRUE	0.358	0.295	0.00728	0.18	0.992	within_expectation	FALSE
ZNF423	0.998	0.995	0.93	0.253	0.132	0.121	-0.11	0.0512	0.865	13.2	17.4	15.8	4.35	7.47	46	0.276	0.000322	0.784	0.722	-0.09	-1.56	0.982	within_expectation	FALSE	FALSE		0.299				not_monophyletic		TRUE	0.138	0.0958	-0.015	-0.53	0.992	within_expectation	FALSE
ZNF425	0.993	0.963	0.648	0.0234	-0.035	0.00705	0.000224	1.35	1.64	71.9	66.6	89.9	12	44.1	42	0.25	0.000235	1.22	1.1	0.0251	0.362	0.994	within_expectation	FALSE	FALSE		0.354				not_monophyletic		TRUE	0.165	0.122	-0.0148	-0.559	0.992	within_expectation	FALSE
ZNF426	0.986	0.962	0.705	0.148	-0.0512	-0.0863	-0.0341	0.255	0.104	91.5	89.6	96.1	26.9	45.9	51	0.236	0.000279	1.21	1.15	-0.0169	-0.244	0.994	within_expectation	FALSE	FALSE		0.408				not_monophyletic		FALSE		0.185				not_monophyletic
ZNF43	0.99	0.957	0.201	0.265	0.00715	0.0149	0.000778	0.0284	0.0225	0	0	0	0.333	0.219	48	0.266	0.000338	1.22	1.04	0.0855	1.78	0.896	within_expectation	FALSE	FALSE		0.373				not_monophyletic		TRUE	0.254	0.177	0.0205	0.518	0.992	within_expectation	FALSE
ZNF430	0.991	0.967	0.24	0.115	-0.0318	0.00919	-0.00835	0.418	0.182	3.63	3.33	3.48	1.26	3.69	41	0.246	0.000304	1.14	1.07	-0.0191	-0.214	0.994	within_expectation	FALSE	FALSE		0.377				not_monophyletic		FALSE		0.119				not_monophyletic
ZNF431	0.99	0.97	0.283	0.199	-0.0745	0.0355	-0.00133	0.546	0.338	3.63	4.2	3.19	1.77	3.39	46	0.258	0.000366	1.13	0.954	0.0646	0.931	0.994	within_expectation	FALSE	FALSE		0.328				not_monophyletic		TRUE	0.176	0.117	0.00208	0.0828	0.994	within_expectation	FALSE
ZNF432	0.986	0.963	0.726	0.0616	0.0601	0.00959	-0.00573	0.751	1.02	149	127	157	32.8	40.7	44	0.256	0.000379	1.12	1.01	0.00723	0.0981	0.995	within_expectation	FALSE	FALSE		0.322				not_monophyletic		TRUE	0.201	0.128	0.0156	0.307	0.992	within_expectation	FALSE
ZNF433	0.99	0.955	0.204	0.0216	-0.0352	-0.0121	1.97e-05	0.742	1.64	150	155	177	24.1	53.3	35	0.244	0.000291	1.14	1.19	-0.123	-1.36	0.994	within_expectation	FALSE	FALSE		0.379				not_monophyletic		FALSE		0.316				not_monophyletic
ZNF436	0.998	0.996	0.965	0.0409	0.0211	0.0517	0.0515	0.876	0.738	4.4	5.9	4.22	1.94	3.74	41	0.261	0.00037	1.38	1.34	-0.00719	-0.136	0.994	within_expectation	FALSE	FALSE		0.702				not_monophyletic		FALSE		0.251				not_monophyletic
ZNF438	0.99	0.946	0.468	0.0252	0.00343	0.0204	0.00444	0.613	0.0454	215	248	283	36.5	80.7	46	0.262	0.000295	1.43	1.31	0.0628	0.967	0.994	within_expectation	FALSE	FALSE		0.54				not_monophyletic		TRUE	0.26	0.162	0.0414	1.37	0.992	within_expectation	FALSE
ZNF44	0.991	0.967	0.818	0.0234	0.00472	0.0103	-0.017	0.191	1.09	1.42	4.6	4.76	1.97	2.99	44	0.233	0.00027	1.33	1.2	0.0577	0.773	0.994	within_expectation	FALSE	TRUE	0.412	0.383	-0.0156	-0.91	0.935	within_expectation	FALSE	FALSE		0.222				not_monophyletic
ZNF440	0.971	0.88	0.0815	0.0297	0.000244	-0.0031	0.0659	0.137	2.1	128	130	122	30.4	54.8	53	0.246	0.000322	1.29	1.23	-0.00224	-0.0294	0.995	within_expectation	FALSE	FALSE		0.42				not_monophyletic		FALSE		0.19				not_monophyletic
ZNF441	0.986	0.957	0.592	0.0274	0.0183	0.0455	0.0187	1.1	0.0147	18.8	20.1	24.9	6.15	16.9	45	0.253	0.000299	1.31	1.18	0.0559	1.06	0.994	within_expectation	FALSE	FALSE		0.407				not_monophyletic		FALSE		0.207				not_monophyletic
ZNF442	0.974	0.943	0.451	0.0273	-0.0297	-0.00406	-0.00428	1.06	0.873	0.957	1.91	2.17	0.6	1.56	51	0.247	0.000307	1.31	1.23	0.00695	0.139	0.994	within_expectation	FALSE	FALSE		0.556				not_monophyletic		FALSE		0.18				not_monophyletic
ZNF443	0.978	0.909	0.674	0.0403	0.0239	-0.0131	0.023	1.03	0.0186	87.5	86.7	77	18.6	33.6	39	0.24	0.000301	1.31	1.18	0.0568	0.555	0.994	within_expectation	FALSE	TRUE	0.38	0.344	-0.0071	-0.347	0.984	within_expectation	FALSE	FALSE		0.252				not_monophyletic
ZNF444	1	0.975	0.686	0.105	0.0784	-0.0297	2.28e-06	0.997	0.836	137	124	168	37.6	67.9	41	0.256	0.000274	1.14	1.12	-0.0625	-0.863	0.994	within_expectation	FALSE	FALSE		0.417				not_monophyletic		FALSE		0.322				not_monophyletic
ZNF445	0.996	0.979	0.838	0.177	0.0616	0.137	0.119	0.445	0.334	305	301	263	68	79	48	0.282	0.000365	0.945	0.798	0.00783	0.118	0.995	within_expectation	FALSE	TRUE	0.367	0.327	-0.00127	-0.0859	0.984	within_expectation	FALSE	TRUE	0.176	0.13	-0.0117	-0.383	0.992	within_expectation	FALSE
ZNF446	0.978	0.938	0.543	0.0398	0.0281	0.0515	0.0342	0.516	0.148	72.1	115	82.9	21.7	37.7	38	0.248	0.000274	1.04	0.988	-0.0587	-0.633	0.994	within_expectation	FALSE	FALSE		0.441				not_monophyletic		FALSE		0.0725				not_monophyletic
ZNF449	0.998	0.992	0.95	0.0306	0.00246	-0.0194	-0.00783	0.706	0.335	55.3	49.3	45.4	12.8	22.1	50	0.255	0.000277	1.1	1.07	-0.0629	-1.1	0.994	within_expectation	FALSE	FALSE		0.337				not_monophyletic		FALSE		0.136				not_monophyletic
ZNF45	0.994	0.969	0.776	0.0391	-0.000913	-0.0276	-0.00215	0.627	0.031	38.1	30.9	30.2	10.3	17.6	45	0.242	0.000253	0.856	0.859	-0.133	-1.73	0.921	within_expectation	FALSE	FALSE		0.339				not_monophyletic		FALSE		0.135				not_monophyletic
ZNF460	0.998	0.975	0.503	0.0644	0.0327	0.0186	0.034	0.284	0.0184	40.1	58.5	40.3	17.1	28.7	34	0.256	0.000357	1.56	1.5	0.0351	0.659	0.994	within_expectation	FALSE	FALSE		0.511				not_monophyletic		FALSE		0.244				not_monophyletic
ZNF461	0.995	0.979	0.83	0.041	0.0205	0.131	0.00501	2.28	0.582	15.9	19	22.4	4.66	7.6	53	0.27	0.000341	1.13	1.13	-0.0891	-1.25	0.994	within_expectation	FALSE	FALSE		0.461				not_monophyletic		FALSE		0.151				not_monophyletic
ZNF462	0.997	0.993	0.936	0.848	0.123	0.379	0.0833	0.304	0.0466	114	86.5	119	22.3	35.9	46	0.397	0.00099	0.563	0.391	-0.036	-1.05	0.994	within_expectation	FALSE	FALSE		0.185				not_monophyletic		TRUE	0.124	0.0381	0.0273	1.07	0.992	within_expectation	FALSE
ZNF467	0.985	0.961	0.781	0.016	0.0256	-0.0104	-0.0351	2.52	3.44	156	166	138	46.6	74.2	52	0.232	0.000243	1.03	0.926	-0.0142	-0.232	0.994	within_expectation	FALSE	FALSE		0.338				not_monophyletic		TRUE	0.138	0.11	-0.0293	-1.44	0.992	within_expectation	FALSE
ZNF468	0.969	0.925	0.129	0.0335	-0.0051	-0.00148	-0.0282	0.0937	0.563	67.4	79.2	85.6	23.3	31.7	48	0.246	0.000304	1.19	1.17	-0.0534	-0.727	0.994	within_expectation	FALSE	FALSE		0.445				not_monophyletic		FALSE		0.226				not_monophyletic
ZNF470	0.997	0.972	0.708	0.0459	0.0384	0.0109	0.00178	0.549	0.782	0	0	0	0	0	47	0.241	0.000282	1.53	1.57	-0.0468	-0.686	0.994	within_expectation	FALSE	FALSE		0.506				not_monophyletic		FALSE		0.442				not_monophyletic
ZNF471	0.995	0.981	0.897	0.033	0.0335	-0.0137	0.0625	2	0.745	1.89	2.31	2.43	1.5	1.69	45	0.244	0.000424	1.18	1.07	0.0244	0.412	0.994	within_expectation	FALSE	FALSE		0.445				not_monophyletic		TRUE	0.229	0.201	-0.0287	-1.05	0.992	within_expectation	FALSE
ZNF48	0.992	0.987	0.942	0.2	0.127	0.0973	0.0617	0.145	0.3	288	270	329	59.8	155	41	0.248	0.000306	1.16	1.13	-0.0609	-0.666	0.994	within_expectation	FALSE	FALSE		0.377				not_monophyletic		FALSE		0.205				not_monophyletic
ZNF480	0.996	0.968	0.317	0.211	-0.12	0.0243	-0.0353	0.691	0.405	149	151	136	23.9	74.6	56	0.25	0.000295	1.15	1.03	0.0175	0.361	0.994	within_expectation	FALSE	TRUE	0.492	0.436	0.00733	0.474	0.984	within_expectation	FALSE	FALSE		0.261				not_monophyletic
ZNF483	0.997	0.969	0.656	0.451	-0.044	0.228	-0.0454	0.551	0.00366	25.9	28.4	26.3	6.6	15.4	42	0.3	0.000464	1.1	0.996	0.000749	0.0105	0.995	within_expectation	FALSE	FALSE		0.423				not_monophyletic		TRUE	0.26	0.207	-0.00428	-0.1	0.993	within_expectation	FALSE
ZNF484	0.992	0.959	0.66	0.0456	0.0422	-0.00517	0.000246	0.957	0.87	14.5	14.6	16.3	4.92	9.55	41	0.244	0.000313	1.31	1.28	-0.0289	-0.281	0.994	within_expectation	FALSE	FALSE		0.457				not_monophyletic		FALSE		0.165				not_monophyletic
ZNF486	0.978	0.887	0.0483	0.065	0.00414	0.0184	0.00269	0.2	0.0228						41	0.238	0.000302	1.16	1.24	-0.146	-1.92	0.822	within_expectation	FALSE	FALSE		0.442				not_monophyletic		FALSE		0.206				not_monophyletic
ZNF487	0.971	0.887	0.148	0.0279	0.0351	-0.0164	-0.0301	2.73	1.83	164	168	205	43.9	65.2	59	0.223	0.000284	1.41	1.42	-0.0457	-1.1	0.994	within_expectation	FALSE	FALSE		0.424				not_monophyletic		FALSE		0.314				not_monophyletic
ZNF490	0.996	0.97	0.789	0.0373	0.0138	-0.0136	-0.00131	0.734	0.403	172	172	168	33.7	59.6	41	0.249	0.000359	1.39	1.18	0.139	2.12	0.822	diverged	FALSE	FALSE		0.374				not_monophyletic		FALSE		0.27				not_monophyletic
ZNF493	0.833	0.914	0.128	0.125	-0.0404	-0.0227	-0.117	0.174	0.503	206	190	218	38.1	79	43	0.259	0.000277	0.949	0.84	-0.0231	-0.39	0.994	within_expectation	FALSE	FALSE		0.287				not_monophyletic		TRUE	0.185	0.15	-0.0221	-0.563	0.992	within_expectation	FALSE
ZNF497	0.986	0.93	0.0184	0.014	0.00618	0.000966	0	0.29	0.608	7.1	9.48	11.2	2.93	6.77	49	0.243	0.00032	1.42	1.38	-0.00168	-0.0249	0.995	within_expectation	FALSE	FALSE		0.502				not_monophyletic		TRUE	0.255	0.215	-0.0171	-0.651	0.992	within_expectation	FALSE
ZNF500	0.979	0.946	0.56	0.0203	0.002	0.0144	-0.0101	0.501	0.606	34.4	29.2	53.1	12.5	23.8	37	0.255	0.000278	1.35	1.33	-0.029	-0.259	0.994	within_expectation	FALSE	FALSE		0.474				not_monophyletic		FALSE		0.308				not_monophyletic
ZNF501	0.985	0.967	0.902	0.0364	-0.0226	-0.0125	-0.0258	0.321	0.0746	12.5	17.1	15.1	4.2	8.93	43	0.24	0.000309	1.33	1.18	0.0732	1.17	0.994	within_expectation	FALSE	FALSE		0.436				not_monophyletic		TRUE	0.238	0.168	0.0128	0.241	0.992	within_expectation	FALSE
ZNF502	0.987	0.967	0.874	0.0299	0.00595	0.00199	-0.0289	0.159	0.983	15.1	11.7	17	5.83	6.5	42	0.253	0.000335	1.15	0.976	0.0665	0.874	0.994	within_expectation	FALSE	FALSE		0.377				not_monophyletic		FALSE		0.255				not_monophyletic
ZNF506	0.991	0.962	0.0931	0.171	0.105	0.0455	-0.0624	0.435	0.935	27.8	32.6	50.9	9.72	21.3	38	0.238	0.00029	1.17	1.09	-0.0113	-0.137	0.994	within_expectation	FALSE	FALSE		0.332				not_monophyletic		FALSE		0.226				not_monophyletic
ZNF507	0.994	0.972	0.762	0.18	-0.0208	0.0463	-0.0418	0.424	0.106	169	195	260	35.8	93.8	44	0.287	0.000389	1.3	1.12	0.102	1.58	0.982	within_expectation	FALSE	FALSE		0.373				not_monophyletic		TRUE	0.205	0.149	-0.000829	-0.0278	0.994	within_expectation	FALSE
ZNF510	0.978	0.94	0.53	0.0595	-0.0276	0.0117	0.0137	0.588	0.662	33.7	29.7	33.6	6.07	17.2	47	0.239	0.000266	1.21	1.24	-0.0956	-1.28	0.994	within_expectation	FALSE	FALSE		0.449				not_monophyletic		FALSE		0.149				not_monophyletic
ZNF513	0.994	0.994	0.991	0.066	0.0361	0.0031	-0.0612	0.478	1.45	82.5	88.3	98.7	30.1	32.4	50	0.262	0.000304	1.4	1.35	-0.00364	-0.0531	0.995	within_expectation	FALSE	FALSE		0.545				not_monophyletic		FALSE		0.321				not_monophyletic
ZNF514	0.988	0.955	0.713	0.0373	-0.0263	0.0576	-0.0174	1.77	0.229	12.3	13	15.6	5.01	9.23	44	0.234	0.000297	0.944	0.799	0.006	0.0719	0.995	within_expectation	FALSE	TRUE	0.409	0.353	0.0137	0.748	0.935	within_expectation	FALSE	TRUE	0.131	0.0869	-0.014	-0.516	0.992	within_expectation	FALSE
ZNF516	0.986	0.975	0.637	0.21	0.296	0.262	0.273	0.168	0.117	286	341	315	60.8	73.1	50	0.433	0.000899	0.663	0.484	-0.0132	-0.426	0.994	within_expectation	FALSE	FALSE		0.238				not_monophyletic		TRUE	0.112	0.0575	-0.00365	-0.141	0.992	within_expectation	FALSE
ZNF518B	0.982	0.959	0.742	0.289	0.25	0.114	0.289	0.548	0.123	158	170	171	36.9	51	58	0.386	0.000652	0.875	0.739	-0.0129	-0.285	0.994	within_expectation	FALSE	FALSE		0.328				not_monophyletic		FALSE		0.139				not_monophyletic
ZNF521	0.998	0.998	0.974	0.386	0.199	0.593	0.311	0.841	0.361	0	0	0	0	0	46	0.548	0.00201	0.638	0.426	0.01	0.271	0.994	within_expectation	FALSE	FALSE		0.178				not_monophyletic		TRUE	0.141	0.036	0.0471	1.83	0.849	within_expectation	FALSE
ZNF524	0.989	0.973	0.972	0.0194	-0.00928	-0.0145	-0.0112	0.23	0.112	40.9	37.7	40.1	12.5	17.1	39	0.252	0.000357	1.05	0.954	-0.0159	-0.178	0.994	within_expectation	FALSE	FALSE		0.365				not_monophyletic		FALSE		0.0994				not_monophyletic
ZNF525	0.965	0.8	0.0792	0.106	-0.0531	-0.0116	0.0227	0.52	0.757	29.7	39.3	53.9	8.82	20	39	0.285	0.000402	1.11	1.09	-0.0727	-0.773	0.994	within_expectation	FALSE	FALSE		0.336				not_monophyletic		FALSE		0.324				not_monophyletic
ZNF526	0.996	0.987	0.823	0.0321	-0.0305	-0.024	-0.0127	0.208	0.505	115	109	131	26	52	47	0.265	0.000282	1.35	1.17	0.0983	2.19	0.822	diverged	FALSE	FALSE		0.536				not_monophyletic		TRUE	0.15	0.118	-0.0252	-0.926	0.992	within_expectation	FALSE
ZNF528	0.989	0.941	0.136	0.0977	-0.0109	-0.044	0.0322	0.79	0.345	7.13	10.6	12	2.16	6.6	51	0.262	0.000262	1.52	1.43	0.0593	1.11	0.994	within_expectation	FALSE	FALSE		0.526				not_monophyletic		FALSE		0.256				not_monophyletic
ZNF529	0.991	0.957	0.729	0.102	0.0447	-0.00064	-0.0315	0.445	0.751	45.1	33.5	49.2	8.41	18.7	33	0.252	0.000399	1.46	1.51	-0.0718	-0.865	0.994	within_expectation	FALSE	FALSE		0.612				not_monophyletic		FALSE		0.267				not_monophyletic
ZNF530	0.982	0.943	0.117	0.0442	-0.0122	-0.0137	-0.00203	0.0345	0.235	20.9	20.5	19.1	8.17	11.2	41	0.24	0.000286	1.22	1.04	0.0749	0.915	0.994	within_expectation	FALSE	TRUE	0.517	0.454	0.0129	0.84	0.935	within_expectation	FALSE	TRUE	0.259	0.176	0.0259	0.774	0.992	within_expectation	FALSE
ZNF543	0.975	0.933	0.396	0.0313	0.000299	-0.000893	0.0136	0.0343	0.527	63	62.1	89.7	18.1	37.9	47	0.234	0.000298	1.33	1.33	-0.0558	-0.753	0.994	within_expectation	FALSE	FALSE		0.501				not_monophyletic		FALSE		0.285				not_monophyletic
ZNF544	0.98	0.913	0.311	0.265	-0.049	-0.199	-0.0678	0.504	0.0864	16.2	15.7	16.8	3.99	12.2	44	0.262	0.000413	0.915	0.725	0.0382	0.465	0.994	within_expectation	FALSE	FALSE		0.403				not_monophyletic		TRUE	0.167	0.11	-0.000982	-0.0291	0.994	within_expectation	FALSE
ZNF546	0.989	0.963	0.637	0.025	0.0348	0.0469	0.0172	0.422	0.784	13.4	13.9	13.2	4.21	8.99	52	0.25	0.000263	1.15	1.08	-0.0162	-0.241	0.994	within_expectation	FALSE	FALSE		0.462				not_monophyletic		FALSE		0.101				not_monophyletic
ZNF547	0.99	0.963	0.615	0.0169	-0.00132	0.00592	0.00323	0.385	0.324	19.3	19.5	17.8	4.36	8.75	48	0.251	0.000338	1.32	1.33	-0.0578	-0.776	0.994	within_expectation	FALSE	FALSE		0.491				not_monophyletic		FALSE		0.298				not_monophyletic
ZNF548	0.991	0.963	0.69	0.0387	0.000437	0.0211	0.0168	0.57	0.423	62.1	56.2	60.5	13	25.6	49	0.251	0.000279	1.25	1.12	0.0432	0.645	0.994	within_expectation	FALSE	FALSE		0.292				not_monophyletic		FALSE		0.304				not_monophyletic
ZNF549	0.984	0.966	0.712	0.0403	0.0161	-0.0164	0.0169	0.966	0.0159	164	197	296	35.4	82.6	43	0.242	0.000306	1.12	1.11	-0.0742	-0.87	0.994	within_expectation	FALSE	FALSE		0.366				not_monophyletic		FALSE		0.258				not_monophyletic
ZNF550	0.997	0.963	0.769	0.0215	-0.0464	0.0385	0.0165	3.2	3.54	26.5	30	26.7	6.99	9.64	46	0.267	0.00032	1.15	1.09	-0.0286	-0.458	0.994	within_expectation	FALSE	FALSE		0.332				not_monophyletic		FALSE		0.187				not_monophyletic
ZNF551	0.991	0.958	0.611	0.0725	0.00774	0.0678	-0.00596	0.828	0.18	276	234	284	62.6	97.8	49	0.25	0.000288	1.05	0.936	-0.00673	-0.111	0.995	within_expectation	FALSE	FALSE		0.334				not_monophyletic		TRUE	0.226	0.166	0.00372	0.107	0.993	within_expectation	FALSE
ZNF552	0.98	0.907	0.146	0.0416	-0.0133	0.00543	-0.0759	0.519	1.32	69	50.8	52.1	9.87	24.9	43	0.255	0.000293	0.914	0.749	0.0178	0.274	0.994	within_expectation	FALSE	TRUE	0.468	0.362	0.0624	3.22	0.0877	diverged	TRUE	TRUE	0.139	0.102	-0.02	-0.825	0.992	within_expectation	FALSE
ZNF554	0.987	0.918	0.245	0.0196	0.0133	0.00691	0.0136	0.279	0.0263	76.8	102	77.4	16.5	46.1	54	0.236	0.000288	1.35	1.19	0.0896	1.63	0.977	within_expectation	FALSE	FALSE		0.387				not_monophyletic		TRUE	0.234	0.178	-0.000689	-0.0234	0.994	within_expectation	FALSE
ZNF555	0.99	0.967	0.579	0.0519	0.0123	0.0254	0.000568	0.362	0.201	5.59	5.11	5.59	2.01	4.48	44	0.264	0.000288	1.06	0.89	0.0511	0.73	0.994	within_expectation	FALSE	TRUE	0.346	0.302	0.00528	0.346	0.984	within_expectation	FALSE	FALSE		0.101				not_monophyletic
ZNF557	0.981	0.873	0.309	0.0615	0.0363	0.00479	0.0552	0.596	0.278	56.2	50.8	71.1	18.7	28.1	43	0.268	0.000288	1.49	1.36	0.0862	1.25	0.994	within_expectation	FALSE	FALSE		0.417				not_monophyletic		FALSE		0.287				not_monophyletic
ZNF559	0.977	0.946	0.296	0.0987	0.0229	-0.0659	-0.0389	1.29	0.499	51.8	53.4	64.3	17.3	31.8	51	0.241	0.000339	1.43	1.39	-0.00115	-0.0163	0.995	within_expectation	FALSE	FALSE		0.583				not_monophyletic		FALSE		0.22				not_monophyletic
ZNF560	0.978	0.932	0.577	0.0249	-0.00445	-0.0584	-0.0648	3.68	2.46	201	205	217	55.1	66.6	51	0.242	0.000266	1.27	1.2	-0.00109	-0.0157	0.995	within_expectation	FALSE	FALSE		0.416				not_monophyletic		FALSE		0.192				not_monophyletic
ZNF561	0.984	0.953	0.481	0.149	0.0398	-0.00135	-0.0842	0.258	0.959	31.1	29.8	41.8	9.52	15.8	53	0.251	0.000282	1.46	1.5	-0.066	-1.37	0.994	within_expectation	FALSE	FALSE		0.571				not_monophyletic		FALSE		0.215				not_monophyletic
ZNF562	0.993	0.953	0.604	0.161	-0.0575	-0.00418	0.0331	0.371	0.568	95.3	78.3	104	34.6	45.3	40	0.276	0.00041	1.07	0.967	-0.011	-0.229	0.994	within_expectation	FALSE	FALSE		0.472				not_monophyletic		FALSE		0.165				not_monophyletic
ZNF564	0.996	0.989	0.66	0.0525	0.0277	0.0469	-0.0113	0.366	0.754	3.29	3.72	4.08	2.86	5.63	56	0.244	0.000287	1.6	1.67				removed		FALSE		0.629				not_monophyletic		FALSE		0.293				not_monophyletic
ZNF565	0.994	0.982	0.793	0.0168	0.0581	-0.0229	0.0496	5.77	0.463	13.6	16.7	17.4	4.19	12.7	48	0.238	0.000312	1.32	1.11	0.115	0.98	0.994	within_expectation	FALSE	FALSE		0.428				not_monophyletic		TRUE	0.292	0.191	0.0446	0.891	0.992	within_expectation	FALSE
ZNF566	0.986	0.976	0.585	0.111	-0.0156	0.0818	0.0705	1.06	0.674	52.4	50.4	49.6	17.5	21.3	42	0.288	0.000337	1.31	1.19	0.0451	0.512	0.994	within_expectation	FALSE	FALSE		0.407				not_monophyletic		TRUE	0.254	0.16	0.0374	1.02	0.992	within_expectation	FALSE
ZNF567	0.994	0.985	0.875	0.107	0.0688	-0.0422	-0.0681	0.977	1.41	13.6	9.82	14	4.84	9.12	41	0.258	0.000358	1.03	0.989	-0.0625	-0.86	0.994	within_expectation	FALSE	FALSE		0.392				not_monophyletic		FALSE		0.128				not_monophyletic
ZNF568	0.994	0.98	0.886	0.0804	0.0325	-0.0787	0.0471	1.4	0.237	5.62	5.24	6.26	2.19	5.82	40	0.273	0.000249	1.35	1.21	0.0702	0.89	0.994	within_expectation	FALSE	FALSE		0.527				not_monophyletic		TRUE	0.237	0.146	0.0342	0.661	0.992	within_expectation	FALSE
ZNF57	0.977	0.914	0.112	0.0166	-0.0162	-0.0365	0.00231	0.837	1.04	22.5	24.3	29.5	6.47	9.35	36	0.23	0.000277	1.32	1.36	-0.0881	-0.962	0.994	within_expectation	FALSE	FALSE		0.478				not_monophyletic		TRUE	0.29	0.239	-0.00532	-0.143	0.992	within_expectation	FALSE
ZNF570	0.997	0.985	0.892	0.0419	-0.0462	0.0304	0.0376	2.07	1.87	38.1	38.2	44	16.3	18.4	49	0.24	0.00029	1.44	1.39	0.0163	0.24	0.994	within_expectation	FALSE	FALSE		0.48				not_monophyletic		FALSE		0.305				not_monophyletic
ZNF571	0.985	0.967	0.604	0.0245	0.0476	0.0551	-0.0149	0.246	3.17	76.2	69.6	68	11.4	18.2	43	0.259	0.000349	1.42	1.42	-0.0385	-0.432	0.994	within_expectation	FALSE	FALSE		0.574				not_monophyletic		FALSE		0.213				not_monophyletic
ZNF572	0.979	0.968	0.826	0.0159	-0.00478	0.013	0.00134	1.28	0.483	118	89.5	95.1	33.3	45	45	0.241	0.000238	1.34	1.21	0.0617	0.739	0.994	within_expectation	FALSE	FALSE		0.408				not_monophyletic		FALSE		0.219				not_monophyletic
ZNF573	0.991	0.959	0.631	0.0188	0.00702	-0.0163	0.0186	1.28	0.49	18.5	16.8	24.2	6.73	10.5	50	0.259	0.000335	1.31	1.25	-0.00838	-0.168	0.994	within_expectation	FALSE	FALSE		0.504				not_monophyletic		FALSE		0.262				not_monophyletic
ZNF574	0.996	0.983	0.899	0.108	0.0865	0.0318	-0.0727	0.548	1.33	144	116	132	28.5	42.3	38	0.257	0.000307	1.04	1.17	-0.213	-1.95	0.822	within_expectation	FALSE	FALSE		0.468				not_monophyletic		FALSE		0.284				not_monophyletic
ZNF577	0.979	0.927	0.522	0.0726	-0.00308	-0.0378	0.0699	0.505	0.929	67.7	60.6	73.2	12.3	32.9	35	0.256	0.000526	1.05	1.02	-0.0712	-0.695	0.994	within_expectation	FALSE	FALSE		0.351				not_monophyletic		FALSE		0.238				not_monophyletic
ZNF580	1	0.994	0.999	0.173	0.0459	-0.103	0.105	0.79	0.329	22.7	24	21.3	8.91	9.45	46	0.265	0.000303	1.55	1.53	0.00475	0.0823	0.995	within_expectation	FALSE	FALSE		0.611				not_monophyletic		FALSE		0.314				not_monophyletic
ZNF581	1	0.99	0.924	0.232	-0.0898	-0.0762	-0.169	0.0648	0.35	220	224	178	30	94.7	39	0.261	0.000434	0.934	0.773	0.0175	0.275	0.994	within_expectation	FALSE	FALSE		0.314				not_monophyletic		FALSE		0.184				not_monophyletic
ZNF582	0.992	0.965	0.799	0.035	-0.0481	0.00587	-0.00312	1.53	1.48	18.3	19.9	20.9	6.33	9.87	50	0.24	0.000269	1.13	1.01	0.0231	0.345	0.994	within_expectation	FALSE	FALSE		0.383				not_monophyletic		TRUE	0.192	0.135	6.41e-05	0.00221	0.998	within_expectation	FALSE
ZNF583	0.996	0.984	0.87	0.0447	0.0116	0.0511	0.0621	0.943	1.15	1.94	2.2	1.56	0.671	1.72	45	0.25	0.000329	1.26	1.08	0.0944	1.83	0.896	within_expectation	FALSE	FALSE		0.385				not_monophyletic		TRUE	0.272	0.198	0.017	0.435	0.992	within_expectation	FALSE
ZNF584	0.998	0.929	0.493	0.0226	0.00129	-0.00404	0.00932	0.212	0.425	51.3	54.1	63.7	22.6	23.6	50	0.236	0.000223	1.19	1.09	0.0122	0.228	0.994	within_expectation	FALSE	FALSE		0.502				not_monophyletic		TRUE	0.202	0.132	0.0128	0.524	0.992	within_expectation	FALSE
ZNF585A	0.992	0.983	0.546	0.171	-0.0492	-0.045	-0.181	0.0286	0.659	86.3	76.7	128	14	56.1	43	0.282	0.000405	1	0.979	-0.0876	-0.964	0.994	within_expectation	FALSE	FALSE		0.306				not_monophyletic		FALSE		0.124				not_monophyletic
ZNF585B	0.986	0.965	0.573	0.0494	-0.0243	-0.0501	0.0219	0.475	0.969	53.3	57	63.6	20.1	17.9	41	0.266	0.00035	1.59	1.7				removed		FALSE		0.511				not_monophyletic		FALSE		0.295				not_monophyletic
ZNF586	0.998	0.955	0.267	0.0551	0.038	-0.0368	0.00217	1.31	0.553	17.1	21.9	25.8	4.68	12.5	33	0.251	0.000443	1.23	1.09	0.0467	0.512	0.994	within_expectation	FALSE	FALSE		0.388				not_monophyletic		FALSE		0.147				not_monophyletic
ZNF587	0.967	0.892	0.0873	0.157	0.0487	0.175	0.0152	0.648	0.228	23.8	25	35	8.61	11.2	46	0.255	0.000321	0.909	0.728	0.0297	0.454	0.994	within_expectation	FALSE	FALSE		0.189				not_monophyletic		TRUE	0.136	0.0947	-0.0168	-0.754	0.992	within_expectation	FALSE
ZNF592	0.998	0.776	0.895	0.115	-0.0143	0.041	0.0141	0.513	0.246	115	125	162	58.2	79.7	55	0.247	0.000237	1.24	1.17	-0.00807	-0.131	0.994	within_expectation	FALSE	FALSE		0.488				not_monophyletic		TRUE	0.229	0.11	0.0614	2.59	0.348	diverged	FALSE
ZNF595	0.989	0.955	0.55	0.0596	-0.031	-0.0418	-0.0491	0.175	0.323	0.495	0.016	0	0.141	0.653	55	0.254	0.0003	1.24	1.12	0.0359	0.768	0.994	within_expectation	FALSE	FALSE		0.522				not_monophyletic		FALSE		0.219				not_monophyletic
ZNF596	0.98	0.94	0.209	0.0193	0.00143	0.0242	0.0174	1.06	1.12	41.1	45.7	46.9	13.3	25	50	0.24	0.000246	1.61	1.46	0.123	2.76	0.596	diverged	FALSE	FALSE		0.592				not_monophyletic		FALSE		0.191				not_monophyletic
ZNF597	0.983	0.939	0.586	0.0186	-0.0133	-0.0254	0.00341	0.663	0.802	194	222	193	23.5	50.8	44	0.25	0.000273	1.47	1.35	0.075	1.38	0.994	within_expectation	FALSE	FALSE		0.529				not_monophyletic		TRUE	0.216	0.135	0.0239	0.677	0.992	within_expectation	FALSE
ZNF599	0.995	0.961	0.834	0.0276	-0.0356	0.0146	-0.00604	1.43	0.881	0	0	0	0.0232	0.327	36	0.236	0.000317	1.28	1.18	0.0186	0.201	0.994	within_expectation	FALSE	FALSE		0.332				not_monophyletic		FALSE		0.24				not_monophyletic
ZNF605	0.982	0.962	0.643	0.121	-0.0266	0.0182	0.0148	0.407	0.322	6.75	8	10.1	2.4	5.5	43	0.274	0.00033	1.16	1.11	-0.0417	-0.528	0.994	within_expectation	FALSE	FALSE		0.504				not_monophyletic		TRUE	0.261	0.158	0.046	1.18	0.992	within_expectation	FALSE
ZNF606	0.999	0.989	0.948	0.127	0.016	0.131	0.0876	0.969	0.585	16.6	17.6	19.4	4.65	6.91	46	0.271	0.000339	0.932	0.829	-0.0312	-0.444	0.994	within_expectation	FALSE	FALSE		0.364				not_monophyletic		TRUE	0.149	0.105	-0.0135	-0.384	0.992	within_expectation	FALSE
ZNF607	0.99	0.965	0.508	0.0485	-0.0371	0.0437	-0.000899	1.53	0.678	74.8	78.1	71.7	10.8	42.3	51	0.223	0.000212	1.32	1.22	0.0273	0.269	0.994	within_expectation	FALSE	FALSE		0.487				not_monophyletic		TRUE	0.256	0.185	0.0137	0.44	0.992	within_expectation	FALSE
ZNF610	0.98	0.939	0.237	0.0212	0.031	-0.000233	0.0179	1.52	0.601	48	48.9	33	12.5	25	39	0.269	0.000345	1.65	1.7				removed		FALSE		0.577				not_monophyletic		FALSE		0.348				not_monophyletic
ZNF611	0.963	0.882	0.0799	0.0661	0.00849	0.0101	0.00649	0.017	0.0496	151	167	165	38.7	58.4	48	0.242	0.00027	0.973	0.795	0.0376	0.604	0.994	within_expectation	FALSE	FALSE		0.281				not_monophyletic		TRUE	0.154	0.1	-0.00344	-0.137	0.992	within_expectation	FALSE
ZNF613	0.985	0.963	0.524	0.0442	-0.0469	0.00929	-0.0326	1.34	0.288	6.02	5.7	12.9	4.78	12	58	0.256	0.000267	1.24	1.15	0.012	0.175	0.994	within_expectation	FALSE	FALSE		0.509				not_monophyletic		FALSE		0.142				not_monophyletic
ZNF614	0.986	0.966	0.682	0.0827	-0.0819	-0.0492	-0.0329	0.457	0.492	51.4	55	44.9	13.6	23.8	45	0.262	0.000297	1.04	0.888	0.0245	0.377	0.994	within_expectation	FALSE	TRUE	0.421	0.376	0.000385	0.0205	0.984	within_expectation	FALSE	FALSE		0.216				not_monophyletic
ZNF615	0.987	0.964	0.71	0.0354	-0.0194	0.0215	0.0288	1.07	1.37	6.91	5.28	9.43	1.88	5.98	47	0.241	0.000314	1.47	1.54	-0.081	-1.46	0.994	within_expectation	FALSE	FALSE		0.465				not_monophyletic		FALSE		0.279				not_monophyletic
ZNF616	0.986	0.971	0.655	0.0736	0.0371	-0.0268	0.00848	0.671	0.421	44.3	43	54	9.71	22.1	31	0.239	0.000429	0.878	0.833	-0.0889	-0.815	0.994	within_expectation	FALSE	FALSE		0.261				not_monophyletic		FALSE		0.224				not_monophyletic
ZNF619	0.976	0.92	0.273	0.0215	-0.0093	-0.0184	-0.00992	0.535	0.0262	28.4	25	28.5	5.58	10.3	40	0.244	0.000276	1.51	1.66				removed		FALSE		0.615				not_monophyletic		FALSE		0.38				not_monophyletic
ZNF620	0.988	0.964	0.618	0.0773	0.0457	-0.0107	0.000896	1.01	0.478	24.4	25	28.2	10.8	17.1	44	0.253	0.0003	1.19	1.09	0.00594	0.0723	0.995	within_expectation	FALSE	FALSE		0.439				not_monophyletic		TRUE	0.24	0.114	0.0686	1.92	0.839	within_expectation	FALSE
ZNF621	0.993	0.973	0.855	0.0784	-0.0175	-0.0094	0.015	0.0953	0.346	63.3	63.6	70.7	18.9	32.5	54	0.263	0.000338	1.32	1.28	-0.0157	-0.277	0.994	within_expectation	FALSE	FALSE		0.485				not_monophyletic		FALSE		0.22				not_monophyletic
ZNF623	0.991	0.964	0.765	0.121	0.0394	-0.0346	0.0219	0.589	0.157	0.693	1.91	0.175	0.655	2.68	45	0.247	0.000238	1.17	1.14	-0.0524	-0.672	0.994	within_expectation	FALSE	FALSE		0.341				not_monophyletic		FALSE		0.237				not_monophyletic
ZNF624	0.995	0.94	0.866	0.0326	0.037	-0.00704	0.0486	2.1	0.278	88.5	84	100	25	58.6	46	0.246	0.000212	1.25	1.25	-0.0654	-1.13	0.994	within_expectation	FALSE	FALSE		0.45				not_monophyletic		FALSE		0.291				not_monophyletic
ZNF629	0.992	0.975	0.837	0.114	-0.0544	0.0223	0.0457	0.664	0.908	6.11	11.8	13.8	5.27	11.4	43	0.244	0.000312	1.2	1.21	-0.0796	-0.812	0.994	within_expectation	FALSE	FALSE		0.445				not_monophyletic		FALSE		0.304				not_monophyletic
ZNF639	0.996	0.998	0.97	0.23	0.0163	-0.0473	-0.0735	0.271	0.4	121	152	129	34.1	56.5	47	0.246	0.00025	1.35	1.26	0.0277	0.322	0.994	within_expectation	FALSE	FALSE		0.406				not_monophyletic		TRUE	0.275	0.237	-0.0187	-0.521	0.992	within_expectation	FALSE
ZNF641	0.993	0.975	0.986	0.0481	0.0286	0.0382	0.0792	0.18	1.38	133	141	147	35.7	47.6	49	0.264	0.000341	1.34	1.4	-0.0992	-1.52	0.986	within_expectation	FALSE	FALSE		0.554				not_monophyletic		FALSE		0.182				not_monophyletic
ZNF644	0.996	0.986	0.965	0.721	-0.0891	0.197	-0.0502	0.404	0.0525	226	276	301	54.3	110	39	0.32	0.000758	1.1	0.961	0.0293	0.387	0.994	within_expectation	FALSE	FALSE		0.319				not_monophyletic		FALSE		0.199				not_monophyletic
ZNF646	0.994	0.961	0.719	0.0512	0.0102	0.0105	-0.0133	0.00681	0.44	193	190	194	20.1	67.2	45	0.259	0.000362	1.26	1.26	-0.0606	-0.741	0.994	within_expectation	FALSE	FALSE		0.447				not_monophyletic		FALSE		0.341				not_monophyletic
ZNF649	0.978	0.897	0.421	0.128	-0.143	-0.0247	0.0105	0.718	1.41	45.7	41.6	56.9	10.3	19.5	44	0.272	0.000311	1.05	1.01	-0.065	-0.82	0.994	within_expectation	FALSE	FALSE		0.402				not_monophyletic		TRUE	0.114	0.0849	-0.0288	-1.12	0.992	within_expectation	FALSE
ZNF654	0.997	0.986	0.969	0.0725	0.00518	0.0627	-0.0478	0.908	0.693	143	191	178	57.8	75.5	45	0.262	0.000402	1.26	1.26	-0.0603	-0.758	0.994	within_expectation	FALSE	FALSE		0.366				not_monophyletic		FALSE		0.198				not_monophyletic
ZNF655	0.992	0.971	0.943	0.221	-0.0381	0.187	0.0787	0.936	0.562	202	180	267	54.8	80.3	39	0.296	0.000425	1.04	0.951	-0.0239	-0.241	0.994	within_expectation	FALSE	FALSE		0.442				not_monophyletic		TRUE	0.285	0.227	0.000968	0.0196	0.994	within_expectation	FALSE
ZNF658	0.975	0.952	0.229	0.0504	0.0164	0.0496	-0.0116	0.751	0.557	62.1	69.3	60.5	16.1	28.2	57	0.242	0.000243	1.07	0.982	-0.0251	-0.351	0.994	within_expectation	FALSE	FALSE		0.342				not_monophyletic		TRUE	0.167	0.127	-0.0174	-0.92	0.992	within_expectation	FALSE
ZNF660	0.991	0.976	0.914	0.107	0.104	0.0603	0.0445	0.371	0.526	16.2	12.4	18	5.75	10.8	39	0.258	0.00039	1.27	1.17	0.0235	0.273	0.994	within_expectation	FALSE	FALSE		0.523				not_monophyletic		FALSE		0.181				not_monophyletic
ZNF662	0.996	0.949	0.674	0.0215	-0.00155	-0.00135	0.00232	0.0517	0.135	50.5	56.4	86.5	11.6	32	48	0.258	0.000324	1.53	1.67				removed		FALSE		0.563				not_monophyletic		FALSE		0.458				not_monophyletic
ZNF664	1	1	0.954	0.6	0.205	0.301	0.357	0.157	0.258	15.4	12.8	15.3	4.61	8.7	56	0.395	0.000761	0.631	0.464	-0.0288	-0.961	0.994	within_expectation	FALSE	FALSE		0.183				not_monophyletic		TRUE	0.148	0.0628	0.0268	1.1	0.992	within_expectation	FALSE
ZNF665	0.978	0.947	0.132	0.0208	0.00805	0.00371	-0.00859	0.177	1.53	0	0	0	0	0	38	0.23	0.000297	1.36	1.33	-0.0225	-0.273	0.994	within_expectation	FALSE	FALSE		0.532				not_monophyletic		FALSE		0.325				not_monophyletic
ZNF667	0.987	0.961	0.687	0.0745	-0.053	-0.0206	-0.027	0.377	0.375	78.3	89.8	109	19.9	44.6	42	0.252	0.000283	1.28	1.11	0.0841	1.05	0.994	within_expectation	FALSE	FALSE		0.383				not_monophyletic		TRUE	0.247	0.167	0.0224	0.388	0.992	within_expectation	FALSE
ZNF668	1	0.981	0.868	0.0933	-0.0428	-0.0144	-0.116	0.35	0.682	59.9	74.9	81	16.3	41.7	36	0.239	0.000307	1.31	1.2	0.0369	0.387	0.994	within_expectation	FALSE	FALSE		0.42				not_monophyletic		FALSE		0.188				not_monophyletic
ZNF669	0.966	0.93	0.351	0.0385	-0.00316	0.0221	-0.015	0.624	0.339	43.6	44.6	63.1	12.6	29.9	59	0.242	0.000217	1.15	1.03	0.0181	0.325	0.994	within_expectation	FALSE	FALSE		0.367				not_monophyletic		TRUE	0.192	0.165	-0.0306	-1.12	0.992	within_expectation	FALSE
ZNF670	0.987	0.982	0.368	0.0809	-0.0424	0.0287	0.0176	0.757	0.778	86.6	89.5	92.6	22.8	26.8	45	0.237	0.000306	1.38	1.25	0.0702	0.949	0.994	within_expectation	FALSE	FALSE		0.501				not_monophyletic		TRUE	0.281	0.169	0.0551	1.57	0.992	within_expectation	FALSE
ZNF671	0.991	0.942	0.644	0.0349	0.0183	-0.0171	-0.0471	0.891	2.1	132	138	149	32.8	58.4	48	0.245	0.000272	1.23	1.15	-0.000255	-0.0037	0.997	within_expectation	FALSE	FALSE		0.407				not_monophyletic		FALSE		0.247				not_monophyletic
ZNF672	0.996	0.98	0.527	0.116	-0.0314	0.0397	-0.0363	0.614	0.0428	78.8	80.7	104	19.6	44.8	49	0.251	0.000271	1.3	1.26	-0.0178	-0.301	0.994	within_expectation	FALSE	FALSE		0.378				not_monophyletic		FALSE		0.252				not_monophyletic
ZNF674	0.981	0.943	0.555	0.0279	-0.0156	0.0341	-0.0548	2.12	1.34	123	111	168	33.2	61.8	52	0.246	0.000279	1.06	0.995	-0.0389	-0.539	0.994	within_expectation	FALSE	FALSE		0.388				not_monophyletic		FALSE		0.189				not_monophyletic
ZNF675	0.989	0.958	0.215	0.12	-0.0151	-0.0729	-0.0449	0.616	0.229	11.7	13.6	16.2	4.75	8.37	48	0.26	0.000333	1.11	1.09	-0.0735	-1.15	0.994	within_expectation	FALSE	FALSE		0.409				not_monophyletic		FALSE		0.198				not_monophyletic
ZNF677	0.99	0.959	0.147	0.0851	-0.0876	-0.0974	0.0305	0.087	1.36	26.5	28.2	34.7	9.86	20.5	41	0.275	0.000297	1.38	1.2	0.108	1.48	0.994	within_expectation	FALSE	FALSE		0.364				not_monophyletic		FALSE		0.168				not_monophyletic
ZNF678	0.992	0.962	0.153	0.272	0.139	0.0269	0.0803	0.472	0.193	1.77	2.23	2.82	0.938	1.99	46	0.286	0.000374	1.02	0.821	0.0621	0.971	0.994	within_expectation	FALSE	FALSE		0.382				not_monophyletic		TRUE	0.165	0.0547	0.0526	1.72	0.966	within_expectation	FALSE
ZNF680	0.996	0.979	0.239	0.181	-0.0244	-0.0115	-0.0447	0.0745	0.117	23.8	23.5	31.5	8.9	12.2	50	0.247	0.000318	1.38	1.32	0.0131	0.212	0.994	within_expectation	FALSE	FALSE		0.545				not_monophyletic		FALSE		0.272				not_monophyletic
ZNF681	0.978	0.933	0.105	0.111	0.0339	-0.066	0.00636	0.787	0.275	43.3	48.1	45.2	10.6	22.1	60	0.256	0.000269	1.21	1.05	0.0704	1.29	0.994	within_expectation	FALSE	FALSE		0.372				not_monophyletic		TRUE	0.15	0.1	-0.00825	-0.359	0.992	within_expectation	FALSE
ZNF682	0.99	0.956	0.205	0.118	-0.0731	-0.0252	0.0734	0.402	1.18	70.1	71.3	73	21.8	37.9	49	0.246	0.000266	1.12	1.05	-0.0318	-0.398	0.994	within_expectation	FALSE	FALSE		0.402				not_monophyletic		FALSE		0.215				not_monophyletic
ZNF684	0.984	0.955	0.83	0.037	0.0178	0.0263	-0.0026	0.24	0.534	37.2	33.7	42.9	13	15.8	47	0.251	0.000373	1.19	1.07	0.019	0.286	0.994	within_expectation	FALSE	FALSE		0.448				not_monophyletic		FALSE		0.149				not_monophyletic
ZNF69	0.961	0.912	0.33	0.0396	0.13	-0.000498	0.00316	2.66	2.32	115	125	130	36.2	58	43	0.26	0.000276	0.926	0.879	-0.0789	-1.12	0.994	within_expectation	FALSE	FALSE		0.339				not_monophyletic		TRUE	0.216	0.151	0.0071	0.209	0.992	within_expectation	FALSE
ZNF691	0.99	0.981	0.849	0.062	-0.0705	-0.0148	0.0552	1.03	1.63	56.2	63.2	61	11.7	32.2	34	0.256	0.00037	1.34	1.45	-0.147	-1.96	0.822	within_expectation	FALSE	FALSE		0.598				not_monophyletic		FALSE		0.236				not_monophyletic
ZNF692	0.987	0.979	0.763	0.046	-0.0172	-0.00104	-0.0233	0.353	0.128	86.5	84.7	96.7	21.4	60.6	36	0.237	0.00032	1.53	1.49	0.0192	0.287	0.994	within_expectation	FALSE	FALSE		0.397				not_monophyletic		FALSE		0.538				not_monophyletic
ZNF695	0.971	0.932	0.267	0.133	-0.0474	0.0256	-0.00492	0.564	0.336	37.5	38.8	62.7	10.6	29.9	40	0.272	0.000355	1.36	1.48	-0.144	-2.07	0.822	conserved	FALSE	FALSE		0.573				not_monophyletic		FALSE		0.248				not_monophyletic
ZNF696	0.979	0.952	0.475	0.064	0.00772	-0.014	0.054	0.44	0.631	14.7	22	16.6	6.97	7.73	44	0.248	0.000318	0.989	0.909	-0.0409	-0.664	0.994	within_expectation	FALSE	FALSE		0.368				not_monophyletic		FALSE		0.198				not_monophyletic
ZNF697	0.993	0.982	0.874	0.0791	-0.029	-0.0315	-0.0343	0.045	0.0588	139	152	150	24.1	87.5	38	0.249	0.000324	1.03	0.943	-0.0256	-0.277	0.994	within_expectation	FALSE	FALSE		0.341				not_monophyletic		FALSE		0.138				not_monophyletic
ZNF699	0.994	0.97	0.774	0.0234	-0.0244	-0.0138	0.0091	0.598	1.27	94.1	99.7	109	21.7	21.1	45	0.239	0.000295	1	0.945	-0.0559	-0.644	0.994	within_expectation	FALSE	FALSE		0.359				not_monophyletic		TRUE	0.19	0.139	-0.00626	-0.127	0.992	within_expectation	FALSE
ZNF70	0.991	0.987	0.535	0.0177	0.006	0.0138	0.0159	0.425	0.585	0	0	0	0.02	0.318	43	0.251	0.000341	1.03	1.03	-0.0943	-1.11	0.994	within_expectation	FALSE	FALSE		0.397				not_monophyletic		FALSE		0.214				not_monophyletic
ZNF700	0.985	0.941	0.0793	0.0707	-0.0236	0.0119	-0.00729	0.438	0.268	124	132	133	36.1	51.9	47	0.247	0.00029	1.55	1.61	-0.0621	-1.18	0.994	within_expectation	FALSE	FALSE		0.593				not_monophyletic		TRUE	0.291	0.242	-0.00748	-0.224	0.992	within_expectation	FALSE
ZNF701	0.96	0.871	0.112	0.0751	0.0181	0.00771	-0.0437	0.29	0.633	34.4	39.7	32.8	7.54	17	44	0.269	0.000389	1.06	0.98	-0.0275	-0.265	0.994	within_expectation	FALSE	TRUE	0.345	0.318	-0.0132	-0.718	0.935	within_expectation	FALSE	FALSE		0.211				not_monophyletic
ZNF704	1	0.995	0.967	0.177	0.173	0.218	0.484	0.319	1.69	2.51	3.34	4	0.738	7.2	46	0.429	0.00108	0.832	0.616	0.0455	0.881	0.994	within_expectation	FALSE	FALSE		0.258				not_monophyletic		TRUE	0.102	0.062	-0.0175	-0.989	0.992	within_expectation	FALSE
ZNF708	0.986	0.98	0.114	0.213	-0.00145	0.0697	-0.0623	0.448	0.237	18.8	22.1	21.9	4.78	13.2	50	0.266	0.000261	1.07	1.06	-0.0868	-1.28	0.994	within_expectation	FALSE	FALSE		0.374				not_monophyletic		FALSE		0.264				not_monophyletic
ZNF709	0.998	0.994	0.436	0.0426	0.0203	0.0214	0.0202	0.0281	0.00221	16.7	16.1	20.2	6.24	9.28	53	0.264	0.000308	1.39	1.28	0.046	0.947	0.994	within_expectation	FALSE	TRUE	0.386	0.344	-0.000428	-0.0279	0.984	within_expectation	FALSE	FALSE		0.25				not_monophyletic
ZNF71	0.988	0.965	0.573	0.0742	0.0572	-0.000942	0.0261	0.718	0.387	21.7	29.5	22.6	6	11.5	39	0.286	0.00049	1.1	0.973	0.0132	0.15	0.994	within_expectation	FALSE	FALSE		0.384				not_monophyletic		TRUE	0.164	0.106	0.00123	0.041	0.994	within_expectation	FALSE
ZNF710	0.995	0.985	0.838	0.133	0.0377	0.0725	0.079	0.28	0.301	93.7	92.2	86.9	22.7	36.2	51	0.282	0.000381	0.959	0.847	-0.0184	-0.344	0.994	within_expectation	FALSE	FALSE		0.379				not_monophyletic		TRUE	0.118	0.0899	-0.0299	-1.47	0.992	within_expectation	FALSE
ZNF711	1	0.997	0.995	0.223	0.156	0.0915	0.0974	0.314	0.243	75.5	77.3	72.1	18	51.6	54	0.279	0.000335	0.844	0.704	-0.0158	-0.319	0.994	within_expectation	FALSE	FALSE		0.297				not_monophyletic		TRUE	0.172	0.0751	0.0388	1.62	0.992	within_expectation	FALSE
ZNF713	0.984	0.966	0.628	0.0285	-0.00646	0.0138	0.0662	0.602	3.13	0	0	0	0	0	54	0.24	0.00029	1.43	1.35	0.0381	0.841	0.994	within_expectation	FALSE	FALSE		0.489				not_monophyletic		TRUE	0.193	0.165	-0.0292	-1.24	0.992	within_expectation	FALSE
ZNF714	0.987	0.898	0.144	0.296	-0.0856	0.132	0.0262	0.723	0.381	40.6	26.2	27.2	10.6	15.1	50	0.302	0.000459	1.14	1.02	0.0117	0.222	0.994	within_expectation	FALSE	FALSE		0.52				not_monophyletic		FALSE		0.225				not_monophyletic
ZNF718	0.979	0.909	0.138	0.0991	0.0592	-0.0552	0.0369	1	0.261	140	129	114	35.3	53.6	41	0.26	0.000311	1.05	0.996	-0.0528	-0.598	0.994	within_expectation	FALSE	FALSE		0.472				not_monophyletic		FALSE		0.14				not_monophyletic
ZNF726	0.989	0.958	0.3	0.0571	-0.0255	0.0163	0.0146	0.679	0.768	0.087	0.806	2.53	0.26	2.06	39	0.261	0.000308	1.64	1.63				removed		FALSE		0.622				not_monophyletic		FALSE		0.396				not_monophyletic
ZNF729	0.986	0.897	0.125	0.00997	-0.00209	-0.0797	0.00628	5.34	4.32	125	141	173	39.9	58.9	41	0.251	0.000296	1.25	1.2	-0.0291	-0.284	0.994	within_expectation	FALSE	FALSE		0.43				not_monophyletic		FALSE		0.225				not_monophyletic
ZNF730	0.994	0.851	0.0414	0.0417	0.0441	-0.0175	0.00443	1	0.698	131	168	182	47.2	71.4	47	0.271	0.000326	1.1	0.995	-0.00291	-0.0399	0.995	within_expectation	FALSE	FALSE		0.328				not_monophyletic		FALSE		0.223				not_monophyletic
ZNF736	0.993	0.948	0.112	0.136	-0.00425	-0.0592	-0.0368	0.571	0.259	139	116	121	37.7	72.9	49	0.261	0.000283	1.45	1.33	0.0684	1.3	0.994	within_expectation	FALSE	FALSE		0.513				not_monophyletic		FALSE		0.232				not_monophyletic
ZNF74	1	0.974	0.539	0.126	-0.0225	0.0163	-0.0242	0.326	0.0138	17.1	9.19	14	4.15	9.23	45	0.269	0.000485	1.36	1.46	-0.128	-2.35	0.822	conserved	FALSE	FALSE		0.48				not_monophyletic		FALSE		0.339				not_monophyletic
ZNF740	1	0.99	0.998	0.159	0.0175	0.126	-0.00741	0.746	0.163	69.4	75.5	117	16.3	40.8	50	0.244	0.000318	1.26	1.14	0.0369	0.585	0.994	within_expectation	FALSE	FALSE		0.36				not_monophyletic		TRUE	0.246	0.173	0.0158	0.579	0.992	within_expectation	FALSE
ZNF746	0.995	0.983	0.831	0.111	0.0564	0.0522	-0.0477	0.037	0.977	158	130	142	28.7	41.1	42	0.255	0.0003	1.17	1.25	-0.152	-1.7	0.922	within_expectation	FALSE	FALSE		0.472				not_monophyletic		FALSE		0.214				not_monophyletic
ZNF749	0.976	0.912	0.162	0.0625	-0.139	-0.004	0.0131	1.98	1.86	224	289	278	52.1	85.2	45	0.254	0.000377	0.94	0.848	-0.0386	-0.597	0.994	within_expectation	FALSE	FALSE		0.304				not_monophyletic		TRUE	0.213	0.183	-0.0263	-0.764	0.992	within_expectation	FALSE
ZNF75A	0.991	0.97	0.901	0.0536	-0.0224	-0.0154	0.0103	0.143	0.542	49.3	51.2	50.3	10.2	22.1	41	0.246	0.000336	1.2	1.19	-0.0678	-0.991	0.994	within_expectation	FALSE	FALSE		0.419				not_monophyletic		FALSE		0.226				not_monophyletic
ZNF75D	0.99	0.957	0.601	0.0425	-0.0154	0.0604	0.0412	1.54	1.2	14.3	10.5	17.9	7.1	7.2	37	0.259	0.000306	1.49	1.39	0.0569	0.636	0.994	within_expectation	FALSE	FALSE		0.493				not_monophyletic		FALSE		0.253				not_monophyletic
ZNF76	0.979	0.977	0.966	0.11	0.0197	-0.0806	-0.0682	1.02	0.745	6.71	6.79	9.81	1.99	7.01	40	0.267	0.000423	1.16	1.07	-0.00959	-0.129	0.994	within_expectation	FALSE	FALSE		0.313				not_monophyletic		FALSE		0.229				not_monophyletic
ZNF761	0.981	0.89	0.299	0.0759	-0.0397	-0.0634	0.0361	0.278	1.09	32	36.3	38.9	10	19	59	0.237	0.00021	1.43	1.38	0.00556	0.114	0.995	within_expectation	FALSE	FALSE		0.497				not_monophyletic		FALSE		0.207				not_monophyletic
ZNF766	0.996	0.957	0.379	0.173	-0.000956	0.035	0.0532	0.203	0.317	49.5	46.3	61.9	19.6	34	40	0.253	0.000377	1.24	1.26	-0.0833	-1.09	0.994	within_expectation	FALSE	FALSE		0.472				not_monophyletic		FALSE		0.373				not_monophyletic
ZNF77	0.987	0.947	0.444	0.0211	-0.00221	-0.0172	-0.0464	0.794	2	53.3	46.3	59.4	12.3	30.6	50	0.241	0.000272	1.25	1.15	0.0171	0.264	0.994	within_expectation	FALSE	FALSE		0.362				not_monophyletic		FALSE		0.194				not_monophyletic
ZNF770	0.997	0.983	0.895	0.543	-0.125	-0.222	-0.584	0.201	0.786	341	425	499	62.7	120	44	0.435	0.00125	0.681	0.546	-0.0464	-1.02	0.994	within_expectation	FALSE	FALSE		0.202				not_monophyletic		FALSE		0.0696				not_monophyletic
ZNF771	0.994	0.997	0.898	0.0833	0.116	0.0373	0.0116	0.851	1.15	7.35	7.91	6.61	2.23	3.21	40	0.268	0.000403	1.39	1.3	0.0317	0.456	0.994	within_expectation	FALSE	FALSE		0.426				not_monophyletic		FALSE		0.226				not_monophyletic
ZNF772	0.986	0.971	0.796	0.0374	-0.0125	0.0231	-0.0158	0.926	0.0843	154	186	209	52.8	67.1	54	0.261	0.000296	1.22	1.1	0.0308	0.444	0.994	within_expectation	FALSE	FALSE		0.399				not_monophyletic		TRUE	0.253	0.185	0.0114	0.319	0.992	within_expectation	FALSE
ZNF774	0.986	0.973	0.915	0.0165	-0.00777	0.0132	0.00987	2.29	0.885	12.3	12	14.9	2.97	9.09	42	0.25	0.000277	1.38	1.44	-0.0928	-1.19	0.994	within_expectation	FALSE	FALSE		0.535				not_monophyletic		FALSE		0.399				not_monophyletic
ZNF775	0.991	0.961	0.761	0.0585	0.00933	0.0134	-0.028	0.0739	0.587	126	155	200	26.7	82.2	33	0.253	0.000391	1.35	1.34	-0.0324	-0.323	0.994	within_expectation	FALSE	FALSE		0.421				not_monophyletic		TRUE	0.266	0.207	0.00215	0.0392	0.994	within_expectation	FALSE
ZNF776	0.99	0.969	0.678	0.135	0.0614	-0.0404	-0.0759	0.923	0.886	15.6	16.8	19.6	6.18	10.8	37	0.26	0.000508	1.42	1.4	-0.0166	-0.243	0.994	within_expectation	FALSE	FALSE		0.545				not_monophyletic		FALSE		0.343				not_monophyletic
ZNF777	0.998	0.989	0.94	0.0514	0.0377	-0.0235	0.0371	1.39	0.00919	261	235	274	51.1	86.1	41	0.256	0.000264	0.985	0.887	-0.0261	-0.27	0.994	within_expectation	FALSE	FALSE		0.402				not_monophyletic		TRUE	0.166	0.13	-0.0214	-0.614	0.992	within_expectation	FALSE
ZNF778	0.967	0.902	0.13	0.0689	-0.0526	-0.00897	0.0419	0.626	1.45	55.7	69.7	90.2	15.6	51.1	41	0.24	0.000275	1.23	1.13	0.0237	0.275	0.994	within_expectation	FALSE	FALSE		0.474				not_monophyletic		FALSE		0.221				not_monophyletic
ZNF780A	0.986	0.963	0.378	0.0848	0.0392	-0.0669	-0.0392	1.16	0.994	41.3	49	48.3	11.3	18.9	41	0.261	0.000452	1.06	0.875	0.0544	0.564	0.994	within_expectation	FALSE	FALSE		0.422				not_monophyletic		TRUE	0.18	0.111	0.0118	0.298	0.992	within_expectation	FALSE
ZNF780B	0.976	0.947	0.343	0.103	0.0476	0.0047	-0.0244	0.498	0.582	0	0	0	0	0	39	0.265	0.000355	1.44	1.39	0.00725	0.0865	0.995	within_expectation	FALSE	TRUE	0.449	0.405	-0.00237	-0.112	0.984	within_expectation	FALSE	FALSE		0.356				not_monophyletic
ZNF781	0.972	0.879	0.207	0.0378	0.0882	-0.000196	0.00259	1.56	2.81	138	179	220	36.7	61.6	46	0.256	0.000273	1.46	1.39	0.0309	0.477	0.994	within_expectation	FALSE	FALSE		0.523				not_monophyletic		FALSE		0.131				not_monophyletic
ZNF782	0.981	0.937	0.612	0.0319	-0.0397	0.0352	0.0259	1.83	2.82	6.16	8.74	9.38	3.66	7.58	45	0.258	0.000408	1.32	1.38	-0.1	-1.07	0.994	within_expectation	FALSE	FALSE		0.417				not_monophyletic		FALSE		0.289				not_monophyletic
ZNF783	0.987	0.946	0.602	0.0434	0.0135	0.018	-0.000727	0.0903	0.343	7.53	8.5	5.49	1.83	4.86	44	0.241	0.00034	1.13	0.984	0.0406	0.533	0.994	within_expectation	FALSE	FALSE		0.384				not_monophyletic		TRUE	0.172	0.107	0.00774	0.292	0.992	within_expectation	FALSE
ZNF784	0.988	0.966	0.853	0.0258	-0.00203	-0.0343	0.00177	1.24	0.134	18.4	18.7	25.9	4	9.82	48	0.251	0.000273	1.18	1.12	-0.0214	-0.295	0.994	within_expectation	FALSE	FALSE		0.431				not_monophyletic		FALSE		0.247				not_monophyletic
ZNF789	0.998	0.962	0.813	0.0821	0.0165	0.00939	-0.00983	0.0654	0.512	34.6	39.1	35.7	12.1	14.7	50	0.247	0.000232	1.14	0.961	0.0637	1.08	0.994	within_expectation	FALSE	FALSE		0.364				not_monophyletic		TRUE	0.162	0.118	-0.0136	-0.458	0.992	within_expectation	FALSE
ZNF790	0.994	0.954	0.473	0.0443	-0.0485	-0.00567	-0.0214	1.22	0.497	3.92	3.49	7.71	1.72	4	43	0.249	0.000382	1.42	1.31	0.0556	0.859	0.994	within_expectation	FALSE	FALSE		0.373				not_monophyletic		TRUE	0.345	0.269	0.0201	0.459	0.992	within_expectation	FALSE
ZNF791	0.998	0.944	0.879	0.0645	0.0701	0.0019	-0.0185	0.846	1.23	14.4	16	26.2	5.36	15	46	0.256	0.000277	1.15	1.03	0.0264	0.262	0.994	within_expectation	FALSE	FALSE		0.397				not_monophyletic		TRUE	0.201	0.17	-0.0262	-0.514	0.992	within_expectation	FALSE
ZNF792	0.976	0.949	0.602	0.0166	0.00468	-0.00814	0.00157	1.2	0.15	0.966	0.25	0.653	0.186	1.24	60	0.236	0.000215	1.38	1.19	0.115	2.57	0.717	diverged	FALSE	FALSE		0.507				not_monophyletic		FALSE		0.235				not_monophyletic
ZNF793	0.998	0.97	0.838	0.0788	0.0179	0.0315	0.00794	0.172	0.121	61.6	52.9	49.2	12.9	23.4	44	0.25	0.000296	0.889	0.81	-0.058	-0.83	0.994	within_expectation	FALSE	FALSE		0.286				not_monophyletic		FALSE		0.0996				not_monophyletic
ZNF8	0.991	0.953	0.589	0.109	-0.0188	0.0371	-0.0121	0.473	0.0611	23.2	20.8	24.7	6.11	15.7	46	0.236	0.000293	1.42	1.4	-0.0149	-0.291	0.994	within_expectation	FALSE	FALSE		0.445				not_monophyletic		FALSE		0.383				not_monophyletic
ZNF805	0.994	0.967	0.726	0.0384	-0.036	-0.0338	0.0133	0.0664	1.35	13	12.9	11.7	6.75	6.78	44	0.263	0.000298	1.18	1.08	0.0132	0.17	0.994	within_expectation	FALSE	FALSE		0.47				not_monophyletic		FALSE		0.182				not_monophyletic
ZNF808	0.973	0.863	0.0714	0.0375	0.0121	-0.0599	0.0407	1.91	0.751	4.02	4.8	4.66	2.18	2.98	36	0.251	0.000385	0.905	0.752	0.00555	0.0526	0.995	within_expectation	FALSE	FALSE		0.311				not_monophyletic		TRUE	0.162	0.0654	0.0388	1.06	0.992	within_expectation	FALSE
ZNF81	1	0.982	0.785	0.0252	-0.0215	-0.00212	-0.0115	0.995	0.307	2.97	2.98	3.36	0.95	1.7	46	0.236	0.000302	1.41	1.29	0.0585	0.767	0.994	within_expectation	FALSE	FALSE		0.4				not_monophyletic		TRUE	0.232	0.149	0.0263	0.58	0.992	within_expectation	FALSE
ZNF813	0.99	0.943	0.0437	0.0991	-0.0132	-0.0362	-0.0332	0.211	0.204	3.86	3.09	3.56	1.87	2.01	47	0.232	0.000243	1.2	1.03	0.0622	1.04	0.994	within_expectation	FALSE	TRUE	0.42	0.373	0.00226	0.121	0.984	within_expectation	FALSE	FALSE		0.244				not_monophyletic
ZNF814	0.988	0.867	0.112	0.293	-0.601	-0.0708	-0.0512	1.41	1.79	1.94	2.75	1.55	1.89	2.9	37	0.391	0.00131	0.487	0.376	-0.0996	-2.79	0.596	conserved	FALSE	FALSE		0.188				not_monophyletic		TRUE	0.0667	0.0204	-0.012	-1.08	0.992	within_expectation	FALSE
ZNF816	0.968	0.858	0.0448	0.0363	0.0177	0.00812	0.00468	0.295	0.369	30	43	40.3	8.75	20.2	35	0.245	0.000378	1.19	1.17	-0.0644	-0.594	0.994	within_expectation	FALSE	FALSE		0.377				not_monophyletic		FALSE		0.271				not_monophyletic
ZNF821	1	0.998	0.972	0.0541	0.0868	0.0118	0.0337	1.17	1.04	18.5	17.4	19	4.63	9.85	43	0.256	0.000279	1.38	1.44	-0.0913	-1.38	0.994	within_expectation	FALSE	FALSE		0.627				not_monophyletic		FALSE		0.262				not_monophyletic
ZNF823	0.995	0.97	0.805	0.0433	-0.0102	0.0305	0.0457	1.07	1.14	77.4	90.9	87	10.4	41.9	43	0.256	0.000377	1.39	1.28	0.058	0.728	0.994	within_expectation	FALSE	FALSE		0.471				not_monophyletic		FALSE		0.211				not_monophyletic
ZNF827	0.999	0.995	0.948	0.268	-0.0223	-0.0288	-0.0398	0.0239	0.0674	213	174	314	30.1	82.3	40	0.249	0.000316	1.45	1.37	0.0375	0.493	0.994	within_expectation	FALSE	FALSE		0.515				not_monophyletic		TRUE	0.201	0.115	0.0291	0.837	0.992	within_expectation	FALSE
ZNF829	0.988	0.945	0.792	0.0644	-0.0213	-0.011	0.0137	0.152	0.69	13.7	11	38.9	3.95	22.5	32	0.246	0.00041	1.36	1.47	-0.14	-1.02	0.994	within_expectation	FALSE	FALSE		0.584				not_monophyletic		FALSE		0.279				not_monophyletic
ZNF83	0.967	0.9	0.176	0.0983	0.0567	-0.00515	-0.0805	0.672	1.22	4.2	3.62	5.33	2.03	4.36	40	0.264	0.000334	1.32	1.29	-0.0231	-0.322	0.994	within_expectation	FALSE	FALSE		0.482				not_monophyletic		FALSE		0.241				not_monophyletic
ZNF835	0.991	0.95	0.592	0.00947	-0.00237	0.00336	-0.0153	0.458	4.63	5.45	3.36	5.51	1.69	3.89	51	0.245	0.00024	1.45	1.38	0.029	0.559	0.994	within_expectation	FALSE	FALSE		0.467				not_monophyletic		TRUE	0.242	0.144	0.0403	1.72	0.966	within_expectation	FALSE
ZNF836	0.991	0.968	0.635	0.026	0.00549	0.0124	-0.028	0.341	0.998	64.2	83.1	70.1	12.6	28.5	49	0.234	0.000313	1.65	1.86				removed		FALSE		0.574				not_monophyletic		FALSE		0.412				not_monophyletic
ZNF837	0.974	0.918	0.142	0.017	-0.000347	-0.00546	0.00133	0.247	0.0907	158	157	159	22.2	49.2	54	0.247	0.000262	1.26	1.21	-0.0175	-0.305	0.994	within_expectation	FALSE	FALSE		0.363				not_monophyletic		FALSE		0.204				not_monophyletic
ZNF84	0.999	0.992	0.743	0.341	0.087	0.113	0.117	0.0937	0.0793	16.4	15.8	19.3	3.95	11.9	40	0.312	0.000449	0.8	0.62	0.0109	0.154	0.994	within_expectation	FALSE	FALSE		0.219				not_monophyletic		TRUE	0.209	0.157	-0.00548	-0.126	0.992	within_expectation	FALSE
ZNF841	0.99	0.952	0.627	0.019	-0.00145	-0.00657	-0.0151	0.509	0.618	48.4	40.1	58.1	14.1	27.3	37	0.252	0.000343	1.43	1.51	-0.0942	-1.17	0.994	within_expectation	FALSE	FALSE		0.696				not_monophyletic		FALSE		0.275				not_monophyletic
ZNF844	0.968	0.922	0.07	0.0435	-0.00255	0.0402	0.00175	0.706	0.128	60	62.9	63.8	19.1	39.7	41	0.237	0.000287	1.13	1.04	-0.0131	-0.131	0.994	within_expectation	FALSE	TRUE	0.446	0.407	-0.00764	-0.42	0.984	within_expectation	FALSE	FALSE		0.156				not_monophyletic
ZNF845	0.988	0.963	0.0258	0.0496	-0.0453	0.0158	-0.0223	1.12	0.555	0	0	0	0	0	40	0.265	0.000351	1.15	1.06	-0.00374	-0.0373	0.995	within_expectation	FALSE	FALSE		0.437				not_monophyletic		TRUE	0.238	0.176	0.00477	0.105	0.993	within_expectation	FALSE
ZNF846	0.979	0.925	0.452	0.0302	-0.00528	-0.0333	-0.0199	1.06	0.579	149	140	164	36.6	56	43	0.231	0.000266	1.18	1.19	-0.0816	-1.06	0.994	within_expectation	FALSE	FALSE		0.389				not_monophyletic		FALSE		0.143				not_monophyletic
ZNF85	0.988	0.956	0.157	0.132	-0.0204	-0.00653	0.0806	0.0992	0.686	24.5	16.5	19	4.64	13.1	44	0.269	0.000426	1.27	1.19	0.0107	0.123	0.994	within_expectation	FALSE	FALSE		0.379				not_monophyletic		FALSE		0.223				not_monophyletic
ZNF853	0.989	0.967	0.569	0.0374	-0.0283	-0.00947	-0.0206	0.478	0.235	44.1	39.4	40.4	5.48	18.2	43	0.258	0.000424	1.56	1.58	-0.026	-0.461	0.994	within_expectation	FALSE	FALSE		0.565				not_monophyletic		FALSE		0.289				not_monophyletic
ZNF878	0.996	0.95	0.18	0.01	-0.00957	0.00614	-4.27e-05	1.28	1.25	55.1	42.5	60	7.55	21.5	36	0.248	0.000322	1.16	1.07	-0.000938	-0.00728	0.995	within_expectation	FALSE	FALSE		0.399				not_monophyletic		FALSE		0.197				not_monophyletic
ZNF879	0.995	0.977	0.891	0.0255	-0.0164	0.00357	-0.0176	0.995	0.0439	0.625	1.46	0.854	0.88	1.19	45	0.241	0.000268	1.12	1.07	-0.0431	-0.603	0.994	within_expectation	FALSE	FALSE		0.424				not_monophyletic		TRUE	0.167	0.136	-0.0267	-0.828	0.992	within_expectation	FALSE
ZNF880	0.974	0.941	0.193	0.0679	-0.0271	-0.0241	-0.00174	0.0321	0.444	81.3	75.4	94.1	29.4	49.3	43	0.248	0.000339	1.52	1.48	0.0187	0.279	0.994	within_expectation	FALSE	FALSE		0.468				not_monophyletic		FALSE		0.295				not_monophyletic
ZNF891	0.983	0.921	0.408	0.0692	-0.00599	0.00852	0.000252	0.186	0.0915	64.5	57.7	63.1	19.5	26.1	52	0.236	0.000211	1.31	1.18	0.0545	0.93	0.994	within_expectation	FALSE	FALSE		0.479				not_monophyletic		TRUE	0.255	0.194	0.00475	0.134	0.992	within_expectation	FALSE
ZNF91	0.984	0.896	0.103	0.156	0.0618	-0.00399	-0.0552	0.343	0.76	10.4	15.8	17.3	1.99	7.06	46	0.251	0.000299	1.28	1.15	0.0506	0.771	0.994	within_expectation	FALSE	FALSE		0.472				not_monophyletic		FALSE		0.195				not_monophyletic
ZNF92	0.995	0.974	0.325	0.171	-0.0587	0.011	-0.112	0.335	0.323	46.2	40.3	38.6	11.3	25	39	0.27	0.000433	1.01	0.981	-0.0771	-0.77	0.994	within_expectation	FALSE	FALSE		0.371				not_monophyletic		FALSE		0.146				not_monophyletic
ZSCAN1	0.978	0.936	0.274	0.0565	0.0149	0.037	0.0556	0.348	1.35	163	168	165	46.1	67.4	54	0.254	0.000258	1.41	1.31	0.0479	0.988	0.994	within_expectation	FALSE	FALSE		0.439				not_monophyletic		FALSE		0.222				not_monophyletic
ZSCAN12	0.99	0.967	0.608	0.0529	-0.00643	0.0143	0.0372	0.446	0.857	86.5	106	97.7	20.1	31	45	0.241	0.000369	1.25	1.15	0.0134	0.157	0.994	within_expectation	FALSE	FALSE		0.311				not_monophyletic		TRUE	0.332	0.207	0.0684	1.5	0.992	within_expectation	FALSE
ZSCAN16	0.994	0.977	0.925	0.0593	0.0188	-0.0381	0.0377	0.931	0.316	0	0	0	0	0	48	0.248	0.000253	1.21	1.05	0.0552	0.701	0.994	within_expectation	FALSE	TRUE	0.475	0.442	-0.016	-0.759	0.935	within_expectation	FALSE	FALSE		0.201				not_monophyletic
ZSCAN2	0.989	0.974	0.746	0.0428	-0.0192	-0.0204	-0.0301	0.0306	0.25	0.0258	0	0	0.192	0.76	50	0.243	0.000286	1.08	1.03	-0.0519	-0.766	0.994	within_expectation	FALSE	FALSE		0.402				not_monophyletic		FALSE		0.163				not_monophyletic
ZSCAN21	0.996	0.977	0.814	0.12	-0.00524	-0.068	-0.101	0.725	0.692	19.4	23	30.9	10.5	11.9	39	0.255	0.000425	1.13	0.965	0.0493	0.565	0.994	within_expectation	FALSE	FALSE		0.361				not_monophyletic		FALSE		0.216				not_monophyletic
ZSCAN22	0.992	0.959	0.39	0.0236	0.0186	0.0261	-0.0159	0.436	1.31	47.4	49.4	56.8	13.1	22	53	0.244	0.000314	1.25	1.12	0.0427	0.823	0.994	within_expectation	FALSE	FALSE		0.435				not_monophyletic		FALSE		0.255				not_monophyletic
ZSCAN23	0.985	0.961	0.862	0.0261	0.00871	0.0209	0.00467	0.482	0.153	25.4	29.8	35.2	7.29	17.3	43	0.265	0.000375	1.06	0.862	0.0742	0.815	0.994	within_expectation	FALSE	FALSE		0.363				not_monophyletic		TRUE	0.141	0.0914	-0.0082	-0.221	0.992	within_expectation	FALSE
ZSCAN25	0.991	0.971	0.824	0.0553	-0.07	-0.0204	-0.0166	0.807	0.981	29.6	25.3	29.7	10.7	16.6	47	0.25	0.000246	1.48	1.35	0.0867	1.59	0.98	within_expectation	FALSE	TRUE	0.496	0.45	-0.00453	-0.265	0.984	within_expectation	FALSE	FALSE		0.354				not_monophyletic
ZSCAN29	0.989	0.953	0.727	0.115	-0.00486	0.0164	-0.0307	0.163	0.222	38.4	40.5	41.2	11.4	19.8	50	0.254	0.000348	1.24	1.16	0.00501	0.108	0.995	within_expectation	FALSE	FALSE		0.422				not_monophyletic		TRUE	0.14	0.116	-0.0331	-1.43	0.992	within_expectation	FALSE
ZSCAN30	0.982	0.945	0.797	0.0499	-0.0253	0.0102	0.0261	0.573	1.19	23.4	18.7	23.9	5.81	11.2	45	0.251	0.000333	1.28	1.19	0.012	0.134	0.994	within_expectation	FALSE	FALSE		0.388				not_monophyletic		FALSE		0.212				not_monophyletic
ZSCAN31	0.99	0.956	0.689	0.0236	0.00216	-0.0276	0.000612	0.917	0.0632	37.8	50.4	44.9	9.76	26.5	61	0.235	0.000226	1.25	1.19	-0.0186	-0.455	0.994	within_expectation	FALSE	FALSE		0.367				not_monophyletic		FALSE		0.22				not_monophyletic
ZSCAN32	0.98	0.944	0.506	0.0574	-0.0113	-0.0246	-0.00957	0.238	0.0259	31.5	35.5	30.9	8.74	11	48	0.248	0.000306	1.39	1.38	-0.0288	-0.392	0.994	within_expectation	FALSE	FALSE		0.485				not_monophyletic		FALSE		0.292				not_monophyletic
ZSCAN5A	0.974	0.925	0.111	0.0588	0.0876	0.0486	-0.0377	0.607	2.54	151	159	155	35.2	54.6	50	0.254	0.000274	1.34	1.15	0.11	1.34	0.994	within_expectation	FALSE	FALSE		0.349				not_monophyletic		FALSE		0.198				not_monophyletic
ZSCAN9	0.984	0.938	0.753	0.0489	0.0369	-0.0401	0.00575	1.4	0.586	46.1	50.3	54.4	9.56	25	40	0.244	0.00033	1.18	1.07	0.0182	0.269	0.994	within_expectation	FALSE	FALSE		0.294				not_monophyletic		FALSE		0.31				not_monophyletic
ZXDA	0.964	0.928	0.709	0.0521	0.00789	0.0132	0.0238	0.0867	0.309	51.8	55.4	47.5	16.4	25.5	53	0.244	0.00025	1.06	0.98	-0.0304	-0.363	0.994	within_expectation	FALSE	FALSE		0.299				not_monophyletic		FALSE		0.207				not_monophyletic
ZXDC	0.987	0.976	0.313	0.0786	0.0341	0.0134	-0.0617	0.292	1.19	55.2	45.4	51.4	18.3	22.9	41	0.236	0.000329	1.21	1.15	-0.0187	-0.183	0.994	within_expectation	FALSE	FALSE		0.484				not_monophyletic		FALSE		0.178				not_monophyletic

## Sheet: Table S6
Table S6. Characteristics of the 499 regulators and their modules in the brain dataset.
regulator	mean_expression	network_properties			module_conservation_overall							module_conservation_human_lineage								module_conservation_chimp_lineage								module_conservation_gorilla_lineage								module_conservation_rhesus_lineage
		module_size	overall_connectivity	mean_adj_regulator_target	total_tree_length	within_species_diversity	residual	studentized_residual	fdr	category	robust	human_monophyleticity	human_subtree_length	human_diversity	residual	studentized_residual	fdr	category	robust	chimp_monophyleticity	chimp_subtree_length	chimp_diversity	residual	studentized_residual	fdr	category	robust	gorilla_monophyleticity	gorilla_subtree_length	gorilla_diversity	residual	studentized_residual	fdr	category	robust	rhesus_monophyleticity	rhesus_subtree_length	rhesus_diversity	residual	studentized_residual	fdr	category	robust
AHR	0.159	44	286	0.106	0.455	0.268	-0.0236	-0.336	0.999	within_expectation	FALSE	TRUE	0.0418	0.0245	-0.00103	-0.125	0.998	within_expectation	FALSE	TRUE	0.0924	0.077	-0.00615	-0.512	0.987	within_expectation	FALSE	TRUE	0.112	0.0983	-0.00794	-0.631	0.942	within_expectation	FALSE	TRUE	0.0691	0.0348	0.0124	0.795	1	within_expectation	FALSE
ALX4	0.0328	49	144	0.0285	0.594	0.364	-0.0542	-0.769	0.999	within_expectation	FALSE	TRUE	0.0714	0.0385	0.00572	0.432	0.998	within_expectation	FALSE	TRUE	0.117	0.0903	0.00126	0.106	0.987	within_expectation	FALSE	FALSE		0.148				not_monophyletic		TRUE	0.0806	0.0542	-0.00103	-0.0661	1	within_expectation	FALSE
AR	0.0716	47	286	0.0903	0.314	0.171	0.00413	0.0894	0.999	within_expectation	FALSE	TRUE	0.0383	0.0134	0.0137	1.66	0.998	within_expectation	FALSE	TRUE	0.0679	0.0489	0.00585	0.62	0.987	within_expectation	FALSE	TRUE	0.0601	0.0488	0.00164	0.256	0.971	within_expectation	FALSE	TRUE	0.0518	0.0273	0.00477	0.396	1	within_expectation	FALSE
ARID1A	0.779	59	187	0.0445	0.704	0.415	-0.0322	-0.594	0.999	within_expectation	FALSE	TRUE	0.0671	0.0404	-0.0017	-0.248	0.998	within_expectation	FALSE	TRUE	0.146	0.108	0.00733	0.657	0.987	within_expectation	FALSE	TRUE	0.158	0.146	-0.0209	-2.18	0.73	within_expectation	FALSE	TRUE	0.112	0.065	0.0161	0.979	1	within_expectation	FALSE
ARID2	0.772	54	142	0.0465	0.241	0.115	0.0292	2.89	0.215	diverged	FALSE	TRUE	0.0232	0.0108	0.00283	1.25	0.998	within_expectation	FALSE	TRUE	0.0431	0.0388	-0.00587	-2.65	0.394	within_expectation	FALSE	TRUE	0.0414	0.0314	0.00446	2.57	0.73	diverged	FALSE	TRUE	0.0665	0.019	0.0302	3.23	0.224	diverged	FALSE
ARID3B	0.134	56	246	0.0766	0.775	0.413	0.0424	1.11	0.999	within_expectation	FALSE	TRUE	0.0765	0.0421	0.00493	0.798	0.998	within_expectation	FALSE	TRUE	0.133	0.117	-0.0167	-2.24	0.611	within_expectation	FALSE	TRUE	0.161	0.138	-0.00839	-1.14	0.942	within_expectation	FALSE	TRUE	0.128	0.065	0.0324	1.49	1	within_expectation	FALSE
ARID5A	0.0422	47	181	0.0415	0.726	0.437	-0.0477	-0.734	0.999	within_expectation	FALSE	TRUE	0.0758	0.0462	-0.00249	-0.158	0.998	within_expectation	FALSE	TRUE	0.148	0.117	-0.00148	-0.119	0.987	within_expectation	FALSE	TRUE	0.161	0.127	0.00516	0.419	0.942	within_expectation	FALSE	TRUE	0.127	0.0821	0.00891	0.412	1	within_expectation	FALSE
ARID5B	1.2	46	363	0.141	0.744	0.396	0.0418	1.08	0.999	within_expectation	FALSE	TRUE	0.072	0.0399	0.00406	0.395	0.998	within_expectation	FALSE	TRUE	0.153	0.104	0.0202	1.57	0.987	within_expectation	FALSE	TRUE	0.149	0.118	0.00503	0.626	0.942	within_expectation	FALSE	TRUE	0.0966	0.0775	-0.0151	-1.12	1	within_expectation	FALSE
ARNT2	1.77	54	399	0.182	0.22	0.129	-0.0178	-1.85	0.922	within_expectation	FALSE	TRUE	0.0216	0.013	-0.00239	-1.17	0.998	within_expectation	FALSE	TRUE	0.0481	0.0403	-0.00285	-1.2	0.987	within_expectation	FALSE	TRUE	0.0378	0.0325	-0.000388	-0.207	0.971	within_expectation	FALSE	TRUE	0.0547	0.0259	0.00953	1.25	1	within_expectation	FALSE
ARNTL	0.659	41	681	0.297	0.594	0.336	-0.00426	-0.0521	0.999	within_expectation	FALSE	TRUE	0.0339	0.0207	-0.00262	-0.419	0.998	within_expectation	FALSE	TRUE	0.108	0.0884	-0.00498	-0.38	0.987	within_expectation	FALSE	TRUE	0.118	0.0932	0.00466	0.415	0.942	within_expectation	FALSE	TRUE	0.137	0.0883	0.0113	0.327	1	within_expectation	FALSE
ARX	0.185	46	524	0.383	0.176	0.0926	0.00273	0.235	0.999	within_expectation	FALSE	TRUE	0.015	0.00628	0.00206	0.836	0.998	within_expectation	FALSE	TRUE	0.0284	0.0211	0.00228	0.937	0.987	within_expectation	FALSE	FALSE		0.0348				not_monophyletic		TRUE	0.0373	0.0164	0.00432	0.726	1	within_expectation	FALSE
ASCL1	0.0397	43	154	0.0631	0.209	0.117	-0.00639	-0.551	0.999	within_expectation	FALSE	TRUE	0.0152	0.00753	0.000244	0.141	0.998	within_expectation	FALSE	TRUE	0.0272	0.0233	-0.00173	-0.981	0.987	within_expectation	FALSE	TRUE	0.0408	0.0366	-0.00251	-1.11	0.942	within_expectation	FALSE	TRUE	0.0304	0.0225	-0.0105	-2.88	0.294	within_expectation	FALSE
ATF1	0.481	63	327	0.0859	0.42	0.249	-0.0272	-0.585	0.999	within_expectation	FALSE	TRUE	0.0409	0.0252	-0.00302	-0.522	0.998	within_expectation	FALSE	TRUE	0.0813	0.0635	0.00025	0.0334	0.987	within_expectation	FALSE	TRUE	0.097	0.0795	0.000404	0.0496	0.992	within_expectation	FALSE	TRUE	0.0678	0.0492	-0.00743	-0.593	1	within_expectation	FALSE
ATF4	0.228	41	318	0.082	0.525	0.369	-0.132	-1.57	0.999	within_expectation	FALSE	TRUE	0.0572	0.0337	-0.000656	-0.0482	0.998	within_expectation	FALSE	FALSE		0.0839				not_monophyletic		FALSE		0.135				not_monophyletic		TRUE	0.0732	0.0436	0.00518	0.266	1	within_expectation	FALSE
ATOH8	0.0826	45	153	0.0563	0.737	0.363	0.0915	1.44	0.999	within_expectation	FALSE	TRUE	0.0728	0.0348	0.0132	1.17	0.998	within_expectation	FALSE	TRUE	0.127	0.0925	0.00864	0.593	0.987	within_expectation	FALSE	TRUE	0.142	0.104	0.0157	1.44	0.942	within_expectation	FALSE	TRUE	0.119	0.0585	0.0316	1.57	1	within_expectation	FALSE
BACH1	0.241	43	278	0.184	0.212	0.125	-0.0176	-0.61	0.999	within_expectation	FALSE	TRUE	0.0208	0.00876	0.00381	0.847	0.998	within_expectation	FALSE	TRUE	0.0425	0.0265	0.0094	1.62	0.987	within_expectation	FALSE	FALSE		0.0485				not_monophyletic		TRUE	0.0344	0.0175	5.65e-05	0.00716	1	within_expectation	FALSE
BACH2	1.22	52	493	0.25	0.342	0.174	0.0268	0.53	0.999	within_expectation	FALSE	TRUE	0.0399	0.0163	0.0105	1.37	0.998	within_expectation	FALSE	TRUE	0.0575	0.0368	0.011	1.39	0.987	within_expectation	FALSE	FALSE		0.0573				not_monophyletic		TRUE	0.0409	0.0291	-0.00835	-0.841	1	within_expectation	FALSE
BARX2	0.0177	43	157	0.0723	0.519	0.306	-0.0274	-0.37	0.999	within_expectation	FALSE	TRUE	0.0425	0.0229	0.00238	0.316	0.998	within_expectation	FALSE	TRUE	0.0899	0.0751	-0.00627	-0.523	0.987	within_expectation	FALSE	TRUE	0.118	0.109	-0.0154	-1.23	0.942	within_expectation	FALSE	TRUE	0.11	0.0621	0.0184	0.782	1	within_expectation	FALSE
BATF2	0.0438	58	135	0.0268	0.719	0.404	0.00106	0.0218	0.999	within_expectation	FALSE	TRUE	0.0582	0.0357	-0.00297	-0.403	0.998	within_expectation	FALSE	TRUE	0.143	0.112	-0.00168	-0.173	0.987	within_expectation	FALSE	TRUE	0.151	0.116	0.00898	1.04	0.942	within_expectation	FALSE	TRUE	0.113	0.0886	-0.0127	-0.825	1	within_expectation	FALSE
BBX	0.773	55	217	0.106	0.178	0.0935	0.0033	0.495	0.999	within_expectation	FALSE	TRUE	0.0136	0.00813	-0.0024	-1.2	0.998	within_expectation	FALSE	TRUE	0.0328	0.0272	-0.00118	-0.661	0.987	within_expectation	FALSE	TRUE	0.0365	0.0301	0.00131	0.826	0.942	within_expectation	FALSE	TRUE	0.0493	0.0143	0.019	2.63	0.423	diverged	FALSE
BCL11A	1.19	53	635	0.281	0.407	0.234	-0.013	-0.227	0.999	within_expectation	FALSE	TRUE	0.0401	0.023	-0.000223	-0.0306	0.998	within_expectation	FALSE	TRUE	0.0795	0.059	0.00429	0.452	0.987	within_expectation	FALSE	TRUE	0.0887	0.081	-0.00975	-1.11	0.942	within_expectation	FALSE	TRUE	0.0653	0.0437	-0.00293	-0.201	1	within_expectation	FALSE
BCL11B	0.42	45	430	0.287	0.327	0.165	0.028	0.536	0.999	within_expectation	FALSE	TRUE	0.0281	0.0136	0.0031	0.53	0.998	within_expectation	FALSE	TRUE	0.0616	0.0459	0.00332	0.384	0.987	within_expectation	FALSE	TRUE	0.0586	0.0533	-0.00545	-0.862	0.942	within_expectation	FALSE	TRUE	0.0634	0.0265	0.0174	1.04	1	within_expectation	FALSE
BCL6	0.205	37	255	0.118	0.21	0.0961	0.0307	1.01	0.999	within_expectation	FALSE	FALSE		0.00845				not_monophyletic		TRUE	0.0442	0.0291	0.00777	1.21	0.987	within_expectation	FALSE	TRUE	0.052	0.0327	0.0135	1.89	0.901	within_expectation	FALSE	TRUE	0.0309	0.0146	0.000193	0.0257	1	within_expectation	FALSE
BHLHE40	0.224	51	566	0.238	0.334	0.196	-0.0207	-0.443	0.999	within_expectation	FALSE	TRUE	0.0278	0.0152	0.000345	0.0658	0.998	within_expectation	FALSE	FALSE		0.0589				not_monophyletic		TRUE	0.0722	0.0689	-0.0112	-1.56	0.942	within_expectation	FALSE	TRUE	0.0485	0.0339	-0.00705	-0.582	1	within_expectation	FALSE
BNC2	0.0904	46	146	0.0373	0.204	0.12	-0.0174	-1.13	0.999	within_expectation	FALSE	TRUE	0.0166	0.00951	-0.00164	-0.62	0.998	within_expectation	FALSE	TRUE	0.0416	0.037	-0.00506	-1.5	0.987	within_expectation	FALSE	TRUE	0.0465	0.0385	0.000839	0.293	0.971	within_expectation	FALSE	TRUE	0.0449	0.0193	0.00824	1.11	1	within_expectation	FALSE
BRCA1	0.104	56	201	0.047	0.696	0.385	0.0119	0.239	0.999	within_expectation	FALSE	TRUE	0.0617	0.0339	0.00356	0.49	0.998	within_expectation	FALSE	TRUE	0.118	0.0898	0.00265	0.289	0.987	within_expectation	FALSE	TRUE	0.132	0.0985	0.0118	1.48	0.942	within_expectation	FALSE	TRUE	0.134	0.0967	-0.0026	-0.135	1	within_expectation	FALSE
CBFB	0.265	50	203	0.0768	0.286	0.14	0.0297	1.08	0.999	within_expectation	FALSE	TRUE	0.0294	0.014	0.00394	1.09	0.998	within_expectation	FALSE	TRUE	0.0407	0.0343	-0.00242	-0.562	0.987	within_expectation	FALSE	TRUE	0.0594	0.0522	-0.00324	-0.55	0.942	within_expectation	FALSE	TRUE	0.0821	0.0201	0.0444	2.96	0.294	diverged	FALSE
CDC5L	0.272	54	334	0.0814	0.265	0.153	-0.0131	-0.753	0.999	within_expectation	FALSE	TRUE	0.0203	0.0141	-0.00538	-1.31	0.998	within_expectation	FALSE	TRUE	0.0565	0.0469	-0.003	-0.797	0.987	within_expectation	FALSE	TRUE	0.0507	0.0384	0.00524	1.59	0.942	within_expectation	FALSE	TRUE	0.063	0.0286	0.0143	1.57	1	within_expectation	FALSE
CEBPB	0.128	54	338	0.112	0.457	0.261	-0.01	-0.19	0.999	within_expectation	FALSE	TRUE	0.0488	0.0279	0.000414	0.0559	0.998	within_expectation	FALSE	TRUE	0.0677	0.0608	-0.00975	-1.52	0.987	within_expectation	FALSE	FALSE		0.104				not_monophyletic		TRUE	0.0663	0.0432	-0.00123	-0.0937	1	within_expectation	FALSE
CEBPD	0.1	47	317	0.134	0.904	0.478	0.057	1.45	0.999	within_expectation	FALSE	TRUE	0.102	0.0469	0.0222	2.45	0.504	diverged	FALSE	TRUE	0.153	0.102	0.0216	1.75	0.912	within_expectation	FALSE	FALSE		0.167				not_monophyletic		TRUE	0.157	0.09	0.029	1.31	1	within_expectation	FALSE
CEBPG	0.117	59	357	0.102	0.572	0.317	0.00634	0.118	0.999	within_expectation	FALSE	TRUE	0.0543	0.0312	0.000608	0.0913	0.998	within_expectation	FALSE	TRUE	0.107	0.0741	0.0127	1.35	0.987	within_expectation	FALSE	TRUE	0.109	0.0883	0.00129	0.174	0.971	within_expectation	FALSE	TRUE	0.0888	0.0665	-0.0087	-0.582	1	within_expectation	FALSE
CEBPZ	0.316	67	310	0.0721	0.274	0.163	-0.0227	-0.79	0.999	within_expectation	FALSE	TRUE	0.0234	0.0141	-0.00233	-0.755	0.998	within_expectation	FALSE	TRUE	0.0584	0.044	0.0027	0.51	0.987	within_expectation	FALSE	TRUE	0.055	0.0471	-0.00141	-0.383	0.942	within_expectation	FALSE	TRUE	0.0521	0.0319	-0.000847	-0.0917	1	within_expectation	FALSE
CIC	0.132	50	262	0.0682	0.752	0.426	-0.00319	-0.076	0.999	within_expectation	FALSE	TRUE	0.0789	0.0411	0.00897	0.826	0.998	within_expectation	FALSE	TRUE	0.149	0.114	0.00338	0.294	0.987	within_expectation	FALSE	TRUE	0.145	0.128	-0.0119	-1.63	0.942	within_expectation	FALSE	TRUE	0.102	0.0875	-0.0231	-1.31	1	within_expectation	FALSE
CPEB1	0.598	51	386	0.12	0.63	0.329	0.0436	0.705	0.999	within_expectation	FALSE	TRUE	0.0535	0.0313	-0.000363	-0.0418	0.998	within_expectation	FALSE	TRUE	0.109	0.0865	-0.00228	-0.234	0.987	within_expectation	FALSE	TRUE	0.106	0.0951	-0.0104	-1.25	0.942	within_expectation	FALSE	TRUE	0.103	0.0748	-0.00515	-0.251	1	within_expectation	FALSE
CREB1	0.638	43	329	0.113	0.428	0.233	0.00933	0.145	0.999	within_expectation	FALSE	TRUE	0.0418	0.0234	0.000791	0.101	0.998	within_expectation	FALSE	TRUE	0.0795	0.0594	0.00373	0.345	0.987	within_expectation	FALSE	TRUE	0.0708	0.0532	0.00688	0.891	0.942	within_expectation	FALSE	TRUE	0.0715	0.0444	0.00235	0.127	1	within_expectation	FALSE
CREB3	0.0712	43	228	0.0542	0.574	0.507				removed		FALSE		0.0375				not_monophyletic		FALSE		0.0968				not_monophyletic		FALSE		0.179				not_monophyletic		FALSE		0.035				not_monophyletic
CREB3L1	0.0476	33	196	0.0648	0.619	0.336	0.0213	0.249	0.999	within_expectation	FALSE	TRUE	0.0687	0.0313	0.0149	0.807	0.998	within_expectation	FALSE	TRUE	0.112	0.0896	-0.00272	-0.181	0.987	within_expectation	FALSE	FALSE		0.14				not_monophyletic		TRUE	0.119	0.0315	0.0668	2.1	0.628	diverged	FALSE
CREB3L2	0.181	64	216	0.0815	0.341	0.17	0.0332	0.861	0.999	within_expectation	FALSE	TRUE	0.0245	0.0117	0.00276	0.75	0.998	within_expectation	FALSE	TRUE	0.0527	0.0441	-0.00325	-0.632	0.987	within_expectation	FALSE	TRUE	0.0628	0.0551	-0.00339	-0.689	0.942	within_expectation	FALSE	TRUE	0.0642	0.0299	0.0138	1.06	1	within_expectation	FALSE
CREBL2	0.202	54	309	0.077	0.591	0.298	0.0594	1.1	0.999	within_expectation	FALSE	TRUE	0.0512	0.0285	0.0018	0.253	0.998	within_expectation	FALSE	TRUE	0.113	0.0653	0.0294	2.56	0.394	diverged	FALSE	FALSE		0.0812				not_monophyletic		TRUE	0.0871	0.0619	-0.00445	-0.304	1	within_expectation	FALSE
CREM	0.468	57	465	0.189	0.753	0.375	0.0861	1.75	0.922	within_expectation	FALSE	TRUE	0.0817	0.0305	0.0291	3.46	0.141	diverged	FALSE	TRUE	0.131	0.0955	0.00853	0.776	0.987	within_expectation	FALSE	FALSE		0.115				not_monophyletic		TRUE	0.0798	0.0684	-0.0203	-1.62	0.983	within_expectation	FALSE
CTCF	0.409	52	259	0.0854	0.559	0.323	-0.0162	-0.248	0.999	within_expectation	FALSE	TRUE	0.0571	0.0339	-0.00116	-0.116	0.998	within_expectation	FALSE	TRUE	0.112	0.0774	0.0127	1.03	0.987	within_expectation	FALSE	FALSE		0.097				not_monophyletic		TRUE	0.116	0.0604	0.0266	1.12	1	within_expectation	FALSE
CUX1	1.59	50	435	0.251	0.949	0.558	-0.0372	-0.996	0.999	within_expectation	FALSE	TRUE	0.0827	0.044	0.00802	1.04	0.998	within_expectation	FALSE	TRUE	0.179	0.134	0.00736	0.555	0.987	within_expectation	FALSE	TRUE	0.205	0.16	0.00856	0.747	0.942	within_expectation	FALSE	TRUE	0.135	0.109	-0.0172	-1.06	1	within_expectation	FALSE
CUX2	0.98	48	785	0.422	1.09	0.63	-0.0243	-0.566	0.999	within_expectation	FALSE	TRUE	0.112	0.0661	0.00144	0.136	0.998	within_expectation	FALSE	TRUE	0.205	0.138	0.0272	1.47	0.987	within_expectation	FALSE	FALSE		0.164				not_monophyletic		TRUE	0.209	0.155	-0.00354	-0.166	1	within_expectation	FALSE
CXXC1	0.127	48	308	0.0945	0.57	0.324	-0.00776	-0.117	0.999	within_expectation	FALSE	TRUE	0.048	0.0376	-0.0163	-1.97	0.983	within_expectation	FALSE	TRUE	0.107	0.0719	0.015	1.22	0.987	within_expectation	FALSE	FALSE		0.0725				not_monophyletic		TRUE	0.131	0.085	0.00986	0.383	1	within_expectation	FALSE
[truncated: 455 more rows]

## Sheet: Table S7
Table S7. Target gene contribution scores in the neural differentiation dataset.
[truncated: 2,049 more rows]

[truncated: 3 more sheets: Table S8, Table S9, Table S10]
